# Supplementary material for: Ribosome-induced RNA conformational changes in a viral 3′-UTR sense and regulate translation levels
Source: Nat Commun. 2018 Nov 29;9:5074. doi: 10.1038/s41467-018-07542-x (PMC6265322; doi:10.1038/s41467-018-07542-x)
Supplement: Supplementary file 3 — Source Data [file 41467_2018_7542_MOESM3_ESM.xlsx]

## Sheet: Figure 2
Source Data File: Ribosome-induced RNA conformational changes in a viral 3'UTR sense and regulate translation levels. Hartwick et al. 2018
Each Sheet corresponds to one figure (including all panels for that figure) where experimenatal data are reported.
Figure 2
Panel B:
Luciferase assay: Wheat Germ Extract, 100ng of RNA per time point, n = 3: sgRNA = 0nt spacer and gRNA = 39 nt spacer
Fluc Stop +Cap +TLS (0 nt spacer)
Time (mins)	0	15	25	45	60	120
rep1	55.8002	14757.5	816604	4287350	5169280	7449100
rep2	58.2002	35040.4	989844	4841390	6447410	11000000
rep3	56.0002	25487.3	1256460	3979420	6904780	8754640
Average	56.6669	25095.1	1.02097e+06	4.36939e+06	6.17382e+06	9.07985e+06
Standard Deviation	1.33167	10147.1	221574	436802	899515	1.81533e+06
Fluc 39 +Cap +TLS
Time	0	19	25	45	60	120
rep1	3514.49	218222	2543730	10231900	18790100	36032100
rep2	5297.65	59829.1	1439270	15119700	22669500	39302500
rep3	2581.12	104124	3554940	16542600	25748800	45162700
Average	3797.75	127392	2.51265e+06	1.39647e+07	22402800	4.01658e+07
Standard Deviation	1380.24	81719.7	1.05818e+06	3.31009e+06	3.48701e+06	4.62611e+06
Panel C:
	20 nt spacer			Rep 1	Rep 2	Rep 3
time	Average	Standard
2	42.0001	1.58745		40.2001	42.6001	43.2001
5	42.4334	0.321455		42.8001	42.3001	42.2001
7.5	46.0001	1.76918		44.4001	47.9001	45.7001
10	46.4668	4.00167		46.6001	50.4001	42.4001
15	32685.8	15792.8		36324.6	46341.5	15391.2
20	598410	427332		432803	1083760	278668
25	2821130	1.20713e+06		2677310	4093730	1692350
30	7.35954e+06	1.7535e+06		6376220	9384030	6318360
45	1.94096e+07	679154		19904300	19689300	18635300
60	2.94652e+07	6.37541e+06		25522700	26052300	36820500
90	4.90998e+07	3.96441e+06		49997400	44763500	52538400
	0 nt spacer			Rep 1	Rep 2	Rep 3
time	Average	Standard
2	39.1001	3.61663		38.7001	42.9001	35.7001
5	37.6668	4.52143		39.6001	40.9001	32.5001
7.5	41.0001	3.01993		37.8001	43.8001	41.4001
10	38.1001	4.05956		37.3001	42.5001	34.5001
15	26945.5	16064.1		35585.5	36840.6	8410.39
20	405700	347894		298286	794633	124180
25	1.51746e+06	885896		1740970	2270200	541217
30	3.13869e+06	1.33305e+06		3519580	4239840	1656660
45	8.54716e+06	1.48131e+06		9593360	9195980	6852150
60	1.30989e+07	2.92145e+06		14410200	9751520	15134900
90	1.95993e+07	4.5138e+06		22618800	14410400	21768800
	18 nt spacer stop mutant			Rep 1	Rep 2	Rep 3
time	Average	Standard
2	41.8001	2.00749		39.9001	43.9001	41.6001
5	40.6334	0.472582		41.0001	40.1001	40.8001
7.5	40.6334	1.2897		41.0001	41.7001	39.2001
10	41.9001	1.83303		43.5001	42.3001	39.9001
15	19050.9	10170.7		24910.6	24935.3	7306.76
20	393480	270416		316071	694159	170209
25	1647765	851975		1604410	2520590	818295
30	3510930	832376		3155150	4462070	2915570
45	9595950	595332		10209900	9556780	9021170
60	1.6864e+07	2.84285e+06		16158900	14440000	19993000
90	23651200	4.96621e+06		24334300	18378800	28240500
Panel D:
0 nt spacer +Cap +TLS
	Time (mins)	rep1	rep2	rep3	Average	Standard Deviation
	0	55.8002	58.2002	56.0002	56.6669	1.33167
	15	14757.5	35040.4	25487.3	25095.1	10147.1
	25	816604	989844	1256460	1.02097e+06	221574
	45	4287350	4841390	3979420	4.36939e+06	436802
	60	5169280	6447410	6904780	6.17382e+06	899515
	120	7449100	11000000	8754640	9.07985e+06	1.81533e+06
20 nt spacer +Cap +TLS					Average	Standard Deviation
	0	44.1001	50.4001	69.1002	54.5335	13.0025
	15	58630.4	4669.05	113202	58833.8	54266.8
	25	2444280	1509980	3139180	2364480	817526
	45	6190800	5900340	7876570	6.6559e+06	1.06706e+06
	60	7163020	11300000	13900000	1.07825e+07	3.37886e+06
	120	10200000	16600000	15800000	14200000	3.52484e+06
40 nt spacer +Cap +TLS					Average	Standard Deviation
	0	3514.49	5297.65	2581.12	3797.75	1380.24
	19	218222	59829.1	104124	127392	81719.7
	25	2543730	1439270	3554940	2.51265e+06	1.05818e+06
	45	10231900	15119700	16542600	1.39647e+07	3.31009e+06
	60	18790100	22669500	25748800	22402800	3.48701e+06
	120	36032100	39302500	45162700	4.01658e+07	4.62611e+06
79 nt spacer					Average	Standard Deviation
	0	50.1001	2794.77	40.4001	961.757	1587.44
	15	53561.2	106435	136904	98966.7	42170.3
	25	2247120	2421490	4049350	2.90599e+06	994013
	45	8787010	9702880	15400000	11306530	3.60001e+06
	60	15000000	17400000	23400000	1.86189e+07	4.3238e+06
	120	25600000	50800000	24700000	3.37036e+07	1.48054e+07
20 nt spacer +Cap -TLS					Average	Standard Deviation
	0	54.2001	54.9002	55.1002	54.7335	0.472638
	15	7406.43	1664.33	7151.35	5407.37	3244.08
	25	593894	501159	742568	612540	121780
	45	2223820	2696320	3345850	2755330	563338
	60	4357530	3811570	4440170	4203090	341575
	120	9788760	5493110	5667750	6.98321e+06	2.43125e+06
20 nt spacer -Cap -TLS					Average	Standard Deviation
	0	130.101	184.702	225.902	180.235	48.0565
	15	3807.9	4770.79	5099.45	4559.38	671.227
	25	146956	180338	152801	160032	17827
	45	251123	385873	398937	345311	81830.3
	60	327534	543729	443041	438101	108182
	120	480805	596062	720174	599014	119712

## Sheet: Figure 3
Figure 3 Panel A: NMIA 2D chemical probing data. WT RNA plus 109 point mutations for each RNA position. This includes 5' and 3' hairpins and RT primer binding tail
area_peak file output from HiTRACE.
	WT	Lib1-T1A	Lib1-A2T	Lib1-A3T	Lib1-G4C	Lib1-T5A	Lib1-T6A	Lib1-C7G	Lib1-T8A	Lib1-C9G	Lib1-G10C	Lib1-A11T	Lib1-T12A	Lib1-C13G	Lib1-T14A	Lib1-T15A	Lib1-T16A	Lib1-A17T	Lib1-A18T	Lib1-A19T	Lib1-A20T	Lib1-T21A	Lib1-C22G	Lib1-G23C	Lib1-T24A	Lib1-T25A	Lib1-A26T	Lib1-G27C	Lib1-C28G	Lib1-T29A	Lib1-C30G	Lib1-G31C	Lib1-C32G	Lib1-C33G	Lib1-A34T	Lib1-G35C	Lib1-T36A	Lib1-T37A	Lib1-A38T	Lib1-G39C	Lib1-C40G	Lib1-G41C	Lib1-A42T	Lib1-G43C	Lib1-G44C	Lib1-T45A	Lib1-C46G	Lib1-T47A	Lib1-G48C
1	56.6159	53.7907	51.0191	34.8278	38.4784	31.4002	27.9997	18.0383	63.9387	57.4209	42.5066	23.4261	58.971	43.9066	32.514	16.9221	54.9941	50.6129	45.7927	54.9688	42.3082	33.7222	29.9167	40.5469	54.3293	47.9604	58.5315	54.0252	53.8472	53.7641	40.54	39.6582	43.5583	39.18	37.6032	43.0629	43.5663	49.5468	22.7941	39.0123	48.3484	68.9017	50.4136	47.502	44.7843	79.0413	72.359	42.7071	76.9574
2	19.1678	15.5448	13.7031	8.38014	9.31599	8.9696	8.86909	3.90787	19.6548	17.3258	10.0096	5.62411	15.7635	11.8015	8.6445	4.8059	15.7998	17.4292	14.5847	14.9071	10.2669	11.499	7.42647	9.23634	23.3343	18.3551	17.6763	17.8707	17.4536	15.9084	13.4972	10.9044	16.5634	15.2507	12.9061	12.8393	16.9156	20.4109	7.98266	10.2107	19.2724	21.6606	20.7629	21.0645	17.3042	24.5127	21.0691	11.5249	21.2654
3	13.8175	10.3491	9.80806	5.46467	6.25326	6.37452	6.94808	2.47639	13.3483	12.2076	6.61647	3.69524	9.78656	7.8327	5.8227	3.24552	10.4483	12.5222	9.62679	10.5032	6.53189	8.37606	4.98414	6.25629	17.9001	12.8086	12.7813	12.9983	11.7984	11.1899	8.01706	7.3442	11.9098	11.2264	9.62923	9.87874	12.314	14.8666	5.68509	6.47064	13.6866	16.5485	16.094	14.745	12.3465	17.9158	15.4975	8.21484	13.6241
4	10.9974	8.10746	7.87275	4.54113	5.24557	5.35373	6.35635	1.75493	9.18337	8.71896	4.81143	2.89764	7.64966	6.55027	4.52218	2.30317	8.16632	10.3139	7.48707	8.60788	4.93682	5.94541	4.23309	4.8669	13.7533	9.96976	10.1792	10.0697	8.72259	8.92401	5.54753	5.72414	9.6906	9.69846	8.23491	8.80984	10.4656	12.8415	4.86265	4.90944	11.462	13.9837	14.1759	12.0425	9.9359	14.8985	12.1699	6.55253	9.80358
5	7.37083	5.77401	5.70279	3.47472	3.689	4.1654	5.65238	1.20283	5.43115	5.11465	2.90796	1.89114	4.88525	4.93924	2.90167	1.61351	5.74962	6.90405	4.91315	6.69172	3.09076	4.03845	2.88284	3.07982	9.65046	6.75373	6.3903	6.215	5.64921	5.9223	3.39857	3.71251	7.05477	7.99048	5.7694	6.40976	8.01841	9.38994	3.68738	3.01882	7.93879	10.4971	10.9676	8.77398	6.41027	10.7889	8.18643	4.20311	5.70741
6	5.8742	4.66744	4.22996	2.8504	2.42573	3.08131	3.67314	0.7097	4.18732	3.19334	1.81081	1.32454	3.47577	3.74384	1.85721	1.21882	4.68904	5.26374	3.40685	5.43226	2.0744	2.85241	2.25385	2.09326	7.50558	4.92782	4.65226	4.40091	3.93154	4.39685	2.24787	2.63809	4.8818	6.06025	4.23577	4.25729	5.11842	5.09736	2.61513	2.01161	5.71785	7.75972	6.28361	5.77863	4.01737	6.50329	4.2842	2.92871	3.86706
7	3.15766	2.758	1.57437	1.32083	1.01222	1.19558	1.51945	0.418974	2.11111	1.79218	0.971687	0.733277	1.46926	1.56253	0.937352	0.670252	2.55268	3.05203	1.59267	3.89511	0.995909	1.62649	0.86108	1.04404	4.74118	2.84898	2.34604	2.78662	1.74744	2.11947	1.2064	1.15485	2.04267	1.9663	1.67434	1.7742	2.27781	2.30301	1.11168	1.08141	2.24762	3.70995	2.6919	3.2164	2.07357	3.78855	2.51453	1.42903	1.77344
8	1.88706	1.74245	0.663101	0.609057	0.456379	0.528486	0.722603	0.224957	1.13502	0.837099	0.480945	0.283263	0.620965	0.714899	0.474655	0.415684	1.5297	1.77344	0.809037	2.25429	0.425444	0.819006	0.381357	0.545513	3.11335	1.77893	1.41383	1.77789	0.880493	1.13749	0.685421	0.605687	1.09788	0.965502	0.823049	0.846253	1.10152	1.16215	0.544798	0.568624	1.05476	2.3232	1.54873	2.0155	1.17628	2.2869	1.54584	0.772515	1.00866
9	1.60768	1.37705	0.396203	0.286153	0.24199	0.29164	0.352574	0.104083	0.839444	0.501703	0.273746	0.0950934	0.268916	0.309944	0.281589	0.195693	1.22924	1.41677	0.579213	1.28329	0.208229	0.340605	0.20064	0.255623	2.48699	1.26989	1.06711	1.12267	0.409649	0.672087	0.411845	0.390272	0.672081	0.421434	0.521494	0.406317	0.655502	0.690345	0.270846	0.287654	0.492759	1.57607	0.903166	1.32644	0.664427	1.3856	0.900008	0.403501	0.472572
10	1.25037	1.18899	0.171696	0.0673268	0.0838595	0.102452	0.148106	0.0128675	0.548723	0.19333	0.119159	0	0.0974517	0.107336	0.116362	0.112925	0.943487	1.03251	0.307623	0.828501	0.0844763	0.0783932	0.0462868	0.0476784	1.78495	1.0122	0.856518	0.740597	0.162245	0.31979	0.207436	0.190687	0.430355	0.133209	0.265333	0.180876	0.328894	0.272218	0.0880141	0.120108	0.262488	1.08871	0.548863	0.952074	0.337785	0.817922	0.506301	0.144366	0.194074
11	1.11937	1.31899	0.139485	0.144198	0.175416	0.0257156	0.0874002	0.0270009	0.534128	0.306711	0.2094	0.0620859	0.348242	0.176564	0.115256	0.0529614	0.845965	0.905485	0.31063	0.755706	0.0799841	0.117137	0.0361994	0.203164	1.56505	1.0053	1.00644	0.809566	0.260794	0.40364	0.205998	0.0939779	0.60437	0.342063	0.297217	0.367894	0.383643	0.336016	0.0353615	0.144537	0.442817	1.16199	0.608902	0.981055	0.280617	0.617781	0.413329	0.0655901	0.269024
12	3.24236	2.79124	1.60264	1.18214	1.06666	0.813851	0.663396	0.188686	2.4674	1.86924	1.17763	0.660994	1.89766	1.12317	1.01116	0.146195	2.62288	2.94363	2.27783	2.34356	1.22567	0.675429	0.898657	0.805305	3.30954	2.70791	3.05815	2.7627	1.70575	2.00113	1.35841	0.996432	2.3281	1.58206	1.55156	1.74475	1.58337	1.62123	0.433162	0.77681	2.4737	2.59235	2.48359	2.58563	1.65706	2.52551	2.44381	1.10805	2.62568
13	6.35053	4.94988	3.66564	2.68524	2.65439	1.74663	1.57613	0.492739	5.19335	4.29921	2.53457	1.38973	4.04229	2.53096	2.33497	0.283525	4.73806	5.61199	5.03824	5.00838	2.97354	1.57479	1.84964	1.83825	5.89522	5.3702	5.77407	5.61194	4.01868	4.42795	2.88865	2.31407	4.79504	3.77117	3.40751	3.96985	3.86266	4.04374	0.984403	1.80353	4.92536	5.04992	5.47595	5.24719	3.67593	5.8153	5.57185	2.43851	6.07284
14	8.33719	6.4776	5.68174	3.48677	3.38539	2.54194	2.15826	0.977761	7.25837	5.92503	3.58847	2.21748	6.98998	4.86803	3.28734	0.741613	7.50602	8.88373	7.87211	6.72109	4.46326	2.12024	3.14246	2.45934	7.56463	7.51755	8.33757	7.73787	5.68571	6.10794	3.62987	3.48787	6.56507	6.54608	4.9257	5.88785	5.47917	5.87838	1.73038	2.6281	8.03274	6.79558	7.81053	7.36678	5.21269	7.90809	7.75181	3.84832	8.78747
15	12.0157	8.77433	7.91591	5.46974	5.88672	4.30457	3.47163	1.32223	10.0121	8.61414	5.50443	3.0523	9.50587	6.29816	4.46097	1.17469	9.72545	11.5062	10.2637	8.59061	6.16338	3.15035	4.30619	4.06561	10.4082	10.3621	11.2052	11.1143	8.11683	8.3676	5.22141	5.31735	8.35124	8.46777	7.20199	7.95611	8.11243	8.4306	2.8285	4.10209	10.2588	9.71185	10.3963	9.83483	7.49844	11.0774	11.301	5.7083	12.9717
16	6.43448	4.34033	3.85523	2.3701	2.6658	2.3378	1.9312	1.13386	5.12576	4.62524	2.84773	1.50548	5.7987	3.85029	2.2239	1.35336	4.85613	5.60853	4.49993	4.02383	2.96666	1.83047	2.03536	2.47016	6.23905	5.59046	5.99717	5.98815	4.56475	4.1234	2.80385	2.75412	4.19186	5.92212	3.84987	4.19658	4.39065	5.20402	1.83133	2.2654	5.43378	6.04639	5.72749	5.93715	4.27792	6.14815	5.77786	2.98179	6.55189
17	1.75514	2.00072	0.591154	0.403243	0.893833	0.459131	0.611171	0.516649	0.949698	0.727929	0.590793	0.407191	1.82579	1.23969	0.248314	0.904533	1.33437	1.65525	0.799906	0.861274	0.50422	0.488621	0.322976	0.821748	1.92116	1.92169	1.66627	1.54331	1.03655	0.945541	0.358802	0.499844	0.915094	2.55822	1.16646	1.07971	1.37123	1.68639	0.834749	0.594935	1.52087	1.9433	1.42577	1.89612	0.882523	1.54808	1.2368	0.51875	1.43362
18	0.873595	1.49776	0.265546	0.040458	0.328236	0.0702299	0.431439	0.0348486	0.145492	0.123214	0.00921402	0.263508	0.336297	0.127742	0.00207917	0.300689	0.709221	1.01124	0.0333139	0.113685	0.00410957	0.131671	0.004077	0.252779	1.06041	1.08038	0.809619	0.649365	0.207751	0.140009	0.0194119	0.0112433	0.295409	0.809726	0.570213	0.475324	0.725447	0.741085	0.793519	0.2868	0.728346	1.24862	0.499165	0.936619	0.139611	0.389182	0.260177	0.0352547	0.411149
19	1.53586	2.85955	1.3633	1.04288	2.94633	1.01166	2.75314	0.335258	0.3753	3.57304	0.972519	2.93423	1.59324	0.384702	0.429148	0.302112	1.5916	3.00771	0.416571	0.132769	0.932936	2.6642	0.988741	3.38266	1.6003	2.27975	1.39718	1.49446	0.709568	0.418909	0.696392	0.321241	0.660864	1.81265	2.54496	1.84792	2.8124	1.48364	3.30817	1.94916	2.52592	2.40248	0.442366	0.897258	0.306269	0.349343	0.310099	0.283082	0.703752
20	2.05543	6.35292	1.63771	1.71989	5.8878	2.41519	5.19872	0.689639	0.451161	4.40215	1.06935	4.08277	3.06737	0.518436	0.506995	2.03704	2.41575	4.70976	0.683543	0.164262	1.3162	5.06452	1.62934	6.63238	2.05453	3.44543	1.95329	2.33572	1.24909	0.761788	1.34565	0.604313	0.907294	3.51699	4.41143	3.05059	4.84391	2.46691	5.92451	3.50507	4.44506	3.64913	0.540829	1.04157	0.568907	0.456164	0.482845	0.601233	1.17926
21	3.78619	16.5879	2.36484	3.93807	17.0268	4.71294	7.84962	1.28707	1.76602	4.88031	2.6554	6.81898	7.40247	1.50964	1.20089	2.96435	5.34451	11.2553	2.35506	0.791715	2.9907	10.4384	3.85951	12.9496	3.88279	6.3873	3.7625	4.47663	2.84754	2.13834	3.09652	1.57019	2.43607	5.8023	8.76333	6.29388	9.15381	4.98808	11.0327	6.35671	9.84522	6.19361	1.48485	1.97408	1.63985	1.57496	1.58621	1.60117	2.79254
22	3.23252	8.20367	3.80568	2.03657	6.02308	1.79676	3.14354	1.56044	2.36678	2.35596	1.9016	2.47459	5.12991	2.55722	2.14935	7.73145	3.46871	5.14612	1.85901	1.17676	1.54315	3.8647	1.43798	5.05719	3.44448	3.99314	3.32075	3.15376	2.38503	2.06314	2.01581	1.44744	2.84126	5.50319	4.06941	3.24826	4.53421	3.48277	4.93339	2.73994	4.80634	4.08785	2.21835	2.36241	1.7668	2.00414	2.02516	1.43429	2.66639
23	6.91711	5.56253	5.08506	3.19095	4.71195	2.71505	3.04596	1.00797	6.06551	4.60361	3.19848	2.18977	5.16308	4.06505	2.81919	4.02034	5.69671	6.96133	4.86574	4.05052	3.11774	3.11808	2.39886	3.33783	6.85376	6.38639	6.86496	6.66741	5.26306	4.97249	3.77075	3.41478	5.7208	5.85737	5.49807	5.2724	5.81096	5.6247	3.83173	3.16405	6.51459	6.49827	6.14815	5.78719	4.64032	6.1701	6.30547	3.31714	7.0985
24	8.81878	8.3347	5.9564	3.6793	4.81212	3.18017	3.14836	1.17892	7.88225	5.68331	3.68955	2.29039	6.19586	4.56821	2.99488	1.95757	7.08171	8.20703	6.50037	5.58665	4.03415	3.22697	3.01079	3.3093	8.54262	7.98591	8.75388	8.56427	6.91988	6.52958	4.64349	4.3985	7.21638	7.57185	6.7452	6.58718	7.06551	7.08294	3.89439	3.69514	7.9641	7.83969	8.09428	7.66223	6.13287	8.45516	8.35673	4.30626	9.12067
25	10.0429	6.79414	4.68941	3.83601	4.62817	3.30701	2.86066	1.22604	9.57474	5.806	3.68868	2.18094	6.75684	4.94513	3.30614	1.5335	7.92956	8.9667	6.82592	5.87969	4.05895	2.93408	3.04436	3.05062	9.59235	8.75702	9.87827	9.85353	7.98656	7.56639	5.30191	5.04218	8.87835	8.47601	7.35182	7.40006	7.66672	8.01771	3.89567	4.02234	9.10371	8.62953	9.27981	8.7881	7.03731	9.97889	9.56792	5.17444	10.4367
26	19.6388	12.0603	7.20068	6.46593	5.97389	4.7603	3.70704	1.41543	17.3693	7.63125	4.5069	3.0357	9.83361	6.78415	5.42045	1.35879	15.6491	14.7012	11.0468	9.07086	5.43947	3.76268	4.15583	4.14898	17.9204	15.925	18.5971	19.9784	15.2443	14.7822	8.75533	9.44951	16.5336	14.1028	14.1484	14.2254	13.6965	14.5608	6.34994	7.4634	17.3469	15.8902	17.5072	16.1749	13.4797	18.7737	18.7575	10.1265	21.1979
27	19.17	10.0052	8.42517	4.06365	7.31549	5.0718	4.42342	1.85138	17.4795	8.54683	6.56005	3.88496	11.7728	7.23587	4.55814	1.50231	15.9798	15.6085	12.3251	10.1971	6.84806	4.22517	5.33215	4.62681	17.0868	16.1634	18.4901	20.1643	15.6867	14.5796	8.72362	9.45651	14.8072	16.1064	14.0075	14.2673	13.7537	14.8178	6.32252	7.48677	18.8249	15.7007	18.2597	16.7618	13.8079	18.8888	19.0076	9.97941	21.5908
28	5.06736	3.57815	2.65457	4.43718	4.79706	2.2269	2.84026	1.53034	4.67256	4.72854	4.65585	1.94838	5.9679	6.03189	3.857	2.0896	4.48168	5.35446	6.97152	4.93563	4.66343	3.04804	2.93531	2.88259	5.22999	5.01059	4.8958	5.06879	4.44805	3.77369	3.06343	2.84514	4.06087	7.78858	3.61834	3.94572	4.64715	5.39674	2.36047	2.38307	5.1783	4.90205	5.18547	5.49796	4.18893	5.7181	4.96678	2.77871	5.56144
29	1.90361	1.43319	1.63412	4.77384	2.78877	1.38162	2.13921	0.59606	1.59784	3.34109	4.29249	1.43313	2.94881	3.86858	2.58001	1.55373	1.90836	2.80523	5.02431	2.76166	3.82543	2.49027	2.39377	1.97156	2.1851	2.00843	1.91056	1.79794	1.71341	1.52799	1.55163	1.13615	1.8066	2.73781	1.60501	1.63603	2.08678	2.53907	1.15299	1.0083	2.21363	2.46948	2.36796	2.50806	1.71138	2.55711	2.06765	1.12904	2.2254
30	1.23176	0.99436	0.858035	2.47032	2.7035	0.92529	2.16688	0.333233	0.925553	3.03559	3.95069	1.3956	1.30826	1.43259	1.35904	1.0299	1.26052	1.73871	2.5394	2.00476	3.01668	2.55627	1.92842	1.85227	1.46893	1.21054	1.22505	1.1264	1.09108	0.914382	1.09	0.724045	1.07825	1.50537	1.02881	1.07985	1.29711	1.5245	0.806498	0.647042	1.41855	1.66346	1.52295	1.57649	1.13527	1.72744	1.35183	0.793042	1.29665
31	0.725087	0.640395	0.569762	1.26015	2.44244	0.741627	2.04702	0.219372	0.54519	2.39557	3.42363	0.960103	0.803516	0.805405	1.19198	0.835822	0.816195	1.14422	1.35321	1.38934	2.44182	2.04226	1.44674	1.70654	0.985936	0.789084	0.735716	0.676598	0.65471	0.546694	0.669034	0.375665	0.603236	0.906883	0.626844	0.637215	0.765524	0.930231	0.553432	0.448356	0.852477	1.23358	0.91167	1.05436	0.732152	1.12865	0.871452	0.509403	0.788678
32	0.423358	0.359652	0.208012	0.690675	2.13656	0.535427	1.19508	0.193338	0.387271	2.18524	2.42386	0.669095	0.393669	0.4884	0.430224	0.580997	0.511663	0.642493	0.746106	1.03276	2.11709	1.85142	1.01573	1.57666	0.667919	0.435237	0.46873	0.431305	0.45926	0.279745	0.570427	0.266209	0.334567	0.471434	0.385931	0.43499	0.42858	0.515751	0.364381	0.310074	0.482202	0.719539	0.587011	0.645003	0.536183	0.813204	0.56438	0.391041	0.491765
33	0.347701	0.237494	0.384581	0.358363	1.19808	0.604835	0.728426	0.234605	0.311825	0.46333	2.58201	0.379633	0.502721	1.82382	1.19781	0.0835171	0.250413	0.290243	0.341341	0.315702	1.08252	1.19393	0.635971	0.61658	0.420946	0.296512	0.268454	0.273132	0.285042	0.202268	0.157775	0.10453	0.246467	0.267503	0.256714	0.216314	0.267377	0.30157	0.214957	0.189659	0.327216	0.513791	0.287226	0.344703	0.263171	0.402765	0.310903	0.159429	0.341058
34	0.415145	0.271482	0.105602	0.899323	1.54894	1.21716	0.976303	0.295348	0.314457	1.2522	2.37054	0.974217	1.16228	2.45528	0.248104	0.324008	0.402009	0.537008	0.86548	0.871506	2.4276	2.6584	1.98134	1.97074	0.414791	0.279138	0.433571	0.465308	0.390509	0.340529	1.07808	0.50098	0.360391	0.492421	0.40101	0.429884	0.396525	0.395781	0.270223	0.277901	0.389017	0.654073	0.553519	0.555672	0.492967	0.565589	0.506936	0.31914	0.496135
35	0.0315796	0.0524725	0.034549	0.13665	0.231109	0.505225	0.149125	0.129744	0.0180445	3.24277	0.94354	0.312596	0.824835	0.729473	0.316484	0.00726978	0.0522171	0.103687	0.102113	0.0652211	0.943287	1.09786	0.726203	0.539448	0.0183136	0.073018	0.045672	0.0242706	0.00335657	0	0.111928	0.023763	0	0.141822	0.0322704	0.00104989	0.0494267	0.0437573	0.0457643	0.0678608	0.0466278	0.121156	0	0.0282426	0.017997	0	0	0.0240836	0.00564717
36	0.0634909	0.0454217	0.193533	0.160629	0.335901	1.09726	0.465474	0.133507	0	2.51062	1.14326	1.04065	1.58206	0.192182	0.253749	0.220192	0.0426332	0.284123	0.399991	0.220949	1.40737	1.88454	1.26735	1.09595	0.0345151	0.0227734	0.101239	0.0784452	0	0.0211682	0.268685	0.0293706	0.0278922	0.114439	0.106319	0.0430913	0	0.0578614	0.0160597	0.0125277	0.0823498	0.146409	0.121433	0.100383	0.104727	0.0540321	0.166616	0.0394701	0.108816
37	0.255095	0.222535	0.445763	0.499217	0.655146	0.956992	0.875493	0.218647	0.283065	2.79926	2.99057	1.80048	2.07074	0.151853	0.71376	0.522528	0.309441	0.656758	0.791212	0.48332	2.51068	2.77784	1.68088	1.44793	0.30287	0.252538	0.324524	0.229814	0.188417	0.230484	0.543398	0.185425	0.270384	0.295726	0.30948	0.307446	0.348019	0.323243	0.271067	0.188939	0.325856	0.463435	0.442515	0.344942	0.355626	0.413505	0.339506	0.232257	0.338249
38	0.346103	0.345018	0.543938	0.792635	1.19226	0.512265	1.31503	0.321339	0.454817	3.29407	4.37254	1.73624	0.989314	0.467023	0.974621	0.458507	0.388968	0.809257	1.15839	0.892629	3.14924	2.79005	1.67012	1.84266	0.420259	0.340261	0.457725	0.301433	0.30102	0.286354	0.787039	0.325262	0.360187	0.426475	0.374565	0.343208	0.432425	0.367809	0.379837	0.247273	0.394348	0.4555	0.511537	0.386072	0.451689	0.53849	0.432755	0.286472	0.421038
39	0.814283	0.774017	1.3253	2.49164	2.96109	1.13552	1.64071	0.322796	0.789387	2.69696	3.74858	1.42699	1.12172	1.70371	2.70143	0.462416	0.809331	1.99831	3.11024	1.25402	3.01892	2.60552	1.1875	1.68741	0.820443	0.751728	0.85158	0.722181	0.595419	0.659976	1.02226	0.585945	0.817976	0.763546	0.754732	0.643907	0.89038	0.800435	0.74436	0.445067	0.868976	0.895108	0.828917	0.628298	0.695717	0.845703	0.742634	0.461146	0.726689
40	1.2053	1.0981	1.97647	2.64363	4.03057	2.02374	2.74307	0.551851	1.09888	4.31722	5.09306	1.93998	2.34559	3.20449	4.15488	0.950896	1.50107	2.71377	3.28591	2.70178	4.20037	3.41404	1.93066	2.97128	1.318	1.2996	1.37583	1.31304	1.07554	1.35187	1.98363	0.954686	1.87899	1.38839	1.17386	1.23943	1.37846	1.53789	1.04361	0.677435	1.5665	1.58933	1.53482	1.30171	1.21548	1.49361	1.40108	0.837906	1.22447
41	5.96329	5.27395	5.92523	5.14842	5.68899	3.67844	3.75214	1.07447	6.03389	6.76445	7.58918	3.2187	6.4122	7.27733	5.3778	1.49288	5.42135	6.22092	8.80726	8.91547	5.94873	4.75649	3.54643	4.4118	6.11683	5.17818	6.0635	6.29746	4.77841	4.90093	5.0872	3.2948	5.60851	4.41185	4.29802	4.62397	4.61919	5.31009	2.35285	2.26036	5.62388	5.62876	6.851	5.78394	5.02303	7.47055	6.93285	3.51088	7.23917
42	10.9269	8.93528	8.76449	7.15732	7.24274	5.10087	4.73647	1.69954	9.85294	9.36314	9.86279	4.42234	9.57161	7.53204	7.03248	1.89737	12.3858	8.36398	13.6263	9.35939	8.98667	6.24575	5.28383	5.64341	9.45667	9.80381	11.1871	11.5316	8.67557	8.45698	5.4612	5.55297	8.46321	9.52259	8.99001	8.96747	8.9529	9.39897	4.40912	4.32393	10.764	9.8464	10.6902	9.76156	8.57593	10.6106	10.8869	6.07605	12.1504
43	4.90898	4.18435	4.6443	5.12278	5.54601	4.56613	4.02032	1.48434	4.95362	8.75425	8.18757	3.44813	8.19288	6.88608	5.38091	1.6483	5.12225	7.66164	10.9959	6.12208	6.74443	5.98069	4.29599	4.91312	4.78983	5.08161	5.13743	5.46057	4.32193	4.09949	3.7671	2.86715	4.1261	6.32789	3.87164	4.16085	4.92337	5.16847	2.3134	2.213	4.94659	5.0528	5.49917	5.30509	4.56612	6.16558	5.51674	2.99198	6.00439
44	1.52125	1.37915	2.09862	3.07751	4.03313	3.06584	3.26041	0.891984	1.64196	6.25461	5.75541	2.52301	5.32081	4.79582	3.8555	1.15608	1.94517	3.83825	10.9206	4.45699	5.06881	4.28361	2.65123	3.56376	1.60392	1.78753	1.82538	2.02988	1.57817	1.42854	1.91387	1.15239	1.35102	2.53717	1.28461	1.50567	1.98623	2.21744	1.09012	0.906775	1.92634	2.04931	1.91556	2.01963	1.83238	2.31461	1.93859	1.19068	2.13971
45	0.554982	0.517412	1.18939	1.94781	2.94231	2.67831	2.7337	0.609198	0.68606	5.68725	4.9863	2.07985	3.72718	3.67842	2.87602	0.946474	0.840308	1.84587	4.01664	4.39499	4.4059	4.08158	2.09549	2.88542	0.699651	0.791611	0.765998	0.931131	0.753613	0.573996	1.61633	0.616988	0.616293	1.25525	0.584326	0.723144	1.00337	1.14286	0.672108	0.460556	1.04289	1.22108	1.02002	1.03741	1.04143	1.28272	0.991746	0.711778	1.05077
46	0.522447	0.499899	0.949327	1.30062	1.82781	2.52724	2.16317	0.385213	0.482267	6.25487	5.37792	2.49989	3.27752	2.26142	2.04132	1.29755	0.706909	1.50142	2.45898	2.41376	4.99335	4.07224	2.33719	2.80445	0.414224	0.610565	0.568656	0.497245	0.510392	0.269305	1.57535	0.4756	0.443341	0.642856	0.6111	0.57667	0.769598	0.722658	1.00228	0.397819	0.786208	0.822135	0.731052	0.640029	0.817015	0.818865	0.668275	0.535435	0.65437
47	0.443216	0.449238	0.893006	1.01341	1.40136	2.39362	1.81127	0.480772	0.52663	6.08995	5.77282	2.29998	2.94522	1.97806	1.66082	0.932029	0.6169	0.94343	1.55738	1.66741	3.52887	3.44524	2.72948	1.65235	0.481707	0.498977	0.595919	0.596844	0.446664	0.425612	0.630321	0.32584	0.277452	0.768614	0.423095	0.490312	0.720471	0.704164	0.763608	0.351581	0.761006	0.904756	0.784355	0.519019	0.780738	0.638881	0.524474	0.440643	0.576269
48	0.572045	0.531051	0.781782	0.845157	1.03001	2.20309	1.47033	0.442805	0.62276	4.41909	5.0125	1.75017	1.73457	0.924574	1.34319	0.599959	0.563679	0.897585	1.1212	1.16329	2.42143	2.30872	3.35031	0.891739	0.581151	0.481453	0.722044	0.429208	0.658767	0.487477	0.0975379	0.209528	0.432736	0.75079	0.616622	0.64201	0.746213	0.715632	0.687686	0.32607	0.675819	0.823597	0.560468	0.404552	0.530288	0.563901	0.523337	0.414435	0.532583
49	1.14407	1.17506	1.23361	1.36269	2.11015	2.67147	2.11495	0.720206	1.51473	6.53616	5.57441	2.34791	2.94722	1.35082	2.04312	0.879383	1.11484	1.4909	1.67418	1.64219	2.98607	3.27886	2.28729	1.47134	1.26404	1.33766	1.69257	0.822207	1.12498	1.05175	0.57192	0.948087	1.12514	1.53542	1.42039	1.34787	1.59528	1.31528	1.58607	0.983803	1.92528	2.35572	1.19463	1.00449	0.807023	1.0389	1.13356	0.758097	1.06404
50	2.14923	1.81913	2.10624	2.44789	3.78149	3.25894	2.76846	0.91329	3.52207	7.041	5.69364	2.662	5.04273	2.11086	3.1714	1.09883	2.14253	2.85067	2.92778	2.82995	4.11808	3.56636	2.6479	3.31202	2.99806	1.89066	2.468	0.952259	2.32194	2.55071	0.73579	1.47992	2.71669	2.40629	2.30932	2.37176	2.27338	2.43486	1.57465	1.28907	3.27414	3.10291	2.54186	2.32734	0.786743	2.41745	2.62367	1.47764	2.3401
51	8.05893	6.2887	5.9987	4.74818	5.41852	4.26836	3.92069	1.52125	11.4202	7.82885	6.44162	3.54959	8.13806	3.76229	4.44759	1.48281	6.4055	7.49744	7.28683	6.61442	5.45356	4.1173	4.39628	5.24843	7.77477	5.74149	8.14091	2.1433	7.512	7.24387	2.127	4.66598	6.80255	6.49445	6.61951	6.13994	6.03496	6.6067	3.22029	3.5579	8.30919	8.83387	8.27135	7.85515	2.27577	8.07028	8.89082	4.155	8.90596
52	11.1591	10.0954	7.60315	6.14255	7.77145	4.79922	3.96045	1.38803	15.2442	9.99228	6.98181	3.92064	7.58926	4.96771	5.1695	1.63948	9.19408	10.4982	10.4046	7.97291	6.14327	5.05584	5.3012	5.0379	12.053	8.73315	9.03462	4.96399	7.97142	7.72233	1.99761	4.70537	7.69489	7.51618	5.56209	6.05673	6.98565	7.11031	3.36847	3.50983	7.91651	8.46493	7.76179	7.37486	6.50434	8.77059	9.32768	4.9599	10.6137
53	3.9122	2.99605	3.12146	2.23559	2.55845	2.26368	1.99244	1.53866	4.79574	3.82488	3.3382	1.77882	6.56297	3.422	2.35237	1.14708	3.93096	4.44456	3.87324	2.82547	2.70248	2.51566	2.30206	3.8546	4.55151	4.39838	4.61036	3.21782	6.00954	3.39172	1.17382	1.42487	3.79589	6.52146	4.2575	4.99746	4.2766	4.72657	2.50551	1.91898	4.15057	4.18144	3.54907	4.116	4.98722	6.03554	5.66233	3.15673	5.85941
54	1.09163	0.891618	0.808987	0.546848	0.584792	0.61022	0.458985	0.573817	1.19052	0.893386	0.926791	0.392337	1.29262	0.587544	0.630823	0.361302	0.950092	1.12156	0.97648	0.684728	0.653785	0.604802	0.512909	0.654956	1.03093	1.05178	1.05931	0.867057	4.35432	3.18382	0.273185	1.35186	1.37667	2.04892	1.01566	1.0643	1.2387	1.24606	0.705293	1.11128	2.87712	3.49357	2.05217	4.24428	1.05769	1.25836	1.05773	0.653679	1.34027
55	0.162688	0.107305	0.0847943	0.0670294	0.0358836	0.119583	0.0906441	0.170081	0.200524	0.170198	0.237072	0.0102969	0.253718	0.0218118	0.116731	0.122211	0.184234	0.229569	0.241718	0.118348	0.194785	0.0567504	0.104459	0.111338	0.188061	0.199255	0.220056	0.281001	1.80255	4.32621	0.447039	1.32238	1.45004	0.436708	0.162908	0.313418	0.419571	0.42573	0.175118	1.42114	3.7125	4.77376	2.81431	2.34309	0.182518	0.478307	0.241977	0.206273	0.42744
56	0.0990904	0.0542058	0.134159	0.135891	0.0966655	0.152745	0.187574	0.0109083	0.169761	0.461207	0.513661	0.264709	0.205545	0.20168	0.214647	0.169299	0.165301	0.299353	0.336418	0.0989122	0.338766	0.131509	0.117082	0.0435683	0.122657	0.174996	0.18325	0.100948	1.55247	3.09037	1.54934	1.07743	1.80215	0.0947582	0.231468	0.293105	0.279925	0.158236	0.186977	1.17445	5.43886	4.41582	2.20954	1.58233	0.198548	0.342086	0.244922	0.121777	0.292329
57	0.0754798	0.0817001	0.147826	0.134996	0.109628	0.0891076	0.187061	0.0852309	0.1518	0.275829	0.412491	0.299171	0.154692	0.364094	0.246891	0.167858	0.282213	0.545686	0.434144	0.0662269	0.326288	0.140965	0.0532784	0.125273	0.151598	0.204177	0.209469	0.261191	1.01867	1.94581	1.49114	0.857247	4.6379	0.335111	0.339281	0.317444	0.348765	0.236675	0.240653	1.32565	8.01737	4.23777	1.54395	1.04047	0.253672	0.159782	0.187644	0.114217	0.115555
58	0.811625	0.687656	0.84754	0.692902	0.619064	0.454368	0.725531	0.206906	0.721592	0.739235	0.941693	0.657725	0.641561	1.10807	0.636	0.389644	1.21001	2.12918	1.07182	0.519595	0.70463	0.559979	0.31962	0.714448	0.761641	0.876458	0.829181	0.771912	1.84675	3.01373	5.85234	3.54735	7.36731	0.794112	1.28614	1.37636	1.09177	0.903137	0.620919	1.46323	3.18191	5.57853	1.9016	1.56182	0.860556	0.974047	0.883813	0.479795	0.708774
59	2.55751	1.8836	2.27309	1.75544	2.02491	1.6139	1.89362	0.779713	2.8484	2.40082	2.5955	1.77444	3.02559	3.43028	1.88785	1.04042	2.81949	4.01194	2.47336	2.16927	2.32545	1.83598	1.70081	2.62689	2.59617	2.79597	2.71651	4.72163	5.22758	5.01419	15.5429	6.38613	8.27397	3.19941	4.39604	5.29012	3.30541	3.39117	1.77644	2.09169	4.78749	8.55818	3.43931	4.15717	5.22944	5.33956	5.07337	1.91946	3.87384
60	5.65265	3.39051	4.7365	3.63217	3.09911	2.92375	2.80438	1.22032	6.88621	4.33443	4.58107	3.35641	5.59796	6.69785	3.87196	1.46112	5.08904	6.11819	5.20582	5.78005	4.97639	3.14453	3.54606	4.2305	5.91738	5.73373	5.98634	9.73565	7.97636	7.96885	4.6394	5.49059	9.75568	4.82085	9.364	4.67428	6.89483	7.31377	2.62886	2.92177	6.93326	8.78277	7.67848	6.78709	7.60826	11.8246	9.95613	4.78955	9.38752
61	9.06307	7.14315	6.72709	5.33705	5.93695	4.81399	4.02989	1.7671	8.87666	8.12724	6.34944	4.94652	9.21039	7.46985	5.35272	2.1025	8.91271	10.6553	9.18753	6.86049	6.4594	5.06732	5.48924	5.2869	8.22073	9.10561	9.97817	11.3858	8.03325	8.40957	4.00558	4.54874	7.80444	8.85861	9.14489	5.99901	9.98395	9.57402	4.39189	3.0155	9.15198	7.38897	8.61016	8.5754	7.93388	9.83901	9.5256	5.10868	11.801
62	13.7252	10.7614	11.2807	8.34189	8.34799	7.32969	5.15752	1.98548	11.3576	9.05462	8.57537	19.3732	10.6725	21.8038	7.82149	2.52444	13.2252	15.6211	13.4567	12.2886	12.8011	8.77645	17.7473	5.6809	10.4156	12.0544	14.0557	15.505	11.2057	20.1261	21.6019	12.2424	16.8273	11.4306	13.0302	9.67631	13.3338	12.2198	4.84116	2.85623	11.3776	9.73847	9.9735	9.87129	8.10673	8.88894	8.69576	4.45015	11.491
63	7.93882	5.61169	6.58976	5.12157	4.9953	4.30457	3.50152	2.27966	8.34154	6.62203	6.13104	6.87326	11.0195	7.80618	4.80233	1.86837	7.95001	10.0504	8.49571	7.42618	7.05809	4.78241	7.31831	7.87215	6.89023	8.63571	9.53488	15.194	10.0584	11.2906	5.93901	7.62179	10.4062	10.6337	12.2298	11.6438	9.67326	8.34474	4.04413	3.19204	12.0504	8.93541	9.6842	9.39421	9.90055	11.1745	11.5499	4.73215	11.3671
64	4.28061	3.01259	3.34558	2.58453	2.83673	2.52725	2.21382	1.49951	4.84872	4.10524	3.55318	3.71484	7.17042	3.0395	2.84587	1.70372	4.22925	5.1886	4.12205	4.02454	3.68737	3.36272	3.08199	4.95904	4.31259	5.01335	5.0387	8.53322	6.27084	7.70547	3.25745	4.43654	7.78949	6.83678	7.01667	7.06884	6.91235	5.48486	4.26516	3.27811	10.0095	4.6508	5.69558	7.03001	6.24176	6.61537	7.07472	2.94454	6.65596
65	1.2489	0.89183	0.691676	0.705863	1.17782	0.966969	0.87526	0.599091	1.14796	1.19601	0.926445	3.66706	1.41715	0.826907	0.84851	0.903445	1.0268	1.94515	1.12615	1.16086	1.1337	1.40689	0.663256	1.57293	1.11763	1.37209	1.15701	1.55827	2.28431	3.3455	2.21608	2.92155	2.97148	2.5381	1.86063	1.33461	2.69129	1.55514	1.98622	1.50557	4.19979	1.85321	2.65386	1.41123	1.04425	0.893186	0.625053	0.362835	1.36683
66	0.564399	0.602114	0.509414	0.303147	1.23436	0.649657	0.869555	0.423408	0.416151	1.23599	0.591343	5.29156	1.35686	1.27267	0.429902	1.40134	0.491726	1.25141	0.428582	0.314408	0.910573	1.36558	0.285772	1.34396	0.501399	0.968253	0.534288	1.1136	1.92162	2.89214	3.83719	3.25622	2.05345	1.45724	1.45443	1.01327	1.6884	0.964143	2.29977	0.75733	2.91189	1.52067	1.87518	2.13768	0.577617	0.689141	0.135398	0.094272	0.705818
67	1.31432	1.98332	1.5736	1.9968	8.65461	4.89346	5.12537	1.36359	0.779726	8.69959	3.87612	8.55036	6.49606	0.846657	1.74633	6.46451	1.65242	5.54552	1.69099	0.68245	3.4058	8.44643	0.63417	4.67502	1.11418	1.9805	1.10714	1.97084	3.16471	5.08075	7.86641	3.64678	2.14192	6.09415	3.18752	2.6519	3.35774	2.16364	4.77481	1.38348	1.69546	2.99658	3.07842	1.89642	0.456598	0.969821	0.589299	0.724384	1.65947
68	0.47	0.683762	0.442719	0.414288	1.70677	1.03297	1.03827	1.07337	0.5674	2.13374	1.07607	3.53815	2.53987	1.48642	0.546902	2.38098	0.501365	1.52987	0.823787	0.292162	1.01463	1.52898	0.449757	0.429392	0.543498	1.05964	0.525508	1.86058	2.87735	4.7658	4.40328	3.09938	2.61191	3.02314	0.833983	1.36888	0.87229	0.694746	1.204	0.945719	3.85934	3.03724	3.06527	0.478378	1.71869	1.47995	0.585122	0.768921	2.03356
69	4.18806	7.14605	2.05957	1.67297	5.94172	3.29896	4.78846	3.59973	1.91655	4.60174	2.16137	4.12293	5.72459	1.06982	1.35701	4.8078	3.45222	4.26663	1.79683	0.87334	2.14177	8.56649	3.84799	21.4137	3.95227	8.82386	4.99017	9.45762	4.09988	5.08367	4.74338	3.48808	2.82122	9.28656	13.6522	10.3038	14.1218	7.58616	16.7991	1.82913	3.00018	4.48142	3.81261	2.134	1.98708	3.38635	1.70545	2.26113	7.82583
70	2.18056	3.16625	1.20615	1.05122	3.06573	2.2266	2.75286	3.55156	1.42621	2.42956	1.71274	1.31152	3.18253	0.47188	1.33411	2.12313	1.84926	2.18335	1.20478	0.625711	1.1825	4.81802	1.051	9.08625	2.23892	3.49841	2.44825	7.41325	2.49416	2.9643	2.47097	2.09168	1.63749	7.6872	5.68336	4.19177	6.20014	3.79288	6.30768	1.40989	1.60223	2.85237	2.06683	1.52238	0.992073	4.65259	4.58867	2.20284	6.24802
71	1.04782	1.09226	0.615824	0.376507	0.811418	0.674051	0.60028	0.702587	0.858503	1.08706	0.929447	0.601933	1.18104	0.256117	0.519484	1.24464	0.869912	1.02062	0.644129	0.586054	0.519441	1.47159	0.422299	2.19245	1.10454	1.37721	1.16938	5.11856	1.16411	1.07246	1.2815	0.905826	0.705605	1.86319	2.0902	1.8889	1.86864	1.41909	1.9435	0.625087	1.23822	1.19424	1.47743	0.832633	1.67407	5.59464	2.83396	3.23587	7.29761
72	0.287985	0.261954	0.272634	0.0501969	0.320045	0.10031	0.0870104	0.120007	0.258255	0.200862	0.250631	0.0995439	0.269104	0.394001	0.0990117	0.475469	0.192811	0.44209	0.125013	0.0893856	0.103764	0.4374	0.962714	0.503908	0.307701	0.376116	0.281899	1.57363	0.135628	0.25447	0.589705	0.32394	0.753247	0.427572	0.477999	0.395966	0.429308	0.267354	0.645751	0.0747066	0.495102	0.260477	0.3994	0.0976017	0.64115	1.35932	2.17946	2.31525	4.65355
73	0.122388	0.081709	0.139435	0.0579061	0.109128	0.0998529	0.133362	0.0830355	0.0907615	0.18936	0.14032	0.315341	0.16682	0.131606	0.0215375	0.715284	0.102611	0.163011	0.0762129	0.058958	0.170979	0.320071	0.726453	0.316039	0.0870158	0.351441	0.147435	0.966514	0.0747381	0.359683	0.354077	0.168619	0.675971	0.197724	0.349149	0.276221	0.192861	0.165697	0.29226	0.0616519	0.536731	0.282387	0.432475	0.184697	0.58654	0.841019	2.70032	4.61653	1.11901
74	0.0598248	0.0356733	0.0708989	0.0583368	0.0557867	0.185323	0.0964256	0.0408416	0.0680352	0.261876	0.0676442	0.577014	0.109959	0.86389	0.0396254	0.398843	0.125112	0.203776	0.17062	0.0478194	0.208985	0.0923255	3.61149	0.0891795	0.102293	0.143242	0.11169	0.319436	0.148723	0.0806272	0.0970917	0.0144946	0.0511561	0.241302	0.124531	0.119049	0.119752	0.126647	0.0454004	0.0341753	0.446664	0.211531	0.214482	0.201639	0.230871	0.352649	2.70326	1.8406	1.42074
75	0.129311	0.124471	0.281347	0.182931	0.225449	0.142292	0.127461	0.0776641	0.106989	0.307855	0.116793	0.522803	0.500725	1.54849	0.106482	0.268782	0.130962	0.57025	0.214615	0.236675	0.292951	0.0243025	0.48644	1.22547	0.132586	0.208961	0.202614	0.674699	0.0282981	0.235108	0.234495	0.0768726	0.494768	0.804942	0.36708	0.265604	0.287667	0.364946	0.359269	0.0806084	0.377176	0.0554912	0.0648155	0.493681	0.0837223	0.421643	1.84758	0.512521	1.54347
76	3.00723	2.02789	2.21467	1.82606	1.63054	1.67716	1.15662	0.321212	2.11385	1.96749	1.82579	1.19053	1.99919	2.35112	1.33923	0.226609	1.87679	2.21246	2.15773	2.05121	2.23236	1.40189	1.25094	1.19726	2.3945	2.23159	2.53962	2.85721	2.22289	2.55179	2.61877	1.79893	2.06564	2.03972	2.05621	2.06552	1.87862	2.38384	0.632306	1.22224	1.72304	2.7649	2.44738	2.61315	2.36762	2.94542	2.15365	2.10344	5.46333
77	2.09191	2.25311	2.07162	1.67372	2.28064	1.85934	1.61728	0.725494	1.3694	1.89456	1.49974	1.71732	1.92113	5.75814	2.11185	0.570029	1.92958	2.22909	1.8409	1.84598	1.83043	1.91994	1.71696	1.54126	1.46885	1.94847	1.94069	2.07584	1.8098	1.87401	2.2762	1.79716	1.87429	1.98279	2.42361	2.10888	1.959	1.66003	1.07896	1.32134	1.6308	1.76802	1.03439	1.44517	1.26112	1.05279	0.870574	0.790262	1.85815
78	9.81064	8.10691	8.02806	7.5674	7.30463	7.80125	5.82416	3.3392	7.55675	6.29079	6.76804	4.57936	6.79012	13.2434	11.3047	4.02022	6.34989	6.88738	8.74403	8.30602	7.17515	9.43774	7.15264	4.44022	7.24187	7.51148	8.18972	9.84406	7.99708	7.0455	9.46177	9.19497	8.4702	6.64637	7.57548	8.47506	7.64644	6.94499	3.92075	5.76712	7.48014	7.34184	7.67314	9.06496	7.43192	8.62278	5.87506	5.50931	8.02639
79	21.3868	23.8867	21.4767	18.3993	20.0047	23.6649	23.1838	12.8604	16.5983	18.2314	16.8736	12.6559	18.2329	25.5798	15.8276	7.81717	19.3775	19.1344	23.955	19.0399	22.2609	15.5986	27.8864	17.9746	14.4998	16.3963	20.024	20.5509	17.8676	15.4754	20.3246	24.0477	13.6771	16.9062	19.526	17.5638	16.3699	15.4037	9.15096	14.1038	14.7388	16.3762	16.9432	16.9952	18.6758	14.6413	12.3338	12.4137	13.7985
80	11.7077	14.9026	13.6661	12.4946	13.4679	16.484	18.537	9.8959	6.80174	8.08067	8.39806	7.5348	11.098	20.0556	10.9838	6.70621	10.8462	10.1183	13.5156	11.9055	16.6899	12.4465	21.4925	13.2612	7.43482	9.69968	9.93342	9.35773	10.1448	9.29486	10.3774	11.6277	5.73925	8.63651	11.1892	11.1097	10.293	7.9796	5.8859	8.80126	12.9179	7.07148	5.41241	6.34484	10.5808	6.67688	5.23055	7.29796	6.30224
81	9.28446	9.4609	11.0211	11.2363	12.506	15.411	16.9917	9.25624	6.33668	6.58848	7.14556	7.44302	8.21453	11.5082	10.3593	7.02853	10.2798	7.08949	11.4418	13.5874	14.7686	11.5365	22.6696	10.4442	6.14736	10.6605	7.9143	6.46389	9.93984	8.44625	10.9015	10.4627	4.86265	6.89687	7.47127	8.06968	6.58952	6.00002	4.14101	8.97662	5.66156	5.43206	5.63565	7.34376	8.25786	6.14779	6.32286	6.43451	6.23857
82	11.8046	12.7416	12.4093	13.6465	11.4734	15.0405	16.1432	8.22047	10.6201	8.63272	8.72525	8.33323	11.2401	8.79565	11.4654	6.53231	11.2899	8.85945	16.1296	15.9608	15.5336	15.4035	21.6501	14.2367	9.72167	9.01396	9.30899	9.57421	12.534	12.584	11.2845	11.9036	8.05785	9.53949	8.31427	11.9129	9.15853	8.59389	4.71127	9.05792	8.33425	8.89586	7.31832	9.52053	10.8391	11.3964	8.55844	8.94034	9.54878
83	8.29507	8.84231	8.99248	10.3048	7.00265	10.4273	14.9084	7.31391	5.56031	6.64682	6.96813	7.63897	7.97822	10.1711	8.85891	6.40559	9.56695	6.07177	7.97336	9.71225	11.7835	7.72129	12.9389	8.4901	7.39236	8.66532	8.76118	6.5212	7.86341	6.20432	7.48629	6.79172	4.53919	5.95946	5.90161	7.03883	6.33294	6.10749	4.78767	6.62861	6.37997	6.32044	5.57938	6.88076	7.38018	6.52306	5.12526	5.61984	5.60712
84	3.95905	3.75739	11.1664	8.31976	7.37068	7.35545	22.392	7.24474	2.50153	4.0298	3.64269	3.37749	3.95312	4.9942	5.40174	4.89803	6.78178	4.25156	4.65134	6.09736	8.64258	5.35187	10.8862	3.82496	5.12825	3.44526	3.6119	3.26706	4.24148	4.4151	5.01332	3.95065	1.73809	2.43627	2.19424	4.70252	2.78432	2.76126	1.53237	5.10165	2.8451	2.32982	3.04771	3.3837	4.8239	4.27476	8.31438	5.09308	6.73794
85	3.44724	2.96094	7.54525	5.54358	5.1931	4.43359	22.137	4.71072	2.16047	2.0043	2.0629	2.41006	2.37388	3.87806	4.85381	3.98986	2.91291	4.41747	3.05105	6.78621	4.97189	4.07018	7.40832	4.84426	3.84426	2.99564	3.73245	2.81949	5.2573	6.0585	4.49494	4.69506	1.57756	3.19831	2.5716	4.8745	3.96549	1.7817	0.966077	2.87567	2.31905	1.78616	2.34567	2.51337	4.38683	3.78819	11.0764	5.26009	8.20561
86	1.46819	2.38932	5.23106	4.72102	3.79679	3.82357	6.28553	4.41132	1.22765	0.858516	1.87552	2.13785	1.7512	3.97095	2.83026	3.95219	2.12119	2.54493	1.77912	5.18906	3.90669	2.29423	3.67161	2.69799	1.57021	5.19256	2.14384	2.71626	2.47659	2.88589	3.21849	5.39774	1.60927	1.47874	1.39166	3.09566	1.72785	1.52125	1.5819	2.62494	2.52475	1.90467	1.80937	2.52418	3.759	1.80416	6.19547	4.11908	3.81564
87	2.13859	3.00096	3.72058	4.83932	3.75857	3.8909	8.62342	4.96564	2.1707	0.673778	2.4134	3.29406	2.68557	2.9941	2.74653	3.63663	1.21506	1.97854	1.83852	3.38208	2.84556	2.6594	3.5656	2.08218	1.1389	3.3534	2.66037	2.39114	4.36183	3.29654	3.52708	3.55056	3.05888	2.66958	3.23576	3.16834	2.09868	1.59139	1.79539	2.88294	2.94312	1.72877	2.05462	2.22516	3.99989	2.93453	7.64987	4.51342	5.43717
88	2.71298	3.97862	5.31163	6.22946	6.03557	6.42069	7.12074	3.48672	4.65367	2.73652	2.86432	5.99861	2.86351	2.01245	3.36387	4.63733	2.61542	3.63877	2.11721	3.22343	4.01233	5.65594	3.11421	5.59132	2.19564	5.32122	3.2842	4.48192	5.74356	4.17754	5.40506	5.73715	2.87204	3.25781	5.85797	5.12246	5.71267	3.73683	5.31329	4.25877	3.78365	4.20882	3.44079	2.90276	6.83202	5.75966	13.203	5.79137	9.44141
89	2.73521	3.26219	6.19924	5.42122	5.08646	5.17519	4.96288	3.40583	3.12923	3.06048	3.05651	3.40184	3.71024	3.05277	3.56535	5.27277	3.18174	4.24836	2.92829	4.45551	4.41916	3.79904	3.35067	5.11614	3.94761	5.15754	3.25799	6.60527	4.76897	5.01376	6.74856	6.87429	3.95628	2.96632	4.54411	5.28519	3.949	4.05437	5.16809	4.51684	4.58292	4.82767	4.72488	4.24401	10.0977	12.2895	14.8857	6.97035	6.84726
90	4.48847	3.96657	6.49838	6.08974	3.5657	5.53852	4.53132	3.43147	4.48851	4.09011	6.11629	3.35025	4.82764	5.52418	4.70836	4.05651	5.05793	4.35897	4.60902	5.40092	5.01117	3.52812	3.46023	3.5662	6.96127	5.06846	5.0512	12.212	8.31203	7.2725	8.35489	8.23665	5.84064	4.08733	6.60721	6.96907	5.22625	8.64355	4.04356	4.37936	6.70959	9.67546	7.64753	8.95043	14.9739	17.2093	21.5784	8.74043	10.2029
91	5.68769	4.47742	8.4771	6.54294	5.37276	5.69303	7.18742	2.58427	4.77252	4.47763	7.06578	3.94111	7.4044	4.74596	5.80042	3.82842	5.45778	6.00618	5.43168	5.84464	6.67842	4.18333	4.37338	4.99977	4.62844	7.13208	6.40694	9.60175	11.9907	10.7699	10.2473	8.53516	7.50231	7.22999	8.65002	7.48959	7.53503	8.7824	7.26671	10.8637	7.67015	12.598	13.2	18.324	19.7149	15.8233	20.0173	13.6838	11.9221
92	8.1195	9.01033	6.54402	6.25025	5.72921	7.21552	5.69934	3.42237	6.81207	5.70859	6.52325	4.42513	8.60733	6.35144	6.22582	4.08161	6.01735	6.47771	8.0556	7.46343	6.16706	4.3318	4.67947	5.09426	5.7556	7.70302	7.20092	9.74462	10.689	10.086	10.5979	11.437	10.1844	7.83548	9.83245	8.20469	7.94643	9.48297	6.64717	6.82851	7.18769	10.2573	11.2124	15.5346	13.1233	13.3109	14.9745	7.55239	11.842
93	8.27019	8.72453	8.35878	9.2506	7.07176	9.59817	8.45899	5.3765	8.18404	6.35617	9.01602	6.20033	12.7715	9.99795	9.54171	4.95336	6.75838	8.13253	9.23435	11.0806	7.07863	5.17688	6.8374	5.76521	6.80219	9.29013	9.55065	9.66852	11.2749	11.8678	14.1151	17.7785	12.7697	8.57535	9.66504	8.40523	9.2511	10.2315	6.59516	8.26021	8.63521	10.3967	11.8819	12.5804	13.8447	11.7566	12.2612	8.30575	10.7233
94	39.4959	39.0552	40.9765	41.7761	38.6481	39.5308	29.6444	23.5021	36.3986	20.2501	33.8022	16.6844	13.0008	40.5817	42.1908	23.4134	25.6009	38.5845	38.749	41.4095	22.6184	23.7058	29.4683	16.3289	24.2863	31.7553	30.3564	18.7091	45.4502	31.4508	45.1648	61.6863	45.8609	26.342	23.8858	18.7293	25.6103	30.7434	21.2067	26.8214	12.5676	27.9005	42.9998	34.8358	29.5377	32.7703	32.6086	25.5082	11.9582
95	7.27554	8.94316	5.61532	10.8642	6.59875	8.5719	8.56318	4.66969	10.9954	3.49799	5.02697	4.09346	2.1747	7.95836	8.8463	6.25786	3.75173	5.7305	6.18599	7.32799	4.14603	4.35463	5.79919	2.57374	7.73421	7.24604	5.60065	4.51136	6.95323	5.49855	7.57355	13.8003	6.07885	3.64694	4.70768	4.26801	5.64507	5.35706	4.64246	6.7946	3.32358	6.57315	5.21302	7.05157	6.32216	3.73522	4.82357	3.64156	1.21209
96	2.75213	3.69234	6.35572	7.848	3.41644	3.27395	7.06563	2.27367	1.77131	1.50581	2.48652	2.96821	0.889749	7.01283	5.22703	3.99287	3.72664	1.32829	2.76669	4.39064	3.29577	4.16935	3.27427	4.45304	3.46796	2.23429	2.05026	0.798889	2.84329	2.11575	3.01765	7.47427	1.86494	1.59706	5.49984	3.40055	2.46126	3.0667	1.59273	8.24527	1.48098	1.69483	4.30316	4.29	3.03366	1.94195	2.57192	1.63067	0.135699
97	4.56509	7.83624	6.03084	7.12941	6.584	4.06999	6.37026	2.68459	2.31263	2.62568	2.09968	4.59902	2.24201	6.59175	6.00511	5.32673	4.15417	2.28863	6.46416	2.93096	4.66263	4.12382	3.17463	11.7265	3.00327	3.76275	5.58526	0.257434	3.3853	2.97537	4.51496	6.41474	4.09498	3.92229	2.63061	1.87202	3.65742	1.25385	1.77094	13.7612	1.18973	2.74186	3.97498	4.04712	2.50642	1.85729	3.79135	4.93902	0.548031
98	3.5176	3.58892	4.3242	5.45404	4.17124	5.25837	15.9513	2.47165	3.35303	2.29154	4.02098	4.63287	2.36821	3.73895	4.29853	4.36767	4.19342	4.08946	3.98132	3.66275	2.87319	3.062	1.87688	4.64878	3.87033	4.07768	3.55003	1.94506	3.66413	4.08197	4.47654	8.64789	2.69959	2.97968	4.90319	2.50587	3.19547	3.28892	2.67802	5.74201	2.77875	3.19387	3.42669	3.70629	3.65179	3.58155	3.14064	3.49307	1.51058
99	3.20772	3.02604	4.99213	4.10952	4.6234	4.76356	6.72616	2.64585	2.56634	2.33398	4.24727	4.07836	2.57959	4.96924	4.55342	3.82096	4.34677	2.92278	4.16939	3.86773	4.30594	2.05752	2.62541	2.37935	3.19916	4.29796	4.59144	4.45038	3.88901	5.52557	4.68804	6.54791	3.41166	2.3629	4.73328	4.34683	3.4797	3.54346	4.25963	5.93986	3.8197	2.62441	5.79921	3.80865	5.12334	3.42278	2.48192	4.01196	0.888304
100	3.84422	3.61685	5.78138	5.85136	4.6987	4.89613	7.41821	5.00774	3.65703	3.41115	5.15972	6.08288	3.12973	8.95244	6.61339	3.06743	4.65423	7.31128	6.9877	7.74354	6.39419	3.66979	3.88511	2.89132	4.83123	6.0814	5.18402	7.98451	4.91949	4.99037	4.59319	8.09697	3.80694	3.31401	6.37637	5.34562	4.64357	5.30906	4.32448	5.76843	3.97469	5.2034	5.78077	5.58573	4.89031	4.13582	3.26071	2.95851	1.68724
101	6.5595	5.48461	9.22019	11.3212	8.7367	9.04302	11.9155	9.92863	6.76103	4.40276	8.63375	11.9398	3.4333	10.8809	9.38945	5.26427	9.90779	7.95036	10.2567	11.7923	12.9853	5.13359	9.46272	5.52675	5.7386	6.96465	8.93349	8.35156	7.83009	7.80714	7.51347	11.8436	7.28804	6.34533	8.754	8.2771	5.50793	6.95522	4.24461	8.66907	6.23194	6.80145	10.3308	10.1834	7.60844	7.63748	5.49084	4.23782	3.10432
102	103.527	59.0483	110.076	78.6666	81.1328	52.1577	35.2457	154.926	97.2181	44.7444	129.98	114.018	36.5586	66.7484	107.445	56.428	89.5892	54.6918	60.7855	96.5831	113.794	70.0668	72.4884	67.1719	62.7838	57.8472	77.4036	63.5202	69.9172	70.2265	49.0586	53.3719	51.2339	46.0652	54.6252	56.1411	54.1034	48.2772	43.0387	95.4359	35.873	47.0958	60.3753	54.9058	53.6186	47.4688	41.7363	52.2173	10.8455
103	14.6586	11.6973	18.9754	20.961	19.2927	21.1953	22.3665	23.2009	13.1003	6.58606	20.9321	28.1794	5.20903	21.9276	21.0749	9.44651	21.8743	15.2991	22.1717	20.1526	27.538	12.2346	24.2515	17.6494	12.9804	12.8884	15.7464	13.3936	15.6082	14.6134	13.6313	22.3479	15.6248	11.0824	17.0187	18.3625	8.85904	12.5686	9.67358	17.509	6.0474	11.5235	21.4961	19.8507	11.2554	10.5496	6.64535	13.3065	4.31779
104	3.0988	4.08435	6.94398	8.50063	4.63166	7.72989	10.4521	13.5189	2.5318	2.15741	4.21564	5.93351	0.963071	6.06288	5.87199	5.85415	4.07238	3.35652	4.95253	5.75476	6.06529	3.73171	5.35952	3.74757	3.13222	3.78187	4.50773	3.80315	4.96241	5.46473	7.52352	12.4437	3.4716	2.93706	4.69798	4.64512	3.20982	5.23516	6.57312	7.53336	3.87647	8.72855	8.88663	7.1682	12.1315	4.59477	5.09796	10.51	0.680749
105	1.61388	2.58893	4.38039	6.63666	3.46205	5.99671	9.37294	13.181	1.23107	0.301871	1.85482	3.57727	0.307687	3.73876	4.92132	7.33102	2.43204	1.59076	2.78267	3.74954	3.3806	2.29427	4.8364	3.13367	1.32318	1.76746	1.80352	0.427326	2.48701	2.15095	2.98869	10.0979	1.03843	1.31275	1.74905	1.78019	0.998444	4.00065	8.56355	17.1868	1.62083	3.50601	6.70958	6.63168	6.76496	3.1258	2.81313	14.9218	2.80431
106	2.4898	3.62129	5.95216	13.4677	5.99564	7.7901	14.8558	18.5822	2.1377	1.06227	2.84271	5.07777	1.02497	6.48374	7.34273	12.9126	3.05196	2.34498	4.07102	5.75907	4.11977	2.94979	6.01442	4.07628	2.0461	2.74341	3.30637	1.27274	5.22502	3.40315	7.14441	15.1235	2.02947	2.60713	2.95621	2.7792	1.82538	5.72701	12.0967	28.4273	2.65814	6.80391	12.6383	15.7598	13.1006	4.91475	6.15258	30.8043	0.472849
107	3.83722	3.91788	6.8792	13.5431	9.96765	8.99304	17.8652	22.058	2.8208	1.09495	3.15902	7.12967	3.24477	8.01176	9.71966	14.0818	3.44031	3.10162	3.92406	6.40635	3.76454	2.6338	5.42887	5.30854	2.82374	3.62576	5.44843	2.72094	7.72422	4.44432	13.1983	24.0288	2.38493	4.06943	4.20601	6.50628	2.91563	6.57998	15.8379	20.556	1.53782	8.48757	8.99271	15.3761	19.7837	4.16466	10.9289	28.7468	9.37405
108	16.482	17.1434	21.494	29.9022	24.3237	26.9491	23.7858	42.3014	12.6798	7.92739	12.006	15.0152	5.42204	20.9378	21.1436	43.7539	13.3375	12.4319	14.1034	14.3986	8.94825	4.75215	11.4046	6.91291	11.8164	16.4438	21.4743	11.9353	18.651	12.1674	15.5439	34.6682	7.00102	13.3293	18.342	17.5227	9.50048	14.0711	34.2432	71.8377	5.49115	11.2751	14.3811	19.0509	28.0461	10.2959	18.7077	56.9175	2.00944
109	2.57287	5.27441	8.2958	25.8344	14.5373	8.32741	21.9318	11.8072	2.07543	1.42232	2.70752	6.60946	3.601	8.09904	15.4129	15.1081	2.60105	3.03011	4.66436	7.99641	4.3321	3.13432	10.2251	12.0111	1.95232	4.60836	5.36204	3.80176	9.3749	6.51877	7.40397	11.8797	2.72319	4.20209	3.9176	7.47685	3.79231	12.1918	10.2029	25.5745	1.79102	11.7664	13.2761	6.55279	7.82201	7.94671	4.9385	31.3579	2.14971
110	1.94022	2.9717	3.18145	5.71104	3.89038	4.41567	6.53146	10.7348	1.77864	1.22105	1.77811	2.62643	2.55447	5.03339	4.40086	12.7773	1.91696	2.23901	2.96786	3.15443	2.71911	2.48961	4.46964	4.69332	1.28764	2.38632	2.36114	0.923448	3.47288	2.65475	3.66987	5.62082	2.60623	1.74766	2.0284	2.29287	1.89151	3.32803	3.99166	10.0354	1.04675	2.65611	3.26252	2.65899	3.09004	2.38906	2.23244	10.4153	7.0502
111	1.50867	2.28301	2.8547	6.85106	3.77928	3.9031	8.69581	5.36237	1.32294	0.674303	1.10271	2.62365	2.95536	4.60248	5.01006	6.45027	1.51215	1.42787	2.15065	2.84428	2.38815	1.93641	3.92637	6.43445	1.0373	1.84136	1.8045	0.637096	2.98785	1.94991	4.62714	5.23867	1.41563	2.70269	1.26721	2.02252	1.15425	1.83776	7.84639	7.80104	0.226813	2.02905	2.13038	3.72169	3.95768	1.57885	4.09799	9.40008	1.67393
112	3.87045	4.61971	4.00297	5.37385	5.72133	5.4717	5.98218	4.64024	2.54149	3.51212	2.75636	4.22886	3.2559	4.39644	4.2823	3.81164	2.97558	3.3149	3.01396	3.33686	3.55387	5.55256	4.11153	4.86867	3.23016	3.95148	3.16979	2.7705	3.45604	3.09237	3.97074	3.87285	2.36546	4.39328	4.42439	3.25909	4.4358	3.41768	4.23304	5.01507	2.86833	3.48933	3.12841	2.9065	3.13563	2.64184	3.03939	4.17304	6.30319
113	3.75906	4.46005	3.85671	4.06631	4.43981	4.93347	5.17948	4.79244	2.58452	3.09808	3.19701	4.17405	5.98269	5.80364	3.93672	3.25918	3.48116	4.11892	3.62036	2.96812	3.87564	3.33294	4.48055	5.97244	2.77576	3.90301	3.75397	2.51883	2.90665	3.22405	4.78562	5.08713	2.62937	4.34081	3.64969	2.86761	3.14209	3.38677	3.95011	4.1936	2.96831	3.19309	2.94799	4.94679	5.05847	1.97871	4.33431	3.99096	3.35801
114	5.19372	4.69172	5.26495	5.31176	5.16415	5.71668	6.10493	6.17714	4.62215	4.68884	4.90568	5.3563	5.83958	6.40643	5.32203	6.09867	5.50023	5.95922	5.68129	4.68563	6.01073	4.1167	5.39558	5.05838	4.47124	5.68395	5.7576	5.53959	4.79854	5.64194	6.03383	6.45544	5.53765	6.98218	6.19911	5.35161	4.86774	5.27522	5.40598	5.1675	5.35702	5.19282	5.07633	5.19575	4.34662	4.52299	4.02291	3.47989	2.59437
115	4.60133	4.51249	5.27353	5.71026	5.25414	6.06664	6.67634	8.88107	4.43125	4.04544	4.73782	5.87646	4.63311	8.04669	5.7744	6.74265	5.51975	5.35251	5.76808	5.37994	6.40836	4.84915	6.15876	5.48671	4.39707	4.93613	4.94672	4.12216	4.72204	5.2065	7.27283	8.36864	5.49814	6.67041	5.29619	4.89762	4.18806	4.36441	6.25204	6.6098	3.99588	4.3682	4.7561	6.78606	4.90838	3.8456	4.03182	4.22463	4.81517
116	5.6181	5.30271	6.81171	8.01119	6.62802	7.55033	8.28136	9.87121	5.83005	3.82462	6.10889	8.16216	3.33236	10.6183	7.35313	4.37671	8.61326	6.50108	8.34817	7.06034	9.31445	5.5178	9.06699	5.79024	4.92966	5.39097	5.66656	4.41809	5.91495	6.02775	6.36048	8.80622	6.60678	6.96809	6.70082	6.06481	4.74907	4.62306	4.5631	6.57887	3.6971	4.73217	6.15818	6.07296	4.34154	4.13172	3.09082	4.25532	3.05114
117	4.98834	4.60484	6.57127	8.02553	6.53041	7.45014	7.72405	6.5537	5.00314	2.69627	5.91213	7.9175	1.87899	9.01205	7.27605	3.1418	8.19636	5.52946	7.99061	6.29152	9.37012	4.23847	9.04453	4.56648	3.72947	4.51858	4.9417	3.45615	5.35308	4.93946	4.02969	6.60522	5.65108	5.48108	6.01427	5.18516	3.73117	3.74828	3.25333	4.45521	2.32704	3.86716	5.32383	3.36353	2.72312	3.05945	1.84344	3.22204	1.77662
118	2.29245	2.59714	3.78473	4.5124	3.30899	4.6735	5.05893	4.43227	2.10221	1.09515	2.96774	4.29907	1.17228	5.96034	4.9106	3.14587	3.34571	2.45333	3.89847	3.7241	4.65212	2.6982	5.07694	2.59721	1.75327	2.23866	2.46823	1.24276	2.91477	2.81126	4.10269	5.24068	3.86127	2.97866	2.82541	3.20037	1.92652	2.10386	3.90793	3.58721	0.714877	1.82503	2.64058	2.86196	2.57477	1.49893	1.77929	2.22719	0.71248
119	2.28832	2.6429	3.39692	4.06565	3.14331	4.40687	4.59972	4.28198	2.12919	1.66835	2.73655	3.69878	1.7733	5.2071	4.50313	5.62614	2.83716	2.67366	3.39266	3.16343	3.73605	3.27125	4.21485	2.76641	1.94182	2.76387	2.4744	1.40896	3.12532	2.83384	4.37251	5.72114	3.56314	2.43078	3.06837	3.09924	2.54801	2.58312	4.44872	4.49323	1.51903	2.42674	2.65003	2.92216	3.09313	1.72233	2.21963	3.63439	0.313979
120	2.57974	2.80134	3.61266	4.19092	4.31012	4.29482	4.22258	5.25235	2.10626	1.99586	2.46062	3.47948	2.36494	5.8288	4.32478	4.99023	2.66088	2.48628	2.84592	2.91202	2.68247	2.96971	3.17978	2.56649	1.71158	3.0162	2.20154	1.34225	2.89349	2.92813	4.29575	7.06247	3.74958	4.30671	2.9216	2.08659	2.39152	2.84324	5.13715	6.46408	1.17605	2.50835	2.75114	3.27451	3.73046	1.96607	2.91278	7.78642	0.768791
121	2.6489	3.57899	3.9449	5.46219	4.44703	4.64424	5.47222	5.09239	2.38143	2.119	2.64238	4.18733	2.0843	4.74875	4.81642	6.1908	3.06182	3.06374	3.52075	3.60824	3.52449	3.58228	4.29285	2.72278	2.28249	3.10711	2.69712	1.78431	3.33347	2.92379	4.79618	6.74317	3.10274	3.39697	3.62182	3.12355	3.10541	3.11162	7.52787	6.17776	1.84864	2.77069	2.89619	4.07064	3.87507	2.50531	3.26472	5.17943	0.757826
122	4.49179	5.7013	5.58943	7.36887	7.06721	6.99601	7.49312	7.84302	3.80957	3.7932	4.17751	6.39058	5.71226	6.98204	6.61474	7.46374	4.38219	5.03741	5.08604	5.02079	4.86603	5.95351	5.67499	5.33298	3.62583	5.13694	4.35069	3.25302	5.30592	4.59458	6.9285	9.48894	5.69722	5.71037	6.07114	5.28588	5.19854	5.15635	10.9775	10.0603	3.39316	4.58222	4.26548	5.2247	5.56577	3.8618	4.73773	9.82984	1.96421
123	29.7261	41.1725	25.7461	29.8149	57.5723	37.9845	31.1514	22.177	20.455	49.016	27.3209	55.3489	24.921	16.9104	24.6752	53.8582	27.9067	44.3919	21.6593	20.4188	27.8886	70.7428	27.7668	17.804	26.5672	42.836	26.6977	32.6333	28.3555	25.0812	29.2755	22.2885	24.081	33.7176	54.5565	43.8842	52.936	40.6247	51.9273	52.7286	33.3883	38.481	19.4086	24.7472	22.8729	23.2539	24.557	21.1024	25.7758
124	17.4504	21.8313	15.1778	16.6738	22.0593	14.3022	15.7583	9.56829	14.4728	19.7842	14.0128	19.0024	16.378	11.605	15.5169	14.6098	20.1815	25.9947	21.139	13.7303	16.0009	16.2897	13.0467	9.49715	13.7282	21.7666	18.6576	14.7078	12.6532	14.3853	12.2063	11.8699	14.0855	17.7853	19.8225	17.2809	22.4357	16.9565	26.1145	17.0721	17.8819	17.2289	12.6178	13.3498	11.5929	11.056	12.2437	12.536	13.297
125	7.93988	7.13066	8.50874	8.72078	8.41625	10.5	9.04303	8.46581	8.24321	7.89447	9.45862	8.71446	8.22928	5.78626	10.3903	6.08887	8.58516	9.27168	8.94399	8.61062	9.70842	6.66928	8.34068	5.36361	7.16873	9.46256	8.90386	13.959	11.6674	11.0044	14.8933	13.78	12.8707	10.8187	13.5112	11.3198	9.80857	9.86047	9.70967	9.19687	11.4558	11.7365	10.522	13.7787	12.1691	11.2926	12.4383	9.15452	9.41955
126	6.20974	5.95907	6.95212	7.414	6.28855	8.18342	7.72641	8.90366	6.37414	4.98095	6.69599	7.25144	7.15493	5.2123	8.06543	6.11949	6.78117	6.56093	7.20543	6.39319	7.28439	4.82495	6.90939	5.71891	6.1075	6.99769	6.64266	6.82765	7.62581	7.90267	9.22779	9.6138	9.53409	9.61796	8.00024	7.85545	6.37636	6.75192	7.14932	9.12648	6.29609	6.85746	7.20407	8.79454	8.04787	6.39698	7.04901	10.3231	4.48544
127	5.46203	5.3829	6.31538	6.13468	5.36967	7.75552	7.2303	8.03836	5.45949	4.32787	5.93471	6.96581	5.15768	4.23461	6.81236	5.27503	5.8436	5.49347	6.13132	5.36732	6.09541	3.99337	6.44462	4.25264	5.12377	5.84618	5.64199	4.6504	6.08338	6.40826	8.06895	7.68479	8.51559	11.5535	6.45111	6.59087	5.16629	5.16619	5.80538	5.18268	4.12615	4.96472	5.52326	6.07915	5.76287	4.399	4.82538	5.47488	3.06281
128	3.86403	3.52939	4.94689	3.85697	3.474	5.00351	4.88164	5.21636	4.53935	2.55281	3.79718	3.91325	2.72161	3.03476	4.89734	2.76489	3.56559	3.78119	3.67976	3.70647	3.91345	2.75986	3.94345	2.27269	3.67538	4.40164	4.39496	3.20777	4.05109	4.39134	7.2576	5.2072	6.52987	9.293	4.71415	4.76673	3.91019	3.76027	4.09163	3.29382	2.62564	4.04039	4.38265	4.48067	4.13503	2.91196	3.14043	3.27525	2.35319
129	3.34719	3.78562	4.36831	5.0583	4.31375	7.0243	6.81683	7.65708	3.35574	2.68548	4.6816	6.04955	3.01643	3.89722	5.28214	5.0353	4.82867	4.06128	4.6428	3.68135	4.75964	3.2222	6.21669	2.98344	2.95012	3.92131	4.18014	2.76558	4.26707	3.81609	4.5374	5.15618	5.64953	7.06893	4.94276	5.39593	3.67296	3.672	5.16424	3.68893	2.90235	3.04539	3.66517	3.95971	3.76382	2.39005	2.61802	3.45428	1.18089
130	6.6709	7.06757	8.37521	9.00318	8.01327	11.4591	11.0809	13.358	6.92155	4.30055	7.65285	9.32581	6.2599	7.63944	9.00703	7.59772	8.71758	6.86901	8.82899	7.45567	9.00177	5.37465	10.7479	11.3771	5.66421	7.11781	6.81449	5.4617	7.57549	7.31772	9.61502	9.63388	10.0963	11.1494	8.57377	8.52663	6.26357	6.34707	9.07455	6.72242	4.78037	5.55753	7.00221	7.6422	7.28007	4.89607	5.33053	7.10053	2.64842
131	8.71189	8.3438	10.637	11.7945	9.2444	13.2002	13.0895	14.6188	8.78465	5.05494	8.80356	9.21073	6.60066	8.23889	10.8951	8.38322	9.49617	7.43374	9.60494	9.44576	10.1912	5.97179	10.9339	7.65639	7.4995	8.38883	8.59914	7.13776	9.73966	9.38114	13.1244	12.6178	11.7836	13.0171	9.68638	9.58959	7.28462	8.05178	9.67303	9.56796	5.5405	7.45247	9.73272	10.111	10.2989	7.17096	8.2306	11.8573	4.93089
132	7.70355	8.55563	9.20204	10.0124	8.90403	11.9391	11.5905	11.8212	7.27682	6.64681	7.65005	8.70113	6.71009	6.47526	9.63209	7.94149	9.40361	8.02154	9.39655	8.20051	10.0566	6.93144	10.8894	6.60947	6.5241	7.54862	8.10271	6.97187	7.28964	7.51998	8.38137	8.84921	7.97575	9.57486	9.1908	9.09289	7.35307	7.75477	8.74154	7.70827	6.50108	6.95769	7.28141	7.51344	8.15238	6.39617	6.85742	8.25628	5.17012
133	46.8217	58.4744	64.6417	63.8412	60.0345	61.3059	35.8269	77.4549	35.3532	35.6807	34.9187	39.526	38.0944	25.4078	63.3266	42.6616	59.9056	33.6545	61.0693	55.7687	85.4344	61.327	84.4346	52.5294	32.813	31.973	34.4827	30.6249	41.8304	44.4252	46.2449	48.9166	25.256	28.0176	31.3382	42.5814	34.0752	27.9668	35.6645	44.7544	14.8899	23.7906	25.8929	30.3309	50.2906	32.9367	44.3377	44.0245	21.4846
134	15.2897	15.1262	16.1898	16.2525	14.3879	21.525	16.7219	15.8351	15.6164	13.7383	17.1616	15.3628	14.7545	13.5199	18.2818	10.0906	17.3857	14.7772	14.6149	13.9938	16.1282	12.7362	15.5669	9.87821	12.9866	14.7948	17.1096	17.1061	15.3298	15.633	22.1369	17.5332	15.0638	18.1791	20.7335	16.2189	15.2324	16.0673	15.7078	12.3163	15.5655	17.3112	16.9443	16.3534	18.2937	13.6346	16.5016	13.7603	15.4359
135	24.1055	21.4014	22.4272	22.6516	20.636	25.1394	21.49	19.5791	24.9091	21.8643	23.3185	19.775	22.0467	23.2999	25.236	14.1622	22.3621	24.0732	21.3462	19.6926	21.8444	18.2759	18.7788	16.2465	22.9955	23.3791	26.0286	25.2127	22.3041	23.2058	29.4371	21.2611	24.5079	27.3662	26.0513	23.2664	21.7738	23.8224	20.3232	16.0461	23.341	23.924	25.1594	25.1948	24.4361	22.143	24.4182	20.819	23.9736
136	2.241	2.22434	2.21391	2.66601	2.01509	3.64631	3.35458	3.41131	2.21447	2.50608	2.63237	2.58987	1.91756	2.07367	2.99635	4.48586	2.62141	2.74598	2.0921	1.68953	2.55415	2.92827	3.23495	1.94074	2.53706	2.3912	2.57598	1.92539	2.46751	2.40944	3.46145	2.42861	2.37374	2.6064	2.66133	2.5379	2.38323	2.47539	2.63218	2.09488	2.42008	2.55015	2.33345	2.36514	2.66681	2.01035	1.99137	2.2687	1.87904
137	1.3701	1.28868	1.39465	1.26674	1.19959	2.11247	1.91375	2.14231	1.31038	1.57924	1.37288	1.37486	0.852118	1.09033	1.5395	3.31816	1.28494	1.18039	0.989278	0.813248	1.18813	1.64296	1.33037	0.917088	1.34931	1.47368	1.3097	0.916514	1.2153	1.21397	1.94303	1.0172	1.38099	1.32293	1.30601	1.20747	1.34361	1.26915	1.48606	1.02991	1.31074	1.50579	1.2076	1.07145	1.50105	0.763814	1.04474	1.49987	0.879579
138	0.890424	0.848136	0.824479	0.897645	0.943307	1.41677	1.15888	1.15056	0.890445	1.22988	1.27228	1.24258	1.08589	1.07845	1.25102	2.7511	0.901656	0.996201	0.907045	0.795984	1.02504	1.32861	1.14534	1.46891	1.26886	1.32488	1.07867	0.924434	1.17963	1.02823	1.68584	0.989007	1.22616	1.3603	1.19651	1.16451	1.20357	1.25728	1.58792	1.09524	1.38213	1.4166	0.986768	1.20123	1.09086	0.877964	1.00499	0.98009	1.09916
139	0.120856	0.184975	0.0831545	0.221696	0.144769	0.330814	0.29783	0.2393	0.264338	0.332255	0.451928	0.454999	0.730291	0.443317	0.358335	1.02614	0.245722	0.368266	0.300024	0.213558	0.337191	0.3649	0.372627	2.35747	0.474258	0.520956	0.320324	0.288986	0.51567	0.391352	0.655141	0.326017	0.393732	0.625912	0.468641	0.365518	0.522555	0.52198	0.758426	0.443889	0.683895	0.60164	0.323125	0.514774	0.453955	0.397523	0.397626	0.298573	0.455036
140	0.547839	0.484445	0.488377	0.417313	0.440043	0.495487	0.380277	0.903452	0.414363	0.514358	0.384154	0.41309	0.978859	0.50118	0.392104	1.15703	0.371527	0.363646	0.379439	0.289422	0.321916	0.467662	0.322987	4.08475	0.380044	0.413117	0.374774	0.348127	0.246048	0.271922	0.391982	0.249541	0.44978	0.234152	0.327278	0.351306	0.333039	0.222351	0.375047	0.233349	0.341433	0.399117	0.340701	0.258001	0.243622	0.189386	0.234743	0.196498	0.240469
141	0.552679	0.537835	0.549232	0.61473	0.543279	0.627187	0.531019	0.413725	0.496934	0.603229	0.765496	0.740915	0.796021	0.552047	0.571773	1.43917	0.585874	0.611447	0.558213	0.468022	0.526689	0.577926	0.514131	1.59062	0.615063	0.6924	0.548107	0.536094	0.544289	0.53982	0.658147	0.484148	0.685704	0.670998	0.734894	0.557671	0.661104	0.604488	0.972813	0.576798	0.726878	0.695198	0.504622	0.581894	0.470084	0.490839	0.536514	0.383331	0.576893
142	0.595401	0.63363	0.626393	0.884612	0.713116	0.615981	0.614196	0.555416	0.528602	0.64514	0.643139	0.741246	0.462967	0.581671	0.577721	1.50016	0.610465	0.58809	0.63727	0.59056	0.576698	0.606494	0.509809	0.355857	0.521054	0.65918	0.653167	0.563871	0.528559	0.536317	0.518164	0.470247	0.626951	0.496185	0.68222	0.578725	0.599764	0.504838	0.840467	0.444386	0.570017	0.642681	0.577796	0.590959	0.43987	0.414359	0.49622	0.371623	0.433083
143	0.5819	0.68823	0.710973	0.920147	0.635989	0.478531	0.561995	0.417692	0.605051	0.545787	0.664959	0.904099	0.515446	0.695626	0.682063	0.449136	0.771055	0.72894	0.829807	0.804968	0.680541	0.414201	0.618097	0	0.480177	0.55368	0.770689	0.70991	0.568756	0.563531	0.449021	0.527254	0.63553	0.557169	0.766626	0.670182	0.616442	0.585016	0.682274	0.465368	0.64386	0.5217	0.70149	0.686222	0.53987	0.624911	0.647862	0.467674	0.47442
144	2.16777	2.90554	2.56745	2.94725	3.11911	2.49006	3.4505	4.3825	1.90819	2.80617	2.02801	2.96171	1.59039	1.89289	2.31265	11.926	2.07369	2.04386	2.04074	1.65941	1.90539	3.27741	1.91908	4.06767	1.99824	2.22275	2.17092	1.83867	1.73394	1.466	1.92835	1.97348	1.71124	1.65327	2.37249	2.59644	2.24943	2.1136	5.84157	2.56342	1.88154	1.92321	1.69574	1.66273	1.50069	1.31029	1.40856	2.05452	1.67218
145	8.89622	8.70257	8.47893	9.77538	8.00353	8.65963	7.72851	8.02292	9.17312	8.65026	8.12173	8.9846	8.43208	9.3467	9.26366	11.3219	10.3017	9.73235	9.91141	9.18036	9.26725	6.974	8.53623	6.96882	8.81465	9.21652	9.09157	9.08004	8.59804	9.10259	9.01238	8.80281	10.0622	9.20432	9.36305	9.52139	8.22313	8.88307	9.9047	6.90072	9.70967	8.49978	8.98984	9.94037	8.67295	9.31653	9.29753	8.51904	8.99324
146	11.9683	11.4355	9.27365	13.5484	10.8601	9.27468	11.3877	10.4861	13.0912	11.6232	11.2934	8.48225	9.63903	13.016	13.8323	6.89508	12.0949	12.5452	14.3795	11.6384	13.3493	8.67773	10.5517	8.47318	11.5484	13.5446	14.0256	13.0441	12.0002	10.5463	11.4279	9.97393	11.0085	10.9918	10.2539	13.3122	9.84898	13.0026	9.12499	7.10684	10.1218	10.601	12.3533	12.4801	9.42723	10.3743	11.8243	12.3854	13.2289
147	32.0647	29.4415	30.0679	35.1062	28.6521	29.6087	25.0589	27.6359	33.8716	29.2461	29.2957	30.9728	31.5736	35.6961	33.9309	21.3073	37.7671	36.8874	37.1626	34.0219	34.0445	21.6991	32.9292	21.3445	30.0282	32.764	33.399	33.2209	30.6223	32.0384	32.0431	31.5759	36.107	35.0264	33.1529	33.1208	27.8598	30.1277	27.6869	24.6744	34.8683	29.6779	33.6088	35.3808	30.9234	33.1852	33.8622	31.5119	32.5189
148	41.1594	40.3298	38.6818	44.6931	40.3656	38.7836	30.1083	36.7864	40.85	42.1196	38.6625	41.0205	45.6042	46.9915	43.0271	24.077	46.1807	43.9057	45.244	40.1758	44.379	29.9512	41.2049	33.2917	38.8416	41.7588	40.8817	43.184	39.3917	39.5101	39.351	39.0664	42.5247	42.6412	43.104	41.4788	37.2045	38.2981	36.747	32.4551	44.4042	38.6081	38.52	41.6742	38.7524	40.6936	40.1331	37.9072	41.6627
149	15.7269	14.1838	15.2822	16.1387	14.3995	18.088	15.5281	17.2755	15.0772	16.4298	16.18	17.0987	16.8977	16.4783	17.9485	14.7495	16.8216	16.0042	16.2643	14.4489	17.3604	14.4712	17.412	14.529	16.4134	16.2688	16.7549	16.1884	15.573	15.3708	17.0871	15.4383	17.7569	18.6137	18.0648	17.3303	15.6906	16.6193	17.1289	13.53	16.8136	15.6474	15.7568	16.9144	16.3542	15.9098	15.8823	15.6048	14.5346
150	2.23608	2.5477	2.42619	2.55841	2.5039	3.82602	3.25448	3.42884	1.70785	2.35831	2.40318	3.11898	2.45089	2.02641	2.86075	4.28173	2.28121	1.96012	2.30318	1.92662	2.87989	2.99724	3.4535	2.42638	2.04231	2.21958	2.16522	1.97074	2.27341	2.0386	2.59733	2.09837	2.2595	2.20241	2.71763	2.54356	2.5133	2.17688	3.76075	2.24216	2.31924	2.10858	1.81732	1.96816	2.39924	1.83847	2.00141	2.0431	1.44662
151	2.93434	4.4868	3.76334	3.7575	5.59896	5.18897	5.10707	5.93792	1.37953	4.25647	2.56859	5.62801	2.17377	1.81972	2.52332	8.28568	2.35656	2.68009	1.69875	1.39227	2.31757	6.46494	2.36666	4.49705	2.77936	2.96914	1.91417	2.17365	2.15763	1.76244	2.94679	2.06432	2.36548	3.15319	7.65937	4.37819	5.29568	3.69366	16.5465	3.71953	3.33171	2.49919	1.28367	1.48333	1.86481	1.84157	1.72055	1.78351	2.04878
152	5.118	7.93535	6.64899	6.91124	10.8548	9.78674	8.90561	9.35801	2.66971	9.84969	4.82451	13.0625	3.8677	3.0229	4.96453	27.6473	5.1014	5.98458	3.89638	2.96064	5.08461	14.6699	5.49842	9.15877	5.42277	5.49473	3.6095	4.15364	3.96841	3.29549	5.18205	3.46969	3.82385	5.33769	12.7892	7.91663	9.26521	6.47177	31.4268	5.75928	8.73716	4.89422	2.38121	2.86827	3.4903	3.31828	3.39464	3.34737	3.58607
153	2.08745	2.85978	3.00531	3.05624	3.39337	4.09176	3.50514	3.47442	1.35764	2.26238	1.90719	3.41509	1.69039	1.17951	2.39001	5.4371	2.46491	1.76301	2.29908	2.35873	3.03043	3.64386	3.97666	2.92513	1.62207	1.7939	1.54922	1.57411	1.79092	1.46132	2.05515	1.69893	1.15476	1.49021	2.61833	2.57369	2.44532	1.72036	5.26521	2.16312	1.78748	1.26803	1.0855	1.34403	1.73703	1.58925	1.70661	1.38231	1.0803
154	2.04197	3.10965	2.18609	2.42913	3.13858	3.69202	3.30642	4.25634	1.33928	3.04414	2.18427	4.33653	2.42509	1.70522	2.46651	7.10648	2.06704	2.12342	1.79931	1.53367	2.226	4.52876	2.86528	5.81181	2.17596	2.40176	1.65249	1.85344	1.76757	1.59667	2.27242	1.85523	2.04128	2.49045	3.58268	3.20351	3.02002	2.42494	7.88289	2.82728	2.78341	1.94406	1.32486	1.40957	1.5686	1.49816	1.66012	1.73903	1.63538
155	7.03298	10.5539	7.55164	9.3162	12.6806	11.526	11.9814	14.9997	4.32483	10.758	7.12211	15.4116	8.71745	5.84905	7.54171	32.7422	6.64439	7.63046	5.31099	4.91336	6.29337	17.9769	8.05134	29.6326	8.57266	8.01485	5.46102	6.0489	5.72042	5.22677	8.19362	7.35738	7.14084	10.2976	15.3678	10.7564	12.3447	9.18681	37.8177	12.3721	9.70499	7.13315	4.33491	4.95663	5.38562	5.7325	5.62949	6.29355	6.61984
156	13.5542	18.3843	13.9315	16.7075	21.7909	20.5183	19.652	24.7667	11.025	18.2323	13.4011	23.4111	16.0823	12.8101	15.3779	49.4006	13.3872	14.3649	12.0828	11.4925	13.3304	24.9826	14.6086	34.8253	13.6088	15.6162	11.1652	12.5554	11.9884	10.7993	14.1904	12.7465	12.8353	18.1134	23.7055	18.3309	20.0985	16.8647	43.163	18.951	17.0937	13.8964	9.44502	10.3538	10.6908	11.9242	11.3786	12.3953	13.099
157	12.6157	12.8474	12.075	13.6167	13.1634	14.3721	13.2405	16.5621	13.1813	11.4724	10.5701	13.4534	10.0482	9.23772	11.3905	25.0044	9.36959	8.09756	8.57502	11.1012	8.72016	15.4416	9.46258	21.8568	12.9526	9.6009	8.60166	8.72424	8.4653	8.13829	12.2646	10.4066	10.0089	11.6356	14.4363	11.7598	13.1058	11.3806	28.4933	12.6861	10.8197	9.40417	9.15487	8.88897	8.90525	10.2717	9.73336	9.84105	11.1548
158	7.28148	7.48761	6.59931	7.20573	6.69624	8.06463	6.84932	9.18046	9.70055	9.89505	9.69089	9.66372	8.49753	6.67944	9.93684	11.7558	8.08887	6.29232	6.65013	6.18847	6.82928	8.68938	7.28265	10.9548	10.1551	7.65713	7.18747	7.14192	7.02862	6.37047	8.48985	7.49009	10.1707	7.13073	7.89384	8.66397	8.19702	9.0961	11.8601	8.81562	10.7822	8.68312	7.65459	7.43113	7.8497	7.19898	8.11407	10.1648	10.056
159	31.7291	32.7185	30.3785	31.8458	30.281	34.3539	30.458	39.399	30.4822	30.1835	28.2778	33.347	25.6541	24.8815	32.6159	61.0316	26.204	19.7254	19.6273	16.7877	19.7155	36.8137	22.7884	51.0577	32.3754	23.6523	20.9688	19.4169	19.7803	19.2729	26.1662	22.2057	24.7233	26.0782	30.1793	28.8825	29.21	29.3268	47.0585	29.0713	30.8234	22.2875	18.0667	18.0149	19.6714	17.938	18.8733	25.5229	25.1208
Figure 3B: WT subtracted area_peak data for the first 27 nucleotide positions across the entire 109 nucleotide RNA. This data was used for clustering analysis.
	RNA
NT postion	WT	Lib1-T1A	Lib1-A2T	Lib1-A3T	Lib1-G4C	Lib1-T5A	Lib1-T6A	Lib1-C7G	Lib1-T8A	Lib1-C9G	Lib1-G10C	Lib1-A11T	Lib1-T12A	Lib1-C13G	Lib1-T14A	Lib1-T15A	Lib1-T16A	Lib1-A17T	Lib1-A18T	Lib1-A19T	Lib1-A20T	Lib1-T21A	Lib1-C22G	Lib1-G23C	Lib1-T24A	Lib1-T25A	Lib1-A26T	Lib1-G27C
1	0	-2.82518	-5.59677	-21.788	-18.1374	-25.2157	-28.6161	-38.5776	7.32285	0.805033	-14.1093	-33.1897	2.35519	-12.7092	-24.1018	-39.6937	-1.62171	-6.003	-10.8232	-1.6471	-14.3077	-22.8937	-26.6991	-16.069	-2.28658	-8.65545	1.9156	-2.59062
2	0	-3.62309	-5.46476	-10.7877	-9.85185	-10.1982	-10.2987	-15.26	0.487007	-1.84204	-9.1582	-13.5437	-3.40437	-7.36629	-10.5233	-14.3619	-3.368	-1.73861	-4.58317	-4.26072	-8.90096	-7.66887	-11.7414	-9.9315	4.16644	-0.812749	-1.49159	-1.29713
3	0	-3.46841	-4.00942	-8.35281	-7.56422	-7.44296	-6.8694	-11.3411	-0.469181	-1.60989	-7.201	-10.1222	-4.03092	-5.98477	-7.99478	-10.572	-3.36919	-1.29524	-4.19069	-3.31424	-7.28558	-5.44141	-8.83333	-7.56118	4.08267	-1.00885	-1.03621	-0.819197
4	0	-2.88991	-3.12462	-6.45625	-5.7518	-5.64364	-4.64102	-9.24244	-1.814	-2.27842	-6.18594	-8.09973	-3.34771	-4.4471	-6.47519	-8.6942	-2.83105	-0.683435	-3.5103	-2.38949	-6.06055	-5.05196	-6.76428	-6.13048	2.75589	-1.02761	-0.818134	-0.927698
5	0	-1.59682	-1.66804	-3.89611	-3.68183	-3.20543	-1.71845	-6.16801	-1.93969	-2.25618	-4.46287	-5.4797	-2.48558	-2.43159	-4.46917	-5.75732	-1.62121	-0.466787	-2.45768	-0.679112	-4.28007	-3.33238	-4.48799	-4.29101	2.27962	-0.617101	-0.980534	-1.15584
6	0	-1.20676	-1.64423	-3.02379	-3.44847	-2.79288	-2.20105	-5.1645	-1.68688	-2.68086	-4.06338	-4.54965	-2.39843	-2.13035	-4.01699	-4.65538	-1.18516	-0.610457	-2.46735	-0.441939	-3.7998	-3.02178	-3.62034	-3.78094	1.63139	-0.946373	-1.22194	-1.47329
7	0	-0.399661	-1.58329	-1.83683	-2.14544	-1.96209	-1.63821	-2.73869	-1.04655	-1.36548	-2.18598	-2.42439	-1.68841	-1.59514	-2.22031	-2.48741	-0.60498	-0.105637	-1.56499	0.737445	-2.16175	-1.53117	-2.29658	-2.11362	1.58352	-0.308683	-0.811623	-0.371046
8	0	-0.144611	-1.22396	-1.278	-1.43068	-1.35857	-1.16446	-1.6621	-0.752037	-1.04996	-1.40611	-1.6038	-1.26609	-1.17216	-1.4124	-1.47137	-0.357362	-0.113616	-1.07802	0.367232	-1.46161	-1.06805	-1.5057	-1.34155	1.22629	-0.108127	-0.473228	-0.109172
9	0	-0.230626	-1.21147	-1.32152	-1.36569	-1.31604	-1.2551	-1.5036	-0.768234	-1.10598	-1.33393	-1.51258	-1.33876	-1.29773	-1.32609	-1.41199	-0.378434	-0.190906	-1.02847	-0.324393	-1.39945	-1.26707	-1.40704	-1.35205	0.879314	-0.337788	-0.540572	-0.485007
10	0	-0.061383	-1.07867	-1.18304	-1.16651	-1.14792	-1.10226	-1.2375	-0.701645	-1.05704	-1.13121	-1.25037	-1.15292	-1.14303	-1.13401	-1.13744	-0.306881	-0.217863	-0.942745	-0.421867	-1.16589	-1.17197	-1.20408	-1.20269	0.53458	-0.238172	-0.39385	-0.509772
11	0	0.199616	-0.979886	-0.975173	-0.943956	-1.09366	-1.03197	-1.09237	-0.585243	-0.81266	-0.909971	-1.05729	-0.771129	-0.942807	-1.00411	-1.06641	-0.273406	-0.213886	-0.808742	-0.363665	-1.03939	-1.00223	-1.08317	-0.916207	0.445681	-0.114074	-0.112934	-0.309805
12	0	-0.451128	-1.63972	-2.06022	-2.17571	-2.42851	-2.57897	-3.05368	-0.774963	-1.37312	-2.06474	-2.58137	-1.3447	-2.11919	-2.23121	-3.09617	-0.619484	-0.298735	-0.964532	-0.898804	-2.0167	-2.56693	-2.34371	-2.43706	0.0671773	-0.534451	-0.184219	-0.479667
13	0	-1.40065	-2.68489	-3.66529	-3.69614	-4.6039	-4.7744	-5.85779	-1.15718	-2.05132	-3.81596	-4.9608	-2.30824	-3.81957	-4.01556	-6.067	-1.61247	-0.738537	-1.31229	-1.34215	-3.37699	-4.77574	-4.50089	-4.51228	-0.455309	-0.980334	-0.576463	-0.738593
14	0	-1.8596	-2.65545	-4.85043	-4.9518	-5.79525	-6.17893	-7.35943	-1.07882	-2.41217	-4.74873	-6.11971	-1.34721	-3.46916	-5.04986	-7.59558	-0.83117	0.546538	-0.465088	-1.61611	-3.87394	-6.21696	-5.19474	-5.87785	-0.772565	-0.819647	0.000371374	-0.599322
15	0	-3.24132	-4.09975	-6.54592	-6.12893	-7.71108	-8.54403	-10.6934	-2.00352	-3.40152	-6.51123	-8.96335	-2.50978	-5.7175	-7.55469	-10.841	-2.2902	-0.509469	-1.75196	-3.42504	-5.85227	-8.86531	-7.70946	-7.95004	-1.60743	-1.65354	-0.810423	-0.901403
16	0	-2.09415	-2.57925	-4.06437	-3.76867	-4.09667	-4.50327	-5.30061	-1.30871	-1.80924	-3.58675	-4.929	-0.635773	-2.58419	-4.21058	-5.08111	-1.57834	-0.825948	-1.93454	-2.41064	-3.46781	-4.604	-4.39912	-3.96431	-0.195422	-0.844019	-0.437309	-0.446322
17	0	0.245582	-1.16399	-1.3519	-0.861306	-1.29601	-1.14397	-1.23849	-0.805442	-1.02721	-1.16435	-1.34795	0.0706536	-0.515451	-1.50683	-0.850607	-0.420774	-0.0998937	-0.955233	-0.893865	-1.25092	-1.26652	-1.43216	-0.933391	0.16602	0.166555	-0.0888734	-0.211828
18	0	0.624165	-0.608049	-0.833137	-0.545359	-0.803365	-0.442155	-0.838746	-0.728103	-0.750381	-0.864381	-0.610086	-0.537298	-0.745853	-0.871515	-0.572905	-0.164374	0.13765	-0.840281	-0.75991	-0.869485	-0.741924	-0.869518	-0.620816	0.186813	0.20679	-0.0639759	-0.22423
19	0	1.3237	-0.172558	-0.492974	1.41047	-0.524199	1.21728	-1.2006	-1.16056	2.03718	-0.563336	1.39837	0.0573893	-1.15115	-1.10671	-1.23374	0.055745	1.47186	-1.11928	-1.40309	-0.60292	1.12834	-0.547114	1.8468	0.0644423	0.743899	-0.138671	-0.0413985
20	0	4.29749	-0.41772	-0.335543	3.83237	0.359758	3.14329	-1.3658	-1.60427	2.34671	-0.986089	2.02734	1.01193	-1.537	-1.54844	-0.0183945	0.360319	2.65433	-1.37189	-1.89117	-0.739235	3.00908	-0.426091	4.57695	-0.000903872	1.38999	-0.10214	0.280281
21	0	12.8017	-1.42135	0.151886	13.2406	0.926757	4.06343	-2.49912	-2.02017	1.09412	-1.13079	3.0328	3.61628	-2.27655	-2.5853	-0.821837	1.55832	7.4691	-1.43112	-2.99447	-0.795492	6.65222	0.0733225	9.16345	0.0965978	2.60111	-0.0236856	0.690443
22	0	4.97115	0.573152	-1.19596	2.79056	-1.43577	-0.088984	-1.67208	-0.865748	-0.876562	-1.33093	-0.757937	1.89738	-0.675307	-1.08318	4.49893	0.236182	1.9136	-1.37352	-2.05577	-1.68938	0.632173	-1.79454	1.82467	0.211954	0.760617	0.0882216	-0.0787632
23	0	-1.35457	-1.83205	-3.72615	-2.20515	-4.20206	-3.87114	-5.90913	-0.851592	-2.3135	-3.71862	-4.72733	-1.75403	-2.85205	-4.09791	-2.89677	-1.2204	0.0442274	-2.05136	-2.86659	-3.79937	-3.79903	-4.51825	-3.57928	-0.0633404	-0.530714	-0.052144	-0.249695
24	0	-0.484079	-2.86238	-5.13948	-4.00666	-5.63861	-5.67042	-7.63986	-0.936535	-3.13547	-5.12923	-6.52839	-2.62292	-4.25057	-5.8239	-6.86121	-1.73707	-0.611748	-2.31841	-3.23213	-4.78463	-5.59181	-5.80799	-5.50948	-0.276158	-0.832869	-0.0649016	-0.254508
25	0	-3.24875	-5.35348	-6.20689	-5.41472	-6.73589	-7.18223	-8.81686	-0.468151	-4.23689	-6.35422	-7.86195	-3.28606	-5.09777	-6.73675	-8.5094	-2.11334	-1.0762	-3.21698	-4.1632	-5.98394	-7.10881	-6.99853	-6.99227	-0.450545	-1.28587	-0.164619	-0.189368
26	0	-7.5785	-12.4381	-13.1729	-13.6649	-14.8785	-15.9318	-18.2234	-2.26948	-12.0076	-15.1319	-16.6031	-9.80521	-12.8547	-14.2184	-18.28	-3.98976	-4.93759	-8.59198	-10.568	-14.1993	-15.8761	-15.483	-15.4898	-1.71839	-3.71387	-1.04177	0.339592
27	0	-9.1648	-10.7448	-15.1064	-11.8545	-14.0982	-14.7466	-17.3186	-1.69054	-10.6232	-12.61	-15.2851	-7.39725	-11.9341	-14.6119	-17.6677	-3.19018	-3.56154	-6.84488	-8.97287	-12.322	-14.9448	-13.8379	-14.5432	-2.08324	-3.00663	-0.67988	0.994248
28	0	-1.48922	-2.4128	-0.630186	-0.2703	-2.84046	-2.2271	-3.53702	-0.394802	-0.338826	-0.411514	-3.11898	0.900534	0.964528	-1.21036	-2.97776	-0.585688	0.287099	1.90416	-0.131729	-0.403932	-2.01932	-2.13205	-2.18477	0.16263	-0.0567757	-0.17156	0.0014273
29	0	-0.470418	-0.269488	2.87023	0.885162	-0.521992	0.2356	-1.30755	-0.305765	1.43748	2.38888	-0.470484	1.0452	1.96497	0.676398	-0.349881	0.00475161	0.901625	3.1207	0.858056	1.92182	0.586657	0.490159	0.0679483	0.281493	0.104817	0.0069554	-0.105671
30	0	-0.237396	-0.373721	1.23857	1.47174	-0.306466	0.935123	-0.898523	-0.306203	1.80384	2.71893	0.16384	0.0765065	0.200837	0.127289	-0.201852	0.0287594	0.506958	1.30764	0.773002	1.78492	1.32452	0.696669	0.620511	0.237176	-0.0212145	-0.00670521	-0.10536
31	0	-0.0846916	-0.155325	0.535063	1.71735	0.0165403	1.32193	-0.505715	-0.179897	1.67048	2.69855	0.235016	0.0784295	0.0803184	0.466891	0.110735	0.0911075	0.419129	0.628125	0.664249	1.71673	1.31717	0.721655	0.981454	0.260849	0.0639966	0.0106287	-0.0484887
32	0	-0.0637063	-0.215346	0.267316	1.7132	0.112068	0.771718	-0.23002	-0.0360876	1.76188	2.0005	0.245736	-0.0296895	0.0650416	0.00686516	0.157639	0.0883046	0.219135	0.322748	0.609406	1.69373	1.42806	0.592371	1.1533	0.24456	0.0118786	0.0453712	0.00794689
33	0	-0.110207	0.0368804	0.0106615	0.850374	0.257134	0.380725	-0.113096	-0.0358762	0.115629	2.23431	0.0319323	0.15502	1.47612	0.850112	-0.264184	-0.0972879	-0.0574585	-0.00636041	-0.0319995	0.734819	0.846231	0.28827	0.268879	0.0732451	-0.0511892	-0.0792469	-0.0745695
34	0	-0.143663	-0.309542	0.484178	1.13379	0.802019	0.561159	-0.119797	-0.100688	0.837055	1.95539	0.559072	0.747138	2.04013	-0.167041	-0.0911367	-0.0131353	0.121864	0.450335	0.456361	2.01246	2.24326	1.5662	1.55559	-0.000353861	-0.136006	0.0184261	0.0501636
35	0	0.0208929	0.00296942	0.105071	0.19953	0.473646	0.117545	0.0981648	-0.0135351	3.21119	0.91196	0.281016	0.793255	0.697893	0.284904	-0.0243098	0.0206375	0.072107	0.0705332	0.0336414	0.911707	1.06628	0.694623	0.507869	-0.013266	0.0414384	0.0140924	-0.00730898
36	0	-0.0180692	0.130042	0.0971382	0.27241	1.03376	0.401983	0.070016	-0.0634909	2.44713	1.07977	0.977157	1.51857	0.128691	0.190258	0.156701	-0.0208577	0.220632	0.336501	0.157459	1.34388	1.82105	1.20386	1.03246	-0.0289758	-0.0407175	0.0377477	0.0149543
37	0	-0.0325601	0.190668	0.244122	0.400051	0.701897	0.620398	-0.0364482	0.0279702	2.54416	2.73548	1.54539	1.81564	-0.103242	0.458665	0.267433	0.0543463	0.401663	0.536117	0.228225	2.25558	2.52275	1.42578	1.19283	0.0477752	-0.00255743	0.0694294	-0.0252806
38	0	-0.00108515	0.197835	0.446532	0.846161	0.166162	0.968922	-0.0247638	0.108714	2.94796	4.02644	1.39013	0.643211	0.12092	0.628518	0.112404	0.0428655	0.463153	0.81229	0.546526	2.80314	2.44394	1.32401	1.49656	0.0741561	-0.00584191	0.111622	-0.0446701
39	0	-0.040266	0.511017	1.67736	2.14681	0.321238	0.826423	-0.491488	-0.0248961	1.88268	2.9343	0.61271	0.30744	0.889423	1.88715	-0.351867	-0.00495195	1.18403	2.29595	0.439733	2.20464	1.79124	0.373218	0.873127	0.00615931	-0.0625551	0.0372968	-0.0921025
40	0	-0.1072	0.771174	1.43833	2.82528	0.818447	1.53777	-0.653447	-0.106422	3.11193	3.88777	0.734686	1.14029	1.99919	2.94959	-0.254401	0.29577	1.50847	2.08061	1.49648	2.99507	2.20874	0.725364	1.76599	0.112703	0.0942992	0.170534	0.107747
41	0	-0.689345	-0.0380634	-0.814869	-0.274306	-2.28485	-2.21115	-4.88882	0.0705975	0.80116	1.62589	-2.74459	0.448911	1.31404	-0.585488	-4.47042	-0.541946	0.257626	2.84397	2.95218	-0.0145631	-1.2068	-2.41686	-1.55149	0.153538	-0.785115	0.100212	0.334167
42	0	-1.99167	-2.16246	-3.76963	-3.68421	-5.82607	-6.19047	-9.22741	-1.074	-1.5638	-1.06416	-6.50461	-1.35533	-3.39491	-3.89447	-9.02958	1.45881	-2.56297	2.69934	-1.56755	-1.94028	-4.6812	-5.64312	-5.28354	-1.47027	-1.12313	0.260153	0.604645
43	0	-0.724628	-0.264672	0.213806	0.63703	-0.342844	-0.888662	-3.42463	0.0446403	3.84527	3.27859	-1.46085	3.2839	1.9771	0.47193	-3.26068	0.213276	2.75267	6.08695	1.2131	1.83546	1.07171	-0.612985	0.00413926	-0.119144	0.17263	0.22845	0.551596
44	0	-0.142101	0.577365	1.55626	2.51188	1.54459	1.73916	-0.629269	0.120707	4.73335	4.23416	1.00176	3.79956	3.27456	2.33424	-0.365175	0.423916	2.317	9.39935	2.93574	3.54756	2.76236	1.12997	2.04251	0.0826627	0.266278	0.304129	0.508625
45	0	-0.0375699	0.634404	1.39283	2.38733	2.12333	2.17872	0.0542165	0.131078	5.13227	4.43131	1.52487	3.1722	3.12344	2.32104	0.391492	0.285326	1.29089	3.46166	3.84001	3.85092	3.5266	1.54051	2.33044	0.144669	0.236629	0.211016	0.376149
46	0	-0.0225488	0.42688	0.778177	1.30537	2.00479	1.64072	-0.137234	-0.0401807	5.73242	4.85547	1.97744	2.75507	1.73897	1.51887	0.775107	0.184462	0.978973	1.93653	1.89131	4.47091	3.54979	1.81474	2.282	-0.108223	0.0881173	0.0462083	-0.0252023
47	0	0.00602247	0.44979	0.57019	0.958149	1.9504	1.36806	0.0375561	0.0834147	5.64674	5.32961	1.85676	2.50201	1.53484	1.21761	0.488813	0.173684	0.500214	1.11417	1.2242	3.08566	3.00202	2.28626	1.20913	0.0384911	0.0557615	0.152703	0.153628
48	0	-0.0409949	0.209737	0.273111	0.457968	1.63105	0.898286	-0.12924	0.0507141	3.84705	4.44045	1.17812	1.16253	0.352529	0.771142	0.0279137	-0.00836626	0.32554	0.549155	0.591245	1.84938	1.73668	2.77826	0.319694	0.0091056	-0.0905924	0.149999	-0.142837
49	0	0.0309916	0.0895435	0.218628	0.966081	1.5274	0.970886	-0.42386	0.370664	5.3921	4.43034	1.20384	1.80316	0.206755	0.899054	-0.264684	-0.0292283	0.346834	0.530115	0.498127	1.84201	2.1348	1.14322	0.327277	0.119974	0.193595	0.548506	-0.321859
50	0	-0.330101	-0.042996	0.298653	1.63226	1.10971	0.619225	-1.23594	1.37284	4.89176	3.54441	0.512767	2.89349	-0.038375	1.02217	-1.0504	-0.00670646	0.70144	0.778544	0.680718	1.96884	1.41713	0.498667	1.16279	0.848829	-0.258574	0.318771	-1.19697
51	0	-1.77023	-2.06023	-3.31075	-2.6404	-3.79057	-4.13824	-6.53768	3.36125	-0.230073	-1.6173	-4.50934	0.0791282	-4.29663	-3.61134	-6.57612	-1.65342	-0.56149	-0.772097	-1.44451	-2.60536	-3.94162	-3.66265	-2.8105	-0.284155	-2.31744	0.0819809	-5.91563
52	0	-1.06372	-3.55594	-5.01654	-3.38764	-6.35986	-7.19864	-9.77106	4.08511	-1.16681	-4.17728	-7.23845	-3.56983	-6.19138	-5.98958	-9.51961	-1.96501	-0.660862	-0.754455	-3.18618	-5.01582	-6.10325	-5.85788	-6.12119	0.893895	-2.42593	-2.12447	-6.1951
53	0	-0.916157	-0.790741	-1.67661	-1.35376	-1.64852	-1.91977	-2.37355	0.883539	-0.0873236	-0.574006	-2.13338	2.65077	-0.490203	-1.55984	-2.76512	0.0187572	0.532355	-0.0389621	-1.08673	-1.20973	-1.39654	-1.61014	-0.0576035	0.639306	0.486174	0.698153	-0.694385
54	0	-0.200011	-0.282642	-0.544782	-0.506837	-0.48141	-0.632644	-0.517812	0.0988875	-0.198244	-0.164839	-0.699293	0.200987	-0.504085	-0.460806	-0.730328	-0.141538	0.029933	-0.11515	-0.406902	-0.437844	-0.486827	-0.57872	-0.436673	-0.0606987	-0.0398474	-0.0323153	-0.224572
55	0	-0.0553834	-0.0778937	-0.0956587	-0.126804	-0.0431049	-0.0720439	0.00739255	0.0378357	0.00751005	0.0743839	-0.152391	0.0910297	-0.140876	-0.0459571	-0.0404774	0.021546	0.0668806	0.0790297	-0.0443402	0.0320968	-0.105938	-0.0582288	-0.0513504	0.0253731	0.0365665	0.0573682	0.118313
56	0	-0.0448846	0.0350689	0.0368004	-0.00242483	0.0536542	0.0884835	-0.0881821	0.0706701	0.362116	0.41457	0.165619	0.106454	0.10259	0.115557	0.0702087	0.0662109	0.200262	0.237328	-0.000178219	0.239676	0.0324183	0.0179913	-0.055522	0.0235668	0.0759053	0.0841597	0.00185765
57	0	0.00622029	0.0723465	0.0595165	0.0341479	0.0136278	0.111581	0.00975111	0.0763206	0.20035	0.337011	0.223691	0.0792125	0.288615	0.171412	0.0923784	0.206734	0.470206	0.358664	-0.00925291	0.250809	0.0654848	-0.0222014	0.0497933	0.0761185	0.128697	0.133989	0.185712
58	0	-0.123969	0.035915	-0.118723	-0.192561	-0.357257	-0.086094	-0.604719	-0.0900331	-0.0723895	0.130068	-0.1539	-0.170064	0.296443	-0.175625	-0.421981	0.398385	1.31755	0.260196	-0.292029	-0.106995	-0.251646	-0.492005	-0.0971767	-0.0499841	0.0648336	0.0175562	-0.0397129
59	0	-0.673911	-0.284424	-0.802072	-0.532602	-0.943614	-0.663897	-1.7778	0.290883	-0.156689	0.0379856	-0.783077	0.468076	0.872762	-0.669664	-1.51709	0.261973	1.45442	-0.0841497	-0.388244	-0.232063	-0.721533	-0.8567	0.0693728	0.0386595	0.238455	0.159002	2.16412
60	0	-2.26214	-0.916156	-2.02048	-2.55354	-2.7289	-2.84828	-4.43233	1.23355	-1.31822	-1.07158	-2.29625	-0.0546891	1.0452	-1.78069	-4.19153	-0.563612	0.465537	-0.446837	0.127401	-0.676264	-2.50812	-2.10659	-1.42216	0.264727	0.0810807	0.333688	4.083
61	0	-1.91992	-2.33598	-3.72602	-3.12612	-4.24908	-5.03318	-7.29597	-0.186413	-0.935833	-2.71362	-4.11655	0.147317	-1.59322	-3.71034	-6.96057	-0.150359	1.59222	0.12446	-2.20257	-2.60367	-3.99575	-3.57383	-3.77617	-0.842336	0.0425365	0.915098	2.32277
62	0	-2.96385	-2.4445	-5.38331	-5.37721	-6.39551	-8.56768	-11.7397	-2.3676	-4.67058	-5.14984	5.64798	-3.0527	8.07857	-5.90372	-11.2008	-0.500045	1.89591	-0.268534	-1.43659	-0.924064	-4.94875	4.02208	-8.0443	-3.30963	-1.67082	0.330473	1.7798
63	0	-2.32713	-1.34906	-2.81725	-2.94352	-3.63425	-4.4373	-5.65916	0.402716	-1.31679	-1.80778	-1.06556	3.08065	-0.132642	-3.13649	-6.07045	0.0111892	2.11153	0.556893	-0.512643	-0.880731	-3.15641	-0.620507	-0.0666707	-1.04859	0.696886	1.59606	7.25518
64	0	-1.26802	-0.935032	-1.69608	-1.44388	-1.75336	-2.06679	-2.7811	0.568111	-0.175368	-0.727429	-0.565772	2.88981	-1.24111	-1.43474	-2.57689	-0.0513602	0.907988	-0.158562	-0.256069	-0.593241	-0.917891	-1.19862	0.678425	0.0319843	0.73274	0.758087	4.25261
65	0	-0.357071	-0.557225	-0.543038	-0.0710791	-0.281932	-0.373641	-0.64981	-0.100938	-0.0528944	-0.322456	2.41816	0.168251	-0.421994	-0.400391	-0.345456	-0.222099	0.696247	-0.122747	-0.0880404	-0.115198	0.157989	-0.585646	0.324033	-0.131273	0.123191	-0.0918875	0.309374
66	0	0.0377146	-0.0549854	-0.261252	0.669963	0.0852578	0.305156	-0.140991	-0.148248	0.671592	0.0269434	4.72716	0.792464	0.708266	-0.134497	0.836944	-0.072673	0.687009	-0.135818	-0.249991	0.346174	0.80118	-0.278627	0.779564	-0.0629999	0.403854	-0.030111	0.549201
67	0	0.668999	0.259279	0.682479	7.34029	3.57914	3.81105	0.0492669	-0.534592	7.38528	2.5618	7.23604	5.18175	-0.467662	0.432009	5.15019	0.338103	4.2312	0.376675	-0.631868	2.09149	7.13211	-0.680148	3.3607	-0.200138	0.666183	-0.207176	0.656524
68	0	0.213763	-0.0272809	-0.0557113	1.23677	0.562971	0.568267	0.603372	0.0974008	1.66374	0.606068	3.06815	2.06987	1.01642	0.0769025	1.91098	0.0313658	1.05987	0.353787	-0.177837	0.544627	1.05898	-0.0202427	-0.0406075	0.0734985	0.589643	0.0555082	1.39058
69	0	2.95799	-2.12849	-2.51509	1.75366	-0.889098	0.600401	-0.588329	-2.27151	0.413683	-2.02669	-0.0651311	1.53653	-3.11824	-2.83105	0.619737	-0.735838	0.0785701	-2.39123	-3.31472	-2.04629	4.37843	-0.340074	17.2257	-0.235794	4.6358	0.802106	5.26956
70	0	0.985699	-0.974402	-1.12934	0.885177	0.0460446	0.572305	1.37101	-0.754342	0.249002	-0.46782	-0.869033	1.00197	-1.70868	-0.846442	-0.0574224	-0.331294	0.00279146	-0.975778	-1.55485	-0.998056	2.63747	-1.12955	6.9057	0.0583667	1.31785	0.267693	5.2327
71	0	0.0444419	-0.431996	-0.671313	-0.236402	-0.373769	-0.44754	-0.345233	-0.189317	0.039238	-0.118374	-0.445887	0.13322	-0.791704	-0.528336	0.196818	-0.177909	-0.0271988	-0.403691	-0.461766	-0.52838	0.423769	-0.625521	1.14463	0.0567243	0.329389	0.121561	4.07074
72	0	-0.0260313	-0.0153513	-0.237788	0.0320596	-0.187675	-0.200975	-0.167978	-0.0297305	-0.0871234	-0.0373546	-0.188441	-0.0188811	0.106016	-0.188974	0.187484	-0.0951742	0.154105	-0.162972	-0.1986	-0.184221	0.149415	0.674729	0.215923	0.0197162	0.0881308	-0.0060867	1.28565
73	0	-0.0406794	0.0170469	-0.0644824	-0.0132606	-0.0225355	0.0109738	-0.0393529	-0.0316269	0.0669716	0.0179319	0.192952	0.0444313	0.0092172	-0.100851	0.592896	-0.0197769	0.0406225	-0.0461755	-0.0634304	0.0485909	0.197683	0.604064	0.193651	-0.0353727	0.229053	0.0250471	0.844126
74	0	-0.0241516	0.0110741	-0.00148808	-0.00403818	0.125498	0.0366007	-0.0189832	0.00821038	0.202051	0.00781932	0.517189	0.0501345	0.804065	-0.0201994	0.339018	0.0652873	0.143952	0.110795	-0.0120054	0.149161	0.0325007	3.55166	0.0293547	0.042468	0.0834168	0.0518651	0.259611
75	0	-0.00484022	0.152036	0.0536195	0.0961374	0.0129808	-0.00185045	-0.0516473	-0.0223228	0.178543	-0.0125189	0.393492	0.371413	1.41917	-0.0228294	0.139471	0.00165065	0.440938	0.0853039	0.107364	0.163639	-0.105009	0.357129	1.09616	0.00327416	0.0796495	0.0733022	0.545388
76	0	-0.979334	-0.79255	-1.18117	-1.37668	-1.33006	-1.8506	-2.68601	-0.893375	-1.03973	-1.18144	-1.8167	-1.00803	-0.656109	-1.668	-2.78062	-1.13043	-0.794768	-0.849495	-0.956013	-0.774867	-1.60534	-1.75629	-1.80996	-0.612728	-0.775631	-0.467605	-0.150011
77	0	0.161196	-0.020291	-0.418195	0.188734	-0.232575	-0.474636	-1.36642	-0.722515	-0.197353	-0.592171	-0.37459	-0.170783	3.66623	0.0199355	-1.52188	-0.162329	0.137181	-0.251009	-0.245936	-0.261478	-0.171973	-0.374952	-0.550649	-0.623065	-0.143444	-0.151218	-0.0160686
78	0	-1.70373	-1.78258	-2.24324	-2.506	-2.00939	-3.98647	-6.47143	-2.25389	-3.51985	-3.0426	-5.23127	-3.02051	3.43276	1.49404	-5.79042	-3.46074	-2.92326	-1.06661	-1.50461	-2.63549	-0.372901	-2.658	-5.37041	-2.56877	-2.29916	-1.62092	0.0334213
79	0	2.49991	0.0899523	-2.98748	-1.38205	2.27808	1.79704	-8.52638	-4.78844	-3.15533	-4.51319	-8.7309	-3.15389	4.19298	-5.55921	-13.5696	-2.00927	-2.25234	2.56819	-2.34683	0.874159	-5.78816	6.49964	-3.4122	-6.88693	-4.9905	-1.36273	-0.835893
80	0	3.19491	1.95843	0.786944	1.76021	4.77633	6.8293	-1.81176	-4.90592	-3.62699	-3.3096	-4.17287	-0.609627	8.34795	-0.723845	-5.00145	-0.861464	-1.58932	1.80794	0.1978	4.98226	0.738787	9.78488	1.55356	-4.27285	-2.00798	-1.77425	-2.34993
81	0	0.176441	1.73664	1.95185	3.2215	6.12654	7.70726	-0.028225	-2.94778	-2.69598	-2.1389	-1.84144	-1.06993	2.22376	1.07488	-2.25593	0.995372	-2.19497	2.15736	4.3029	5.48411	2.25204	13.3851	1.15971	-3.1371	1.37608	-1.37017	-2.82057
82	0	0.936996	0.604772	1.84192	-0.331187	3.23589	4.33862	-3.58409	-1.18449	-3.17184	-3.07931	-3.47132	-0.564469	-3.00891	-0.339163	-5.27225	-0.514699	-2.9451	4.32501	4.15623	3.72901	3.59898	9.8455	2.43219	-2.08289	-2.7906	-2.49556	-2.23035
83	0	0.547236	0.697406	2.00976	-1.29242	2.13223	6.61331	-0.981165	-2.73476	-1.64825	-1.32694	-0.656102	-0.316847	1.876	0.563834	-1.88948	1.27187	-2.2233	-0.321714	1.41718	3.48848	-0.573781	4.64382	0.195025	-0.902707	0.370247	0.466105	-1.77388
84	0	-0.201659	7.20733	4.36071	3.41163	3.39641	18.433	3.28569	-1.45752	0.0707578	-0.316359	-0.581558	-0.00592782	1.03515	1.44269	0.938985	2.82274	0.29251	0.692293	2.13831	4.68353	1.39282	6.92714	-0.134088	1.1692	-0.513785	-0.347143	-0.691985
85	0	-0.486298	4.09801	2.09634	1.74586	0.98635	18.6898	1.26348	-1.28677	-1.44294	-1.38434	-1.03718	-1.07336	0.430823	1.40657	0.542615	-0.53433	0.970225	-0.396186	3.33897	1.52465	0.622944	3.96108	1.39701	0.397017	-0.451599	0.285212	-0.627754
86	0	0.92113	3.76287	3.25283	2.3286	2.35538	4.81734	2.94313	-0.240538	-0.609673	0.407333	0.669663	0.283008	2.50276	1.36207	2.484	0.653	1.07674	0.310926	3.72087	2.43851	0.826044	2.20342	1.2298	0.102022	3.72437	0.675651	1.24807
87	0	0.862366	1.58199	2.70073	1.61998	1.75231	6.48483	2.82705	0.0321085	-1.46481	0.274806	1.15547	0.546975	0.85551	0.607941	1.49804	-0.923535	-0.160056	-0.300072	1.24349	0.706966	0.520812	1.42701	-0.0564099	-0.999697	1.21481	0.521783	0.252547
88	0	1.26564	2.59864	3.51648	3.32258	3.70771	4.40775	0.773734	1.94069	0.0235407	0.151339	3.28563	0.150522	-0.70053	0.650884	1.92435	-0.0975623	0.925785	-0.595771	0.510447	1.29935	2.94296	0.401226	2.87834	-0.517341	2.60824	0.571214	1.76894
89	0	0.526977	3.46403	2.68601	2.35124	2.43998	2.22766	0.670619	0.39402	0.325268	0.321295	0.666623	0.975025	0.317557	0.830134	2.53756	0.446532	1.51315	0.193076	1.7203	1.68395	1.06383	0.615462	2.38093	1.21239	2.42233	0.522776	3.87006
90	0	-0.521905	2.00991	1.60127	-0.922771	1.05005	0.0428483	-1.057	3.61724e-05	-0.398358	1.62782	-1.13822	0.339167	1.0357	0.219892	-0.431965	0.569462	-0.129503	0.120546	0.912452	0.522697	-0.960355	-1.02824	-0.922269	2.4728	0.57999	0.562724	7.72348
91	0	-1.21027	2.7894	0.855247	-0.31493	0.00533325	1.49973	-3.10342	-0.915176	-1.21006	1.37808	-1.74658	1.71671	-0.941732	0.112726	-1.85927	-0.229917	0.318485	-0.256015	0.156942	0.990727	-1.50436	-1.31432	-0.687929	-1.05925	1.44439	0.719241	3.91405
92	0	0.89083	-1.57548	-1.86925	-2.39029	-0.903977	-2.42016	-4.69713	-1.30743	-2.41091	-1.59625	-3.69437	0.487829	-1.76806	-1.89368	-4.03789	-2.10215	-1.64179	-0.063896	-0.656072	-1.95244	-3.7877	-3.44003	-3.02524	-2.3639	-0.416484	-0.918582	1.62512
93	0	0.454341	0.0885849	0.980405	-1.19843	1.32797	0.188793	-2.89369	-0.0861523	-1.91402	0.745824	-2.06986	4.50129	1.72776	1.27152	-3.31684	-1.51181	-0.137665	0.964153	2.81037	-1.19157	-3.09331	-1.4328	-2.50498	-1.468	1.01993	1.28045	1.39832
94	0	-0.440675	1.48062	2.28016	-0.847806	0.034858	-9.8515	-15.9938	-3.09733	-19.2458	-5.69368	-22.8115	-26.4951	1.08576	2.69492	-16.0825	-13.895	-0.911376	-0.74696	1.91354	-16.8775	-15.7901	-10.0276	-23.167	-15.2096	-7.74066	-9.13947	-20.7868
95	0	1.66762	-1.66022	3.58862	-0.676789	1.29636	1.28764	-2.60585	3.71985	-3.77755	-2.24857	-3.18208	-5.10084	0.682821	1.57076	-1.01768	-3.52381	-1.54503	-1.08955	0.0524514	-3.12951	-2.9209	-1.47635	-4.7018	0.458669	-0.0295019	-1.67489	-2.76418
96	0	0.940216	3.6036	5.09587	0.664315	0.521827	4.31351	-0.478455	-0.980813	-1.24632	-0.265605	0.216083	-1.86238	4.2607	2.4749	1.24075	0.974516	-1.42384	0.0145608	1.63851	0.543639	1.41722	0.522142	1.70092	0.715837	-0.517839	-0.701866	-1.95324
97	0	3.27115	1.46575	2.56431	2.01891	-0.495098	1.80517	-1.88051	-2.25246	-1.93941	-2.46541	0.0339255	-2.32308	2.02666	1.44001	0.76164	-0.410926	-2.27647	1.89907	-1.63413	0.0975327	-0.441269	-1.39046	7.16139	-1.56182	-0.802344	1.02017	-4.30766
98	0	0.0713143	0.806593	1.93644	0.653632	1.74076	12.4337	-1.04595	-0.164577	-1.22606	0.503373	1.11526	-1.14939	0.221345	0.780925	0.850065	0.675821	0.571855	0.463713	0.145147	-0.644418	-0.455609	-1.64072	1.13117	0.352721	0.560079	0.0324304	-1.57255
99	0	-0.181677	1.78441	0.901798	1.41568	1.55584	3.51844	-0.561867	-0.641383	-0.873745	1.03955	0.870638	-0.628129	1.76152	1.3457	0.613235	1.13905	-0.28494	0.961665	0.660006	1.09822	-1.1502	-0.582311	-0.828368	-0.00856004	1.09024	1.38372	1.24266
100	0	-0.227372	1.93715	2.00714	0.854482	1.0519	3.57399	1.16352	-0.187194	-0.433074	1.3155	2.23866	-0.714493	5.10822	2.76917	-0.776789	0.810012	3.46706	3.14348	3.89932	2.54997	-0.174435	0.0408939	-0.952898	0.987012	2.23718	1.3398	4.14029
101	0	-1.07489	2.66069	4.76169	2.1772	2.48352	5.35598	3.36913	0.201531	-2.15674	2.07425	5.38031	-3.1262	4.32139	2.82995	-1.29523	3.34829	1.39086	3.69723	5.23276	6.42577	-1.42591	2.90322	-1.03276	-0.820907	0.40515	2.37399	1.79206
102	0	-44.4789	6.54878	-24.8606	-22.3944	-51.3695	-68.2815	51.3987	-6.30907	-58.7828	26.4532	10.4911	-66.9686	-36.7788	3.91746	-47.0992	-13.938	-48.8354	-42.7417	-6.94411	10.2664	-33.4604	-31.0388	-36.3553	-40.7434	-45.68	-26.1236	-40.007
103	0	-2.96126	4.31677	6.30239	4.63408	6.53668	7.70788	8.54234	-1.5583	-8.07253	6.27354	13.5209	-9.44956	7.26897	6.41633	-5.21208	7.21569	0.640549	7.5131	5.49399	12.8794	-2.42401	9.5929	2.99084	-1.67815	-1.7702	1.08783	-1.26503
104	0	0.98555	3.84518	5.40183	1.53286	4.63109	7.35329	10.4201	-0.566999	-0.941392	1.11684	2.8347	-2.13573	2.96407	2.77318	2.75535	0.973579	0.257718	1.85373	2.65595	2.96649	0.632906	2.26072	0.648764	0.0334203	0.683065	1.40893	0.704344
105	0	0.975053	2.76652	5.02278	1.84818	4.38283	7.75906	11.5672	-0.382802	-1.31201	0.240948	1.96339	-1.30619	2.12488	3.30745	5.71715	0.818162	-0.0231135	1.1688	2.13566	1.76672	0.680394	3.22253	1.5198	-0.290699	0.153588	0.189648	-1.18655
106	0	1.13149	3.46236	10.9779	3.50584	5.30031	12.366	16.0924	-0.3521	-1.42752	0.352918	2.58797	-1.46483	3.99394	4.85293	10.4228	0.562166	-0.144819	1.58123	3.26927	1.62997	0.459996	3.52462	1.58648	-0.443696	0.253611	0.816577	-1.21705
107	0	0.0806559	3.04198	9.7059	6.13043	5.15582	14.028	18.2208	-1.01642	-2.74227	-0.678202	3.29245	-0.592455	4.17454	5.88244	10.2446	-0.396913	-0.735598	0.0868397	2.56913	-0.0726831	-1.20342	1.59165	1.47132	-1.01348	-0.211462	1.61121	-1.11628
108	0	0.661395	5.01198	13.4202	7.84172	10.4671	7.30381	25.8194	-3.80224	-8.55462	-4.47604	-1.46683	-11.06	4.45577	4.66164	27.2719	-3.14445	-4.05011	-2.37858	-2.0834	-7.53375	-11.7298	-5.07744	-9.56909	-4.66563	-0.038186	4.99234	-4.54671
109	0	2.70154	5.72293	23.2616	11.9645	5.75454	19.3589	9.23429	-0.49744	-1.15055	0.134652	4.03659	1.02813	5.52617	12.84	12.5353	0.0281812	0.457238	2.0915	5.42354	1.75923	0.561446	7.65218	9.43824	-0.620554	2.03549	2.78917	1.2289
110	0	1.03149	1.24124	3.77082	1.95017	2.47545	4.59125	8.79454	-0.161576	-0.719162	-0.162102	0.686216	0.614256	3.09318	2.46065	10.8371	-0.0232547	0.29879	1.02765	1.21421	0.778899	0.549393	2.52943	2.75311	-0.652572	0.446101	0.42092	-1.01677
111	0	0.774345	1.34603	5.34239	2.27061	2.39443	7.18714	3.8537	-0.185732	-0.834365	-0.405955	1.11498	1.44669	3.09381	3.50139	4.9416	0.00347741	-0.0808008	0.641979	1.33561	0.879486	0.427745	2.4177	4.92578	-0.471367	0.332693	0.295829	-0.871572
112	0	0.749254	0.132514	1.5034	1.85087	1.60125	2.11172	0.76979	-1.32896	-0.358334	-1.11409	0.358407	-0.614556	0.52599	0.411844	-0.0588125	-0.894869	-0.55555	-0.856493	-0.533588	-0.316583	1.68211	0.241083	0.998216	-0.640289	0.0810301	-0.700665	-1.09995
113	0	0.700993	0.0976494	0.307245	0.680754	1.17441	1.42042	1.03338	-1.17454	-0.660981	-0.562051	0.414993	2.22363	2.04458	0.177661	-0.499875	-0.277903	0.359859	-0.138703	-0.790936	0.116581	-0.426117	0.721491	2.21338	-0.983299	0.14395	-0.00509049	-1.24023
114	0	-0.502004	0.0712328	0.118038	-0.0295752	0.522959	0.91121	0.983414	-0.571572	-0.504877	-0.288039	0.162581	0.645863	1.21271	0.128312	0.904945	0.306512	0.765494	0.487564	-0.508096	0.817012	-1.07702	0.201856	-0.13534	-0.722482	0.490225	0.563881	0.34587
115	0	-0.0888388	0.672199	1.10893	0.652809	1.46531	2.07501	4.27974	-0.17008	-0.555889	0.136493	1.27514	0.0317826	3.44536	1.17308	2.14132	0.918424	0.75118	1.16675	0.778614	1.80703	0.247827	1.55743	0.885379	-0.204252	0.334802	0.345396	-0.479163
116	0	-0.315393	1.19361	2.39309	1.00992	1.93223	2.66326	4.25311	0.211952	-1.79348	0.49079	2.54406	-2.28574	5.00015	1.73503	-1.24139	2.99515	0.882975	2.73007	1.44223	3.69635	-0.100299	3.44889	0.172136	-0.688446	-0.227131	0.0484617	-1.20002
117	0	-0.383504	1.58293	3.03719	1.54207	2.46179	2.73571	1.56536	0.0148018	-2.29207	0.923791	2.92916	-3.10935	4.02371	2.28771	-1.84654	3.20802	0.54112	3.00227	1.30318	4.38178	-0.749873	4.05619	-0.421863	-1.25887	-0.469758	-0.0466445	-1.5322
118	0	0.304689	1.49228	2.21995	1.01654	2.38105	2.76647	2.13982	-0.19024	-1.1973	0.675289	2.00662	-1.12018	3.66789	2.61815	0.853422	1.05326	0.160878	1.60602	1.43165	2.35967	0.405751	2.78449	0.304763	-0.539181	-0.0537906	0.175774	-1.04969
119	0	0.354584	1.10861	1.77733	0.854996	2.11855	2.3114	1.99366	-0.159124	-0.619968	0.448232	1.41047	-0.515022	2.91878	2.21481	3.33782	0.548846	0.385341	1.10435	0.875107	1.44773	0.982931	1.92653	0.478093	-0.346496	0.475553	0.186082	-0.879354
120	0	0.221598	1.03292	1.61118	1.73037	1.71508	1.64284	2.67261	-0.473482	-0.583879	-0.119126	0.899733	-0.214805	3.24906	1.74504	2.41049	0.0811423	-0.0934603	0.266177	0.332275	0.102732	0.389967	0.600042	-0.0132561	-0.868161	0.43646	-0.378203	-1.23749
121	0	0.930091	1.296	2.81329	1.79813	1.99535	2.82332	2.44349	-0.267469	-0.529901	-0.006516	1.53843	-0.564597	2.09985	2.16752	3.54191	0.412925	0.414846	0.871852	0.959344	0.875594	0.933386	1.64395	0.0738851	-0.36641	0.458215	0.0482217	-0.864583
122	0	1.2095	1.09764	2.87708	2.57542	2.50422	3.00133	3.35123	-0.68222	-0.698596	-0.314282	1.89879	1.22047	2.49025	2.12295	2.97195	-0.109607	0.545618	0.594248	0.528998	0.37424	1.46172	1.18319	0.841182	-0.865964	0.645146	-0.141107	-1.23878
123	0	11.4464	-3.98004	0.088778	27.8462	8.25835	1.42524	-7.5491	-9.27118	19.2899	-2.40524	25.6228	-4.8051	-12.8157	-5.05096	24.1321	-1.81944	14.6658	-8.06686	-9.3073	-1.83752	41.0166	-1.95938	-11.9221	-3.15894	13.1099	-3.0284	2.9072
124	0	4.38096	-2.27254	-0.776563	4.60889	-3.14822	-1.6921	-7.88208	-2.97761	2.33382	-3.43757	1.55201	-1.07241	-5.84538	-1.93347	-2.84055	2.73114	8.54432	3.68864	-3.72012	-1.44944	-1.16063	-4.40363	-7.95323	-3.72219	4.31622	1.20727	-2.74257
125	0	-0.809219	0.568855	0.780897	0.476364	2.56009	1.10314	0.525925	0.303329	-0.0454168	1.51874	0.774578	0.289396	-2.15362	2.45039	-1.85101	0.645276	1.3318	1.00411	0.670743	1.76854	-1.2706	0.400802	-2.57627	-0.771147	1.52268	0.963981	6.01907
126	0	-0.250666	0.742378	1.20426	0.0788089	1.97368	1.51667	2.69392	0.1644	-1.22879	0.486249	1.0417	0.94519	-0.997437	1.85569	-0.090246	0.571429	0.351188	0.995688	0.18345	1.07465	-1.38479	0.699655	-0.490826	-0.102235	0.78795	0.432923	0.617907
127	0	-0.0791326	0.853342	0.672642	-0.0923603	2.29349	1.76827	2.57632	-0.00254062	-1.13417	0.47268	1.50378	-0.304349	-1.22742	1.35033	-0.187	0.381566	0.0314408	0.669292	-0.0947117	0.633377	-1.46867	0.982585	-1.20939	-0.338261	0.384144	0.179955	-0.81163
128	0	-0.33464	1.08286	-0.00706221	-0.390028	1.13948	1.01761	1.35233	0.67532	-1.31122	-0.0668481	0.049218	-1.14242	-0.829272	1.0333	-1.09914	-0.298442	-0.0828395	-0.184272	-0.157563	0.0494235	-1.10417	0.0794223	-1.59135	-0.188651	0.53761	0.530928	-0.65626
129	0	0.43843	1.02112	1.71111	0.96656	3.67711	3.46964	4.30989	0.00855236	-0.661704	1.33441	2.70236	-0.330759	0.550028	1.93495	1.68811	1.48148	0.714095	1.29561	0.334164	1.41245	-0.12499	2.8695	-0.363749	-0.397073	0.574123	0.832956	-0.581614
130	0	0.396668	1.70431	2.33228	1.34237	4.78817	4.40997	6.6871	0.250649	-2.37035	0.981948	2.65491	-0.411003	0.968545	2.33613	0.926823	2.04669	0.198109	2.15809	0.784777	2.33087	-1.29625	4.07701	4.70621	-1.00669	0.446915	0.143595	-1.20919
131	0	-0.368088	1.92515	3.08263	0.532512	4.48832	4.37758	5.90695	0.0727645	-3.65695	0.0916662	0.498844	-2.11123	-0.472997	2.18319	-0.328672	0.784277	-1.27815	0.89305	0.733872	1.47929	-2.7401	2.22205	-1.0555	-1.21239	-0.323056	-0.112749	-1.57413
132	0	0.852082	1.49849	2.30881	1.20048	4.23558	3.88692	4.1176	-0.426733	-1.05674	-0.0535017	0.997585	-0.993464	-1.22829	1.92854	0.237938	1.70006	0.317995	1.693	0.496964	2.35304	-0.772114	3.1859	-1.09408	-1.17945	-0.154925	0.399159	-0.731678
133	0	11.6527	17.82	17.0195	13.2128	14.4843	-10.9948	30.6332	-11.4685	-11.141	-11.9029	-7.29564	-8.72733	-21.4139	16.5049	-4.16005	13.0839	-13.1672	14.2476	8.94706	38.6127	14.5053	37.6129	5.70767	-14.0087	-14.8486	-12.339	-16.1968
134	0	-0.163495	0.900033	0.962801	-0.901886	6.2353	1.4322	0.545346	0.326701	-1.55141	1.87189	0.0730881	-0.535204	-1.7698	2.99206	-5.19918	2.09593	-0.512498	-0.674888	-1.29595	0.838474	-2.55353	0.277136	-5.41154	-2.30315	-0.494987	1.81987	1.81637
135	0	-2.70419	-1.67833	-1.45392	-3.46953	1.03387	-2.61556	-4.52645	0.803591	-2.24121	-0.787024	-4.33051	-2.05886	-0.80568	1.13042	-9.94333	-1.74349	-0.0323022	-2.75936	-4.41299	-2.26114	-5.82962	-5.32677	-7.85901	-1.11009	-0.726487	1.92308	1.10717
136	0	-0.016667	-0.0270923	0.425005	-0.225919	1.40531	1.11357	1.1703	-0.0265314	0.265071	0.391367	0.348867	-0.323448	-0.167333	0.755344	2.24486	0.380405	0.50498	-0.148905	-0.551475	0.31315	0.68727	0.993942	-0.300262	0.296058	0.150196	0.334972	-0.315619
137	0	-0.0814209	0.0245449	-0.103359	-0.170514	0.742368	0.543653	0.772213	-0.0597203	0.209141	0.00278035	0.00475957	-0.517983	-0.279766	0.169397	1.94805	-0.0851654	-0.189708	-0.380823	-0.556853	-0.18197	0.272856	-0.0397336	-0.453013	-0.0207923	0.103574	-0.060401	-0.453587
138	0	-0.0422881	-0.0659446	0.0072216	0.0528831	0.526344	0.268454	0.260139	2.09962e-05	0.339461	0.38186	0.35216	0.19547	0.188025	0.360594	1.86067	0.0112327	0.105777	0.0166213	-0.0944393	0.134612	0.438189	0.254916	0.578484	0.378438	0.434453	0.188244	0.0340108
139	0	0.0641187	-0.0377019	0.10084	0.0239126	0.209958	0.176974	0.118444	0.143481	0.211399	0.331072	0.334142	0.609435	0.322461	0.237479	0.905285	0.124866	0.247409	0.179168	0.092702	0.216335	0.244044	0.251771	2.23661	0.353401	0.4001	0.199467	0.16813
140	0	-0.0633937	-0.0594622	-0.130526	-0.107796	-0.0523526	-0.167562	0.355612	-0.133476	-0.0334816	-0.163685	-0.134749	0.43102	-0.0466591	-0.155735	0.609192	-0.176313	-0.184193	-0.1684	-0.258417	-0.225923	-0.0801775	-0.224852	3.53691	-0.167795	-0.134723	-0.173066	-0.199713
141	0	-0.0148434	-0.00344659	0.0620516	-0.00939957	0.0745079	-0.0216598	-0.138954	-0.0557453	0.0505498	0.212817	0.188236	0.243342	-0.000631751	0.0190939	0.886489	0.033195	0.0587683	0.00553366	-0.084657	-0.0259902	0.0252476	-0.0385481	1.03794	0.0623838	0.139721	-0.00457192	-0.0165851
142	0	0.0382284	0.0309918	0.289211	0.117715	0.0205802	0.0187947	-0.0399853	-0.0667996	0.0497389	0.0477377	0.145845	-0.132434	-0.0137299	-0.0176799	0.904761	0.0150639	-0.0073115	0.0418683	-0.00484125	-0.0187032	0.0110929	-0.0855923	-0.239544	-0.0743468	0.0637786	0.0577658	-0.0315305
143	0	0.10633	0.129073	0.338247	0.0540886	-0.103369	-0.0199049	-0.164208	0.0231509	-0.0361127	0.0830593	0.322199	-0.0664537	0.113726	0.100163	-0.132764	0.189155	0.14704	0.247907	0.223068	0.0986409	-0.167699	0.0361972	-0.5819	-0.101723	-0.0282204	0.188789	0.12801
144	0	0.737764	0.399681	0.779481	0.951343	0.322286	1.28273	2.21473	-0.25958	0.638399	-0.139762	0.793942	-0.577382	-0.274881	0.144879	9.75827	-0.094085	-0.123908	-0.127034	-0.508363	-0.262376	1.10964	-0.248695	1.8999	-0.169532	0.0549761	0.0031508	-0.329099
145	0	-0.19365	-0.417296	0.879153	-0.892692	-0.236596	-1.16772	-0.873301	0.276893	-0.245964	-0.77449	0.0883806	-0.46414	0.450477	0.36744	2.42567	1.40548	0.836128	1.01518	0.284138	0.371024	-1.92222	-0.359992	-1.9274	-0.0815774	0.320294	0.195349	0.183821
146	0	-0.532827	-2.6947	1.58009	-1.10828	-2.69367	-0.580609	-1.48226	1.1229	-0.345155	-0.674979	-3.4861	-2.32932	1.04764	1.86397	-5.07327	0.126594	0.576888	2.41112	-0.32997	1.38096	-3.29061	-1.41664	-3.49517	-0.419967	1.57624	2.05727	1.07575
147	0	-2.62329	-1.99682	3.0415	-3.41261	-2.45603	-7.00581	-4.42888	1.80686	-2.81866	-2.76908	-1.09191	-0.491122	3.63139	1.86611	-10.7575	5.70234	4.82268	5.09788	1.95715	1.97976	-10.3656	0.864457	-10.7203	-2.0365	0.699262	1.3343	1.15611
148	0	-0.829558	-2.4775	3.53376	-0.793774	-2.37573	-11.051	-4.37299	-0.309351	0.960271	-2.49683	-0.138894	4.44485	5.83219	1.86773	-17.0824	5.02138	2.74639	4.08462	-0.983587	3.21963	-11.2082	0.0455923	-7.86765	-2.31772	0.599468	-0.277675	2.02467
149	0	-1.54308	-0.444759	0.411738	-1.32743	2.36111	-0.198774	1.54858	-0.649696	0.70289	0.453114	1.37177	1.17081	0.751388	2.22158	-0.977419	1.09469	0.277292	0.537336	-1.27804	1.63345	-1.25573	1.68504	-1.19789	0.686451	0.54193	1.028	0.461493
150	0	0.311624	0.190119	0.32233	0.267829	1.58995	1.0184	1.19277	-0.528227	0.122239	0.167102	0.882908	0.214814	-0.209663	0.624671	2.04565	0.0451376	-0.275955	0.0671058	-0.309453	0.643816	0.761168	1.21742	0.190302	-0.193766	-0.016492	-0.0708585	-0.265336
151	0	1.55246	0.829	0.823164	2.66462	2.25462	2.17273	3.00357	-1.55481	1.32213	-0.365748	2.69367	-0.760573	-1.11462	-0.411024	5.35133	-0.57778	-0.254252	-1.23559	-1.54207	-0.616772	3.5306	-0.567677	1.56271	-0.154976	0.0348003	-1.02017	-0.760687
152	0	2.81735	1.53099	1.79324	5.73683	4.66874	3.78761	4.24001	-2.44829	4.73169	-0.293486	7.94451	-1.2503	-2.0951	-0.153472	22.5293	-0.0166034	0.866577	-1.22162	-2.15736	-0.0333865	9.55191	0.380421	4.04077	0.304766	0.376735	-1.50849	-0.964359
153	0	0.772328	0.917853	0.968783	1.30592	2.0043	1.41769	1.38697	-0.729808	0.174932	-0.180262	1.32764	-0.397066	-0.907941	0.302558	3.34965	0.377456	-0.324441	0.211628	0.271278	0.942973	1.55641	1.88921	0.837676	-0.465382	-0.293554	-0.538237	-0.513345
154	0	1.06767	0.144115	0.387157	1.0966	1.65005	1.26444	2.21436	-0.702691	1.00217	0.142297	2.29455	0.383111	-0.336758	0.424533	5.0645	0.0250659	0.0814431	-0.242661	-0.508304	0.184021	2.48678	0.823308	3.76983	0.133983	0.359787	-0.389486	-0.188536
155	0	3.52096	0.518669	2.28323	5.64758	4.49306	4.94844	7.96669	-2.70814	3.72507	0.0891378	8.37866	1.68448	-1.18393	0.508738	25.7093	-0.388584	0.597483	-1.72199	-2.11962	-0.739603	10.944	1.01836	22.5997	1.53968	0.981872	-1.57196	-0.984071
156	0	4.83016	0.377352	3.15334	8.23672	6.9641	6.09781	11.2125	-2.52919	4.6781	-0.153108	9.85695	2.52813	-0.744046	1.82377	35.8464	-0.166969	0.81074	-1.47139	-2.06171	-0.223792	11.4284	1.05442	21.2711	0.054667	2.062	-2.38898	-0.998803
157	0	0.231643	-0.540683	1.00099	0.547727	1.75637	0.624768	3.94637	0.565547	-1.14335	-2.04565	0.83766	-2.56749	-3.378	-1.22525	12.3887	-3.24613	-4.51816	-4.0407	-1.51453	-3.89556	2.82592	-3.15314	9.24104	0.336853	-3.01482	-4.01406	-3.89148
158	0	0.206131	-0.682171	-0.0757426	-0.585238	0.783156	-0.432154	1.89899	2.41908	2.61357	2.40941	2.38224	1.21605	-0.602039	2.65536	4.47433	0.807398	-0.989161	-0.631343	-1.093	-0.452201	1.4079	0.00117697	3.67336	2.87366	0.375649	-0.0940074	-0.139551
159	0	0.989409	-1.35063	0.116697	-1.44807	2.6248	-1.27108	7.66994	-1.24687	-1.54558	-3.45134	1.61788	-6.07498	-6.84762	0.886796	29.3024	-5.52511	-12.0037	-12.1018	-14.9414	-12.0136	5.0846	-8.94066	19.3286	0.646294	-8.07679	-10.7604	-12.3122
[truncated: 61 more columns]

## Sheet: Figure 4
	Figure 4 Panel A:
	difference reactivity profile for Mutant U8A for DMS, CMCT, NMIA; Note this is all of the data including the region of interest. The TLS should start at 26 and end at 135
	Mutant U8A	NT position
		1	2	3	4	5	6	7	8	9	10	11	12	13	14	15	16	17	18	19	20	21	22	23	24	25	26	27	28	29	30	31	32	33	34	35	36	37	38	39	40	41	42	43	44	45	46	47	48
	WT NMIA	56.6159	19.1678	13.8175	10.9974	7.37083	5.8742	3.15766	1.88706	1.60768	1.25037	1.11937	3.24236	6.35053	8.33719	12.0157	6.43448	1.75514	0.873595	1.53586	2.05543	3.78619	3.23252	6.91711	8.81878	10.0429	19.6388	19.17	5.06736	1.90361	1.23176	0.725087	0.423358	0.347701	0.415145	0.0315796	0.0634909	0.255095	0.346103	0.814283	1.2053	5.96329	10.9269	4.90898	1.52125	0.554982	0.522447	0.443216	0.572045
	NMIA	63.9387	19.6548	13.3483	9.18337	5.43115	4.18732	2.11111	1.13502	0.839444	0.548723	0.534128	2.4674	5.19335	7.25837	10.0121	5.12576	0.949698	0.145492	0.3753	0.451161	1.76602	2.36678	6.06551	7.88225	9.57474	17.3693	17.4795	4.67256	1.59784	0.925553	0.54519	0.387271	0.311825	0.314457	0.0180445	0	0.283065	0.454817	0.789387	1.09888	6.03389	9.85294	4.95362	1.64196	0.68606	0.482267	0.52663	0.62276
	Delta NMIA	7.32285	0.487007	-0.469181	-1.814	-1.93969	-1.68688	-1.04655	-0.752037	-0.768234	-0.701645	-0.585243	-0.774963	-1.15718	-1.07882	-2.00352	-1.30871	-0.805442	-0.728103	-1.16056	-1.60427	-2.02017	-0.865748	-0.851592	-0.936535	-0.468151	-2.26948	-1.69054	-0.394802	-0.305765	-0.306203	-0.179897	-0.0360876	-0.0358762	-0.100688	-0.0135351	-0.0634909	0.0279702	0.108714	-0.0248961	-0.106422	0.0705975	-1.074	0.0446403	0.120707	0.131078	-0.0401807	0.0834147	0.0507141
	WT DMS	77.9784	35.7254	31.9577	28.4293	17.6045	11.2751	7.81033	5.63053	3.09122	2.75986	1.55383	1.42504	0.55047	2.1674	1.70026	2.5275	3.188	0.442937	0.0942016	1.21855	0.986374	6.39955	3.21854	4.76614	4.10778	3.64725	3.12838	3.71943	1.32929	0.523148	1.0194	0.427417	0.277765	0.665689	1.07037	0.448041	0.4755	0.762299	0.909759	1.02093	1.91942	1.62204	1.07949	0.915589	0.954306	1.07317	0.848942	0.885228
	DMS	166.642	49.3499	33.9188	29.8225	20.6013	13.804	10.4805	8.02073	5.89984	4.75046	3.59581	3.25337	5.77785	4.28643	4.37985	7.4011	2.13195	2.10335	1.7701	2.82196	2.35741	4.99905	6.1055	6.97349	5.18842	4.08817	2.29437	1.3879	1.74846	1.02139	0.789189	1.1707	1.80328	0.872853	0.678961	2.01745	2.54434	1.8715	1.52844	2.78681	2.09985	2.39541	1.61691	0.94296	0.84988	1.19914	1.20296	1.55491
	Delta DMS	88.6635	13.6245	1.96104	1.39321	2.99684	2.52893	2.67017	2.3902	2.80863	1.9906	2.04198	1.82833	5.22738	2.11903	2.6796	4.8736	-1.05605	1.66041	1.6759	1.60341	1.37103	-1.4005	2.88696	2.20734	1.08065	0.440919	-0.83401	-2.33152	0.419174	0.498239	-0.230213	0.743286	1.52552	0.207164	-0.391413	1.56941	2.06884	1.1092	0.618683	1.76589	0.180435	0.773367	0.537423	0.0273715	-0.104426	0.125969	0.354015	0.669683
	WT CMCT	144.096	42.7207	25.8338	20.0383	12.5385	10.0951	7.71202	6.08701	3.80091	3.75385	2.877	1.98914	1.981	5.41847	19.2599	5.34337	1.15498	0.540136	1.05039	1.50994	3.27746	1.52672	1.26691	1.32007	1.1955	1.36124	12.4797	3.68725	0.926087	1.02616	0.900921	0.941695	0.692445	1.48594	0.480911	0.48039	0.488257	1.07393	1.19168	1.7242	4.35743	5.19203	2.09697	0.79816	0.396051	0.767519	1.19123	1.13975
	CMCT	123.946	32.1434	18.1518	12.9186	7.85096	6.08045	4.67889	3.54705	2.47441	2.18364	1.78681	1.61806	1.74541	4.7419	21.1048	5.33486	1.22116	0.843503	3.32648	3.76959	8.40058	2.87822	1.97851	1.93947	1.59316	1.60595	10.5647	2.8642	0.775246	0.742828	0.480166	0.495097	0.402881	0.423944	0.117439	0.209253	0.263679	0.516755	0.949177	1.15269	2.19354	5.71764	2.25419	0.815338	0.341835	0.700631	0.687182	0.870664
	Delta CMCT	-20.1501	-10.5773	-7.682	-7.11979	-4.68757	-4.01469	-3.03313	-2.53995	-1.3265	-1.57021	-1.09019	-0.371089	-0.235587	-0.676573	1.84488	-0.00851435	0.0661781	0.303368	2.27609	2.25965	5.12312	1.3515	0.711602	0.619395	0.397655	0.244715	-1.915	-0.823044	-0.150842	-0.283333	-0.420755	-0.446598	-0.289565	-1.062	-0.363472	-0.271137	-0.224578	-0.557178	-0.242506	-0.57151	-2.16389	0.52561	0.157224	0.0171782	-0.0542166	-0.0668884	-0.504044	-0.269086
	Mutant G10C
	WT NMIA	56.6159	19.1678	13.8175	10.9974	7.37083	5.8742	3.15766	1.88706	1.60768	1.25037	1.11937	3.24236	6.35053	8.33719	12.0157	6.43448	1.75514	0.873595	1.53586	2.05543	3.78619	3.23252	6.91711	8.81878	10.0429	19.6388	19.17	5.06736	1.90361	1.23176	0.725087	0.423358	0.347701	0.415145	0.0315796	0.0634909	0.255095	0.346103	0.814283	1.2053	5.96329	10.9269	4.90898	1.52125	0.554982	0.522447	0.443216	0.572045
	NMIA	42.5066	10.0096	6.61647	4.81143	2.90796	1.81081	0.971687	0.480945	0.273746	0.119159	0.2094	1.17763	2.53457	3.58847	5.50443	2.84773	0.590793	0.00921402	0.972519	1.06935	2.6554	1.9016	3.19848	3.68955	3.68868	4.5069	6.56005	4.65585	4.29249	3.95069	3.42363	2.42386	2.58201	2.37054	0.94354	1.14326	2.99057	4.37254	3.74858	5.09306	7.58918	9.86279	8.18757	5.75541	4.9863	5.37792	5.77282	5.0125
	Delta NMIA	-14.1093	-9.1582	-7.201	-6.18594	-4.46287	-4.06338	-2.18598	-1.40611	-1.33393	-1.13121	-0.909971	-2.06474	-3.81596	-4.74873	-6.51123	-3.58675	-1.16435	-0.864381	-0.563336	-0.986089	-1.13079	-1.33093	-3.71862	-5.12923	-6.35422	-15.1319	-12.61	-0.411514	2.38888	2.71893	2.69855	2.0005	2.23431	1.95539	0.91196	1.07977	2.73548	4.02644	2.9343	3.88777	1.62589	-1.06416	3.27859	4.23416	4.43131	4.85547	5.32961	4.44045
	WT DMS	77.9784	35.7254	31.9577	28.4293	17.6045	11.2751	7.81033	5.63053	3.09122	2.75986	1.55383	1.42504	0.55047	2.1674	1.70026	2.5275	3.188	0.442937	0.0942016	1.21855	0.986374	6.39955	3.21854	4.76614	4.10778	3.64725	3.12838	3.71943	1.32929	0.523148	1.0194	0.427417	0.277765	0.665689	1.07037	0.448041	0.4755	0.762299	0.909759	1.02093	1.91942	1.62204	1.07949	0.915589	0.954306	1.07317	0.848942	0.885228
	DMS	168.584	47.98	30.6731	25.7431	17.0104	11.2113	8.0085	6.41046	4.30105	2.94202	2.45609	1.87352	1.50733	4.25076	3.90932	2.02604	5.84044	0.610924	0.680794	1.21879	1.01319	2.51609	2.01195	5.42965	5.50641	5.65472	4.45987	7.64565	5.35812	3.893	5.87166	2.45956	1.63932	4.4834	2.9111	1.00108	5.29534	3.82635	3.30959	3.91317	8.04083	4.10897	4.82487	4.25278	4.78876	5.52699	4.35037	4.10335
	Delta DMS	90.6054	12.2546	-1.28465	-2.68619	-0.594074	-0.0638108	0.198171	0.779925	1.20984	0.182159	0.902258	0.448476	0.956865	2.08336	2.20907	-0.501454	2.65244	0.167986	0.586593	0.000237102	0.0268171	-3.88345	-1.2066	0.663505	1.39863	2.00747	1.33149	3.92622	4.02884	3.36986	4.85225	2.03215	1.36155	3.81771	1.84073	0.553042	4.81984	3.06405	2.39984	2.89224	6.12142	2.48692	3.74538	3.33719	3.83446	4.45382	3.50143	3.21812
	WT CMCT	144.096	42.7207	25.8338	20.0383	12.5385	10.0951	7.71202	6.08701	3.80091	3.75385	2.877	1.98914	1.981	5.41847	19.2599	5.34337	1.15498	0.540136	1.05039	1.50994	3.27746	1.52672	1.26691	1.32007	1.1955	1.36124	12.4797	3.68725	0.926087	1.02616	0.900921	0.941695	0.692445	1.48594	0.480911	0.48039	0.488257	1.07393	1.19168	1.7242	4.35743	5.19203	2.09697	0.79816	0.396051	0.767519	1.19123	1.13975
	CMCT	108.795	26.6312	14.0441	8.71681	5.00429	4.05718	2.90859	2.2039	1.53539	0.924568	0.711423	0.789489	0.718461	3.91523	18.6653	4.12462	0.660736	0.41828	5.61118	4.23404	8.93395	3.35151	2.49962	1.78881	1.12537	1.42706	14.5023	3.54808	1.70819	4.55698	4.48494	4.57882	2.56598	3.03125	0.90799	4.12184	3.93761	7.091	8.00342	10.815	16.5286	20.8965	5.87619	3.15569	1.47525	1.95822	6.95199	3.8736
	Delta CMCT	-35.3015	-16.0895	-11.7897	-11.3215	-7.53424	-6.03796	-4.80343	-3.88311	-2.26552	-2.82929	-2.16558	-1.19966	-1.26254	-1.50324	-0.594616	-1.21876	-0.494243	-0.121856	4.56079	2.7241	5.65649	1.82479	1.23271	0.468741	-0.0701275	0.0658234	2.02264	-0.139164	0.782099	3.53082	3.58402	3.63712	1.87354	1.5453	0.427079	3.64145	3.44935	6.01706	6.81174	9.09084	12.1712	15.7045	3.77923	2.35753	1.0792	1.1907	5.76077	2.73385
Panel B:
In vitro valylation data:
		Counts per minute (3H), each sample counted twice A and B
RNA	REPS	A	B	Average of A and B			Ratio of the Average signal/WT Average
WT	1	9170	7658	8414			0.703916
WT	2	14973	12791	13882			1.16137
WT	3	14544	12352	13448			1.12506
WT	4	13116	11021	12068.5		WT Average used for normaliziation	1.00965
AVG		12950.8	10955.5	11953.1		11953.1	1
STD		2642.56	2323.58	2482.87			0.207717
AC mut	1	1636	1439	1537.5			0.128627
AC mut	2	1220	1079	1149.5			0.0961673
AC mut	3	1299	1181	1240			0.103739
AC mut	4	696	616	656			0.054881
AVG		1212.75	1078.75	1145.75			0.0958536
STD		388.871	343.692	366.16			0.030633
MUT 8	1	18704	15923	17313.5			1.44845
MUT 8	2	12873	11237	12055			1.00852
MUT 8	3	18291	15564	16927.5			1.41616
MUT 8	4	17296	15010	16153			1.35136
AVG		16791	14433.5	15612.2			1.30612
STD		2678.02	2163.84	2420.09			0.202465
MUT 24	1	15863	13814	14838.5			1.24139
MUT 24	2	13417	11936	12676.5			1.06052
MUT 24	3	13431	11843	12637			1.05721
MUT 24	4	15655	13858	14756.5			1.23453
AVG		14591.5	12862.8	13727.1			1.14841
STD		1350.8	1124.6	1236.52			0.103448
RNA	REPS	A	B
MUT824	1	16213	14328	15270.5			1.27753
MUT824	2	12789	11211	12000			1.00392
MUT824	3	9376	8385	8880.5			0.742944
MUT824	4	11839	10405	11122			0.930468
AVG		12554.2	11082.2	11818.2			0.988716
STD		2831.63	2468.83	2649.92			0.221693
MUT 10	1	9004	7299	8151.5			0.681956
MUT 10	2	9663	7864	8763.5			0.733156
MUT 10	3	10683	8967	9825			0.821961
MUT 10	4	9593	7829	8711			0.728763
AVG		9735.75	7989.75	8862.75			0.741459
STD		697.235	700.906	698.732			0.058456
MUT 1022	1	15329	13513	14421			1.20646
MUT 1022	2	16334	14474	15404			1.2887
MUT 1022	3	15769	14134	14951.5			1.25084
MUT 1022	4	8616	7705	8160.5			0.682708
AVG		14012	12456.5	13234.2			1.10718
STD		3620.78	3192.56	3406.27			0.284969
Translation data for Panel B:
	40nt					0nt					Mut 8						Mut10
Time (mins)	1	2	3	Avg 39 nt	39 std	1	2	3	Avg 0 nt	0 nt std	1	2	3	Avg U8A	std U8A	3	1	2	3	Avg G10C	std G10C
2	46.7001	55.5002	45.5001	49.233	5.4602	38.7001	42.9001	35.7001	39.1	3.6166	49.4	276.1	51.7	125.73	130.23	35.7001	82.5	87	82	83.834	2.7538
5	46.0001	56.6002	38.0001	46.867	9.3303	39.6001	40.9001	32.5001	37.667	4.5214	47.2	57	56.3	53.5	5.4672	32.5001	74.4	70.2	76.6	73.734	3.2517
7.5	47.8001	48.7001	44.5001	47	2.2113	37.8001	43.8001	41.4001	41	3.0199	49.3	48.1	51.7	49.7	1.833	41.4001	65.3	72.5	74.1	70.634	4.6876
10	46.7001	48.5001	44.4001	46.533	2.0551	37.3001	42.5001	34.5001	38.1	4.0596	49.1	49.7	356.11	151.64	177.08	34.5001	62.5	70.8	69.6	67.634	4.4859
15	34755.3	104549	36996.7	58767	39664	35585.5	36840.6	8410.39	26945	16064	38519	80793	28847	49386	27626	8410.39	9683.1	21925	8133.7	13247	7555
20	1349780	2110630	622155	1360900	744300	298286	794633	124180	405700	347890	1102800	1757600	1167400	1342600	360820	124180	292600	382640	226170	300470	78534
25	5599450	5762340	2427900	4596600	1879900	1740970	2270200	541217	1517500	885900	6067900	6500300	4394600	5654300	1112100	541217	1277000	1487900	1075300	1280100	206330
30	10150600	9349500	6207070	8569100	2084400	3519580	4239840	1656660	3138700	1333000	10099000	13644000	12106000	11949000	1777700	1656660	2919900	2539100	2704000	2721000	191000
45	25761500	24883100	20766200	23804000	2666900	9593360	9195980	6852150	8547200	1481300	31096000	36817000	36951000	34955000	3342200	6852150	8991900	8043900	7708200	8248000	665750
60	41562000	31959900	39031600	37518000	4976800	14410200	9751520	15134900	13099000	2921500	67096000	55923000	63300000	62106000	5681300	15134900	14545000	14480000	13276000	14101000	714610
90	54439500	42511900	58788800	51913000	8427400	22618800	14410400	21768800	19599000	4513800	95545000	87481000	87956000	90327000	4524600	21768800	21962000	20165000	20870000	20999000	905410
[truncated: 111 more columns]

## Sheet: Figure 5 and 6
Crystal Structure information available upon request or from the PDB: accession number 6MJ0
Summary statistics in supplemental material

## Sheet: Figure 7
Panel B:
Translation data
	39 nt spacer with 12 nt linker mutant
time	Average	Standard		Rep 1	Rep 2	Rep 3
2	44.0668	3.01054		45.0001	46.5001	40.7001
5	181.17	222.603		53.1001	52.2001	438.209
7.5	48.8668	6.09295		44.0001	46.9001	55.7002
10	53.4335	4.04275		51.0001	58.1002	51.2001
15	1229.01	439.284		740.726	1354.19	1592.12
20	33456.7	7973.72		26090.1	32356.6	41923.3
25	132482	21090.6		114971	126581	155895
30	381564	73586.4		296762	428590	419341
45	1173998	235537		977914	1108820	1435260
60	2.05321e+06	88204.4		2004300	2000290	2155030
90	2.89178e+06	164929		2961970	2703370	3010010
	39 nt spacer			Rep 1	Rep 2	Rep 3
time	Average	Standard
2	49.2335	5.46022		46.7001	55.5002	45.5001
5	46.8668	9.33029		46.0001	56.6002	38.0001
7.5	47.0001	2.21133		47.8001	48.7001	44.5001
10	46.5334	2.05508		46.7001	48.5001	44.4001
15	58767	39664.2		34755.3	104549	36996.7
20	1360855	744299		1349780	2110630	622155
25	4.59656e+06	1.87988e+06		5599450	5762340	2427900
30	8.56906e+06	2.08439e+06		10150600	9349500	6207070
45	23803600	2.66688e+06		25761500	24883100	20766200
60	3.75178e+07	4.97682e+06		41562000	31959900	39031600
90	51913400	8.42735e+06		54439500	42511900	58788800
	0 nt spacer			Rep 1	Rep 2	Rep 3
time	Average	Standard
2	39.1001	3.61663		38.7001	42.9001	35.7001
5	37.6668	4.52143		39.6001	40.9001	32.5001
7.5	41.0001	3.01993		37.8001	43.8001	41.4001
10	38.1001	4.05956		37.3001	42.5001	34.5001
15	26945.5	16064.1		35585.5	36840.6	8410.39
20	405700	347894		298286	794633	124180
25	1.51746e+06	885896		1740970	2270200	541217
30	3.13869e+06	1.33305e+06		3519580	4239840	1656660
45	8.54716e+06	1.48131e+06		9593360	9195980	6852150
60	1.30989e+07	2.92145e+06		14410200	9751520	15134900
90	1.95993e+07	4.5138e+06		22618800	14410400	21768800
Panel D: Colored diagram by crystallographic B factor can be found by opening the PDB file and coordinates for each atomic postion.

## Sheet: Table 1
Table 1: Analyitical Ultracentrifugation data
RNA	EDTA/Mg	S20,w	D20,w	Calculated MW (kDa)	f/f0	RH Angstroms
WT TLS	1mM EDTA	3.76 ± 0.02	5.92 ± 0.03	33.0 ± 0.21	1.92	36.7
WT TLS	2mM Mg	4.86 ± 0.01	7.02 ± 0.33	36.2 ± 1.72	1.49	28.5
Mut 8	2mM Mg	4.86 ± 0.01	7.00 ± 0.32	36.3 ± 1.67	1.49	28.5
Mut 10	2mM Mg	4.72 ± 0.02	7.89 ± 0.26	31.2 ± 1.11	1.53	29.3
RNA	EDTA/MgCl	S20,w	D20,w	Calculated MW (kDa)	f/f0	RH Angstroms
WT	1mM EDTA	3.779	5.94	32.85	1.9113	36.596
WT	2mM Mg	4.928	6.96	36.65	1.4657	28.063
WT	5mM Mg	4.969	7.02	36.94	1.4536	27.832
WT	10mM Mg	4.984	7.46	34.83	1.4492	27.748
WTTLS_1	2mM Mg	4.871	6.85	37.1	1.4843	28.436
WTTLS_2	2mM Mg	4.846	7.4	34.17	1.492	28.583
WTTLS_3	2mM Mg	4.858	6.81	37.21	1.4883	28.512
AVGwt		4.85833	7.02	36.16	1.4882	28.5103
STDwt		0.0125033	0.329697	1.72427	0.00385097	0.0735142
Mut8_1	2mM Mg	4.873	6.84	37.14	1.4837	28.424
Mut8_2	2mM Mg	4.851	7.37	34.33	1.4904	28.553
Mut8_3	2mM Mg	4.859	6.79	37.31	1.488	28.506
	Average	4.861	7	36.26	1.48737	28.4943
	Std	0.0111355	0.321403	1.67359	0.0033946	0.0652865
Mut10_1	2mM Mg	4.734	7.68	32.1	1.5269	29.253
Mut10_2	2mM Mg	4.702	8.18	29.97	1.5376	29.458
Mut10_3	2mM Mg	4.728	7.82	31.56	1.5292	29.296
AVG10		4.72133	7.89333	31.21	1.53123	29.3357
STD10		0.0170098	0.257941	1.10729	0.00563235	0.108103

## Sheet: Supplemental Figure 1
Panel B: Translation Data
0 nt spacer series +/- CAP +/- TLS									20 nt spacer series +/- CAP +/- TLS									39 nt spacer series +/- CAP +/- TLS
Reporter -Cap -TLS	Time (mins)	Rep1	Rep2	Rep3	Average	Standard Deviation			Reporter -Cap -TLS				Average	Standard Deviation				Reporter -Cap -TLS	Time (mins)				Average	Standard Deviation
	0	116.701	155.701	199.702	157.368	41.5256			0	130.101	184.702	225.902	180.235	48.0565					0	65.9002	55.5002	53.7001	58.3668	6.58588
	15	6153.52	2998.33	5926.19	5026.01	1759.7			15	3807.9	4770.79	5099.45	4559.38	671.227					15	3074.65	10577.5	2493.4	5381.85	4508.94
	25	182484	128552	180548	163861	30594.1			25	146956	180338	152801	160032	17827					29	244139	351815	111387	235780	120432
	45	494135	510242	545239	516539	26127.4			45	251123	385873	398937	345311	81830.3					45	665957	1027570	354672	682733	336763
	60	769493	711822	713912	731742	32709.7			60	327534	543729	443041	438101	108182					60	887336	1164140	838436	963304	175639
	120	1079310	967806	968488	1.0052e+06	64180.9			120	480805	596062	720174	599014	119712					120	1407210	2318750	1628200	1784720	475500
Reporter -Cap +TLS	Time (mins)				Average	Standard Deviation			Reporter -Cap +TLS				Average	Standard Deviation				Reporter -Cap +TLS	Time				Average	Standard Deviation
	0	54.2001	57.5002	54.3001	55.3335	1.87711			0	75.6003	62.6002	47.7001	61.9669	13.9609					0	181.802	292.704	314.505	263.004	71.1625
	15	2142.12	1834.06	3071.25	2349.14	644.053			15	6058.16	3705.16	4266.87	4676.73	1228.88					15	29388	21094.2	22866.6	24449.6	4367.63
	25	103070	147546	141340	130652	24087.4			25	156381	195724	210785	187630	28090.6					29	481084	440798	453287	458390	20622
	45	333643	403672	404635	380650	40712.1			45	503765	609656	658168	590530	78958.4					45	1501190	1409440	1726920	1545850	163384
	60	475494	587461	593779	552245	66543.1			60	379610	916250	928315	741392	313370					60	1774640	2087820	2137430	1.99996e+06	196706
	120	640223	898441	695769	744811	135915			120	792738	1265920	1091590	1.05008e+06	239306					120	3227330	2940320	3295020	3.15422e+06	188312
Reporter +Cap -TLS	Time (mins)				Average	Standard Deviation			Reporter +Cap -TLS	Time (mins)				Average	Standard Deviation			Reporter +Cap -TLS	Time				Average	Standard Deviation
	0	1006.45	1976.19	1622.93	1535.19	490.788				0	54.2001	54.9002	55.1002	54.7335	0.472638				0	49.0001	60.1002	53.4001	54.1668	5.58963
	15	6847.35	4704.66	8377.27	6643.09	1844.81				15	7406.43	1664.33	7151.35	5407.37	3244.08				15	261688	293387	227831	260969	32783.9
	25	843326	668465	832458	781416	97969.5				25	593894	501159	742568	612540	121780				25	3376530	3103030	1778450	2752670	854710
	45	2369090	3795580	3549520	3.23806e+06	762543				45	2223820	2696320	3345850	2755330	563338				45	7955310	10657200	8924900	9.17914e+06	1.36877e+06
	60	4653160	4087630	4212560	4.31778e+06	297086				60	4357530	3811570	4440170	4203090	341575				60	10568300	15360000	15311200	13746500	2.75251e+06
	120	9819310	6223760	4560260	6.86778e+06	2.68802e+06				120	9788760	5493110	5667750	6.98321e+06	2.43125e+06				120	24274500	25288000	10184500	1.99157e+07	8.44266e+06
Reporter +Cap +TLS	Time (mins)				Average	Standard Deviation			Reporter +Cap +TLS				Average	Standard Deviation				Reporter +Cap +TLS	Time				Average	Standard Deviation
	0	44.7001	46.1001	43.6001	44.8001	1.253			0	44.1001	50.4001	69.1002	54.5335	13.0025					0	3514.49	5297.65	2581.12	3797.75	1380.24
	15	1509.21	1750.15	2140.02	1799.79	318.322			15	58630.4	4669.05	113202	58833.8	54266.8					19	218222	59829.1	104124	127392	81719.7
	25	11449.4	424434	386510	274131	228278			25	2444280	1509980	3139180	2364480	817526					25	2543730	1439270	3554940	2.51265e+06	1.05818e+06
	45	1870930	1905670	2070170	1.94892e+06	106430			45	6190800	5900340	7876570	6.6559e+06	1.06706e+06					45	10231900	15119700	16542600	1.39647e+07	3.31009e+06
	60	3073410	2853660	3034830	2987300	117332			60	7163020	11330700	13853700	1.07825e+07	3.37886e+06					60	18790100	22669500	25748800	22402800	3.48701e+06
	120	6917650	5349470	6283000	6.18337e+06	788823			120	10160300	16620600	15834200	1.4205e+07	3.52484e+06					120	36032100	39302500	45162700	4.01658e+07	4.62611e+06

## Sheet: Supplemental Figure 3
Panel A:									Panel B:
In lysate Probing Data +/- CHX with the 0 nt spacer fluc reporter RNA									Translation Data
CHX + rep 2	CHX - rep 2	Delta SHAPE 2		CHX + rep 1	CHX - rep 1	Delta SHAPE 1	Position		CHX+	Mean	CHX-	Mean
-0.0570756	0.00715799	0.0642336		-0.0702874	-0.00140133	0.0688861	1		55.1	51.45	3668.9	3693.2
0.000678138	-0.0260423	-0.0267204		-0.0466607	-0.0627957	-0.0161351	2		47.8		3717.5
0.00305844	-0.0492332	-0.0522917		-0.0475974	-0.0455312	0.00206622	3
-0.00313979	-0.123961	-0.120821		0.0186018	-0.101972	-0.120574	4
-0.000495551	-0.0230213	-0.0225257		-0.0252307	-0.0197755	0.00545525	5
0.0066415	-0.0394476	-0.0460891		-0.0444804	-0.0270888	0.0173917	6
8.34716e-05	-0.0109699	-0.0110534		-0.0175002	-0.00959187	0.00790828	7
-0.00217887	-0.0477716	-0.0455927		-0.0530433	0.0023825	0.0554258	8
-0.00270815	-0.018479	-0.0157709		-0.0185204	-0.0128549	0.00566552	9
0.000920421	-0.0123628	-0.0132832		-0.0209962	-0.0123206	0.00867557	10
-0.0038001	-0.0184944	-0.0146943		-0.0204367	-0.0117472	0.00868957	11
-0.00360349	-0.0112516	-0.00764808		-0.0119129	-0.0093951	0.00251775	12
-0.00202551	-0.0075055	-0.00547999		-0.00579275	-0.00738805	-0.00159531	13
-0.00199503	-0.0069394	-0.00494437		-0.00530313	-0.00735007	-0.00204694	14
-0.00347004	-0.00459887	-0.00112883		-0.00745701	-0.00412578	0.00333123	15
-0.00286661	-0.00468592	-0.00181931		-0.00535644	-0.00419735	0.0011591	16
-0.0083228	0.00640447	0.0147273		-0.00358101	0.0232628	0.0268438	17
-0.0152391	0.0167953	0.0320344		-0.00753225	0.0460448	0.053577	18
-0.0148577	0.00670677	0.0215644		-0.0080493	0.0214818	0.0295311	19
-0.0369334	0.0641479	0.101081		-0.00576605	0.120773	0.126539	20
-0.00358671	-0.00120764	0.00237907		-0.0044451	-0.000631457	0.00381364	21
-0.00280549	-0.0026528	0.000152693		-0.00449727	-0.00258007	0.0019172	22
-0.00261221	-0.001564	0.00104821		-0.00489386	-0.00194789	0.00294597	23
-0.00223348	0.000294223	0.0025277		-0.00342708	-0.00156512	0.00186196	24
-0.00121297	-0.00459564	-0.00338267		-0.0031848	-0.00438445	-0.00119965	25
-0.00245731	-0.000524685	0.00193263		-0.00381197	-0.000970623	0.00284135	26
-0.00213806	-0.00328392	-0.00114586		-0.00320822	-0.00301888	0.000189339	27
-0.00133243	-0.0037608	-0.00242836		-0.00265084	-0.00280758	-0.000156739	28
0.000438242	0.00953155	0.00909331		0.000415139	0.0114671	0.011052	29
-0.0106434	0.0221268	0.0327702		-0.00621213	0.0218796	0.0280917	30
-0.00317771	0.00264151	0.00581922		-0.00556343	0.00138589	0.00694933	31
-0.001461	-0.00292746	-0.00146646		-0.00278246	-0.00309729	-0.000314827	32
-0.00202143	-0.00255303	-0.000531596		-0.00482751	-0.00246846	0.00235905	33
-0.00136206	-0.00413623	-0.00277417		-0.00330239	-0.00408642	-0.000784029	34
-0.00167016	-0.0039917	-0.00232155		-0.00415593	-0.00394001	0.000215928	35
-0.00106496	-0.00374241	-0.00267745		-0.00345891	-0.00438367	-0.00092476	36
-0.000929276	-0.00267226	-0.00174299		-0.00236604	-0.00389853	-0.00153249	37
0.00079257	0.00137576	0.000583193		-0.000210471	0.00154021	0.00175068	38
-0.00708221	0.00619175	0.013274		-0.00133283	0.0185392	0.0198721	39
-0.00160373	-0.00215619	-0.000552469		-0.00431412	-0.00227281	0.00204131	40
-0.0016285	-0.00436517	-0.00273668		-0.00430227	-0.00317135	0.00113092	41
-0.00225823	-0.0031072	-0.000848968		-0.00476969	-0.000741482	0.0040282	42
-0.00128912	-0.003763	-0.00247388		-0.00363114	-0.00323575	0.000395391	43
-0.00140559	-0.00382913	-0.00242354		-0.00430635	-0.00344316	0.000863195	44
-0.00152406	-0.00369406	-0.00217		-0.00325503	-0.00400506	-0.000750032	45
-0.00158945	-0.00188129	-0.000291838		-0.00286108	-0.0025152	0.000345878	46
-0.000402276	-0.000785608	-0.000383333		-0.00186055	-0.00227542	-0.000414876	47
0.00115387	0.00101542	-0.000138445		0.000452941	0.000123243	-0.000329697	48
-0.00168931	-0.00135789	0.000331429		-0.00343048	-0.00278326	0.000647215	49
-0.00123651	-0.00267778	-0.00144127		-0.00278033	-0.00346924	-0.000688911	50
-0.00176324	-0.00399566	-0.00223242		-0.00497126	-0.00338868	0.00158257	51
-0.000349843	-0.0035402	-0.00319035		-0.00471684	-0.00264168	0.00207516	52
-0.00120225	-0.00468095	-0.0034787		-0.00431545	-0.00403727	0.000278182	53
-0.000960713	-0.00364823	-0.00268751		-0.00300365	-0.00309875	-9.51013e-05	54
-0.0014297	-0.00351459	-0.00208489		-0.00420384	-0.00241633	0.0017875	55
-0.00204963	-0.00405627	-0.00200664		-0.00351442	-0.00416951	-0.000655089	56
-0.00197311	-0.00367705	-0.00170395		-0.00323235	-0.00340694	-0.000174596	57
-0.00170735	0.00209611	0.00380346		-0.00132243	-0.00076348	0.000558955	58
-0.00221753	-0.00237297	-0.000155445		-0.00309432	-0.00311465	-2.03334e-05	59
-0.00140563	-0.00319374	-0.00178811		-0.00282392	-0.00348714	-0.000663218	60
-0.000418702	0.00277142	0.00319012		-0.00311118	-6.28693e-05	0.00304831	61
-0.00193445	0.0041154	0.00604985		-0.00492476	-0.00090924	0.00401552	62
-0.00190635	0.00316411	0.00507046		-0.00434645	-0.00291028	0.00143617	63
-0.00337779	0.00404779	0.00742558		-0.00253344	0.000833962	0.0033674	64
-0.00623848	0.02993	0.0361684		0.00257648	0.0106325	0.00805598	65
-0.000949292	-0.00171712	-0.000767825		-0.00220073	-0.00264332	-0.000442593	66
-0.00199042	-0.0025432	-0.00055278		-0.00234554	-0.0025432	-0.00019766	67
-0.00225765	-0.001574	0.000683652		-0.00291662	-0.00153792	0.00137869	68
-0.00112121	-0.00256596	-0.00144474		-0.00176469	-0.00279225	-0.00102757	69
-0.00270603	-0.00270251	3.52373e-06		-0.00328463	-0.00307667	0.000207963	70
-0.00284685	-0.00262332	0.000223532		-0.00289972	-0.00171564	0.00118409	71
-0.00307674	-0.000749942	0.0023268		-0.00251789	-0.000551338	0.00196656	72
-0.00281387	-0.00294984	-0.000135971		-0.00310261	-0.00294984	0.000152769	73
-0.00233298	-0.00364679	-0.00131381		-0.00271867	-0.00357573	-0.000857054	74
-0.00331088	-0.00242213	0.000888755		-0.00291764	-0.00156918	0.00134846	75
-0.00168877	-0.00120398	0.000484786		-0.00193915	-7.62355e-06	0.00193152	76
-0.00437126	0.00365448	0.00802574		0.00150426	0.0109176	0.00941335	77
-0.0063442	0.0125332	0.0188774		0.00297268	0.0214914	0.0185187	78
-0.0021964	-0.00118837	0.00100803		-0.00190266	-0.000266579	0.00163608	79
-0.00207849	-0.00307276	-0.000994274		-0.00266077	-0.00289317	-0.000232401	80
-0.00221698	-0.0030321	-0.000815119		-0.00237555	-0.0030321	-0.000656549	81
-0.00324984	-0.00342598	-0.000176132		-0.0038152	-0.0031873	0.000627902	82
-0.00177406	-0.00248109	-0.000707031		-0.00248285	-0.00169913	0.00078372	83
-0.00335853	-0.00139368	0.00196485		-0.00208902	0.000619413	0.00270843	84
-0.00446182	-0.000339653	0.00412217		-0.00215069	0.00462326	0.00677395	85
0.00274351	0.00115906	-0.00158445		0.00113752	0.0033902	0.00225268	86
-0.00139929	-2.78517e-05	0.00137143		-0.00218454	0.00150528	0.00368982	87
-0.00272448	0.0220302	0.0247547		0.00317415	0.0192884	0.0161143	88
-0.00243725	-0.00397152	-0.00153426		-0.00308915	-0.00451935	-0.00143019	89
-0.00351788	-0.00369544	-0.000177559		-0.00358083	-0.00307669	0.000504143	90
-0.00270198	-0.00347311	-0.000771126		-0.00248856	-0.00273275	-0.000244188	91
-0.00385749	-0.0018603	0.00199719		-0.00313584	-0.00194833	0.00118751	92
-0.00250836	-0.00329644	-0.00078808		-0.00296476	-0.00360971	-0.000644946	93
-0.00304595	-0.00286951	0.000176438		-0.00304595	-0.00286951	0.000176438	94
-0.00258739	-0.00252366	6.37259e-05		-0.00220605	-0.00159821	0.000607846	95
-0.00322786	0.0129269	0.0161548		0.00563588	0.0240879	0.018452	96
-0.00146473	-0.00444569	-0.00298097		-0.00379832	-0.00384957	-5.1251e-05	97
-0.00245162	-0.00267253	-0.000220905		-0.00359729	-0.00222259	0.0013747	98
-0.00302529	0.00112337	0.00414866		-0.00231773	0.00487829	0.00719602	99
-0.0058127	0.0265594	0.0323721		0.00694948	0.0314965	0.024547	100
-0.00259819	-0.00499754	-0.00239935		-0.00431078	-0.0047438	-0.000433016	101
-0.0031636	-0.00402713	-0.000863533		-0.00355534	-0.00168943	0.00186591	102
-0.00153845	-0.00350287	-0.00196442		-0.0021042	-0.00237196	-0.000267761	103
-0.000711332	-0.00244968	-0.00173835		-0.00300112	-0.00167522	0.0013259	104
-0.000343144	-0.00246401	-0.00212086		-0.00341406	-0.00254388	0.000870178	105
-0.00021449	-0.00295066	-0.00273617		-0.00247548	-0.00309748	-0.000621999	106
-0.000858543	-0.00427911	-0.00342057		-0.00338973	-0.00410482	-0.000715089	107
-0.00187373	-0.00404698	-0.00217325		-0.0039053	-0.00385358	5.17207e-05	108
-0.00159216	-0.00448657	-0.00289441		-0.00383036	-0.00406465	-0.000234293	109
0.00128886	-0.00126153	-0.00255038		-0.000543165	-0.00164577	-0.0011026	110
-0.0021745	-0.00492601	-0.00275151		-0.00435002	-0.00487194	-0.000521915	111
-0.00166077	-0.00472726	-0.00306649		-0.00385215	-0.00432144	-0.000469291	112
-0.0017079	-0.00416454	-0.00245664		-0.00374658	-0.0047645	-0.00101792	113
-3.02474e-05	-0.00284172	-0.00281147		-0.0021182	-0.0034489	-0.0013307	114
-7.70856e-06	0.00949968	0.00950739		-0.00194594	-0.00496798	-0.00302204	115
2.71627e-05	2.42183e-05	-2.94446e-06		-0.0027455	-0.00421179	-0.00146629	116
-0.000911822	-0.00489289	-0.00398107		-0.00323574	-0.0053501	-0.00211435	117
0.00367252	0.00912	0.00544748		0.00234131	0.00677226	0.00443095	118
-0.00133844	-0.00497311	-0.00363467		-0.00262738	-0.00323519	-0.000607812	119
-0.00136539	-0.0051507	-0.00378531		-0.00294126	-0.00544206	-0.0025008	120
-0.00100378	-0.00561082	-0.00460704		-0.00258336	-0.00502067	-0.00243731	121
-0.00145085	-0.00504704	-0.00359619		-0.00136512	-0.00214912	-0.000784	122
-0.011541	0.0133116	0.0248526		0.0310029	0.0614703	0.0304674	123
0.0013485	-0.00262022	-0.00396872		0.000267624	-0.000806679	-0.0010743	124
0.00905923	0.0187216	0.00966235		0.0215276	0.0421449	0.0206174	125
0.000197886	-0.00112508	-0.00132297		0.00148961	0.000597516	-0.000892092	126
0.000539198	-0.00663125	-0.00717045		-0.00213993	-0.00607735	-0.00393741	127
0.00248178	-0.00569218	-0.00817395		-0.000840058	-0.00541699	-0.00457693	128
0.00207608	-0.0059481	-0.00802419		-0.00136209	-0.00486978	-0.00350769	129
0.00931693	-0.00717356	-0.0164905		0.000565978	0.00352837	0.00296239	130
0.00450484	-0.00536112	-0.00986596		0.000212198	-0.0030308	-0.003243	131
0.0032467	-0.0029292	-0.0061759		0.00103167	-0.00295976	-0.00399144	132
0.00264287	-0.00487084	-0.00751371		0.000242495	-0.00480876	-0.00505126	133
0.00308871	-0.00696282	-0.0100515		-0.000673359	-0.00656182	-0.00588846	134
0.00551273	-0.00497284	-0.0104856		0.000510586	0.00894409	0.0084335	135
-0.00285868	0.00258561	0.00544429		0.0197955	0.0148484	-0.00494705	136
0.000958569	-0.00878065	-0.00973922		-0.00123119	-0.011289	-0.0100578	137
0.0011119	0.00736574	0.00625384		0.00101313	-0.0112926	-0.0123058	138
0.00140498	0.010943	0.00953802		0.00206009	0.0100261	0.00796597	139
0.00254192	-0.00727658	-0.0098185		0.000294676	-0.00704889	-0.00734357	140
0.00960677	-0.00369637	-0.0133031		0.00195039	-0.00130784	-0.00325823	141
0.00476559	-0.00278843	-0.00755402		0.000656284	-0.00107858	-0.00173486	142
0.0225806	0.00556769	-0.0170129		0.00602758	0.0127061	0.00667852	143
0.00943113	-0.00334009	-0.0127712		0.00268959	-0.000262773	-0.00295236	144
0.019392	0.0233053	0.00391334		0.00336207	0.00892707	0.005565	145
-0.0424102	0.00689279	0.0493029		-0.0424102	0.00915964	0.0515698	146
0.0514342	-0.0765916	-0.128026		-0.0344534	-0.0970555	-0.0626021	147

## Sheet: Supplemental Figure 4
Panel A:
1D chemical probing data
Average of 4 replicates with error. This data is the final processed data from the HiTRACE analysis.
DMS		CMCT		SHAPE		Glyoxal
Signal	Error	Signal	Error	Signal	Error	Signal	Error
5.67466	4.15004	0.263762	1.1085	0.753497	0.675713	4.67053	2.03818
0	0.779242	0	0.0151213	0	0.38911	2.61179	0.581915
1.26704	0.56048	0	0.133052	0	0.244882	0.330157	0.347852
1.67178	0.557818	0	0.100058	0	0.214954	0	0.0625744
0.933612	0.291567	0	0.0533035	0.218523	0.179949	0	0.0336636
0.517477	0.237176	0	0.0404704	0	0.12678	0	0.0251239
0.338662	0.150211	0	0.00439562	0	0.0995226	0	0.025035
0.318404	0.115323	0	0.00830463	0	0.0877993	0	0.0171514
0.240166	0.0976249	0	0.00016029	0	0.0612504	0	0.0113522
0.116965	0.0835133	0	0.0151616	0	0.0615279	0	0.0104103
0.0939014	0.0916634	0	0.0136512	0	0.0536453	0.0718104	0.0150214
0.137988	0.0892129	0	0.00872628	0.375018	0.038228	0.69784	0.0681719
0.551952	0.0494232	0	0.00431104	1.03239	0.142772	1.54554	0.040391
0	0.183258	0	0.0207059	0.894187	0.0404057	2.25572	0.102994
0.204954	0.0952635	1.05932	0.0102824	1.95127	0.0433196	0.438543	0.0648315
1.25975	0.129421	0.21211	0.0187019	0.927701	0.051419	0.0914542	0.00836916
0.367961	0.106415	0.0280086	0.00464324	0.220939	0.0657225	0.0628008	0.0104166
0.222312	0.0935862	0.00634128	0.00643943	0.0914402	0.0650754	0.0325906	0.00765098
0.323328	0.0739276	0	0.00443465	0.197162	0.190656	0.0337293	0.00262506
0.45204	0.0682486	0.0150344	0.00889817	0.30988	0.270306	0.022755	0.00210143
0.796111	0.0569084	0.0359972	0.0225674	0.811384	0.672087	0.0729786	0.00862031
0.666858	0.0594882	0	0.0202324	0.520842	0.305832	0.0158826	0.00271148
1.16675	0.0645154	0	0.0176958	1.0835	0.0460196	0.00284319	9.34926e-05
1.21494	0.0572082	0.0333775	0.000547029	1.39001	0.0529051	0.00114414	0.00102701
1.33687	0.0664047	0	0.00147524	1.55855	0.127576	0	0.00115085
0.864301	0.0150134	0.055742	0.0023518	2.74299	0.0565791	0	0.000583998
0.637465	0.043832	0.70662	0.0144162	2.91275	0.195942	0	0.00223853
0.545577	0.00917272	0.121389	0.0165507	0.746269	0.0501325	0	0.000907588
0.304094	0.0455715	0.0152751	0.00340597	0.246218	0.0613163	0	0.00145775
0.313419	0.0316645	0	1.54462e-06	0.136116	0.0619192	0.0124705	0.00407277
0.241759	0.014149	0	0.000718553	0.098069	0.0517379	0.00698531	0.00197706
0.217768	0.0152237	0.0114772	0.000199981	0.0985191	0.0509586	0.00152757	0.00118458
0.331712	0.0117207	0.0151972	0.00211109	0.0766678	0.0435445	0.000784112	0.000930745
0.346644	0.00389424	0.00653205	0.00118576	0.059251	0.0383121	0	0.00132948
0.148734	0.0114395	0.000381409	0.00167402	0.0477568	0.0349915	0	0.00142423
0.205763	0.0161876	0	0.000269831	0.0458298	0.0396219	0.0155118	0.00446772
0.270589	0.0597943	0.0318304	0.0120219	0.0744075	0.0390999	0.00722213	0.00143468
0.257203	0.0738856	0.0164091	0.00634964	0.0717583	0.0378064	0.000222701	0.00115761
0.297889	0.0489241	0	0.00230924	0.0769464	0.0431952	0	0.00270153
0.352086	0.0445235	0	0.00112187	0.110789	0.0347878	0	0.00303289
0.575979	0.0959069	0.177626	0.0369758	0.730545	0.242983	0	0.00309085
0.491468	0.0637882	0.247131	0.03314	1.42153	0.128312	0	0.00219435
0.780224	0.144363	0.0735949	0.000542387	0.636901	0.0289639	0	0.00252558
0.427117	0.0622041	0.0214498	0.00718691	0.213129	0.0435763	0	0.00264249
0.383212	0.063026	0.0092294	0.00417602	0.111312	0.0389064	0	0.00239319
0.366051	0.0151199	0	0.00619153	0.0712856	0.0626639	0	0.00385836
0.277194	0.0846788	0.0308402	0.00921917	0.0702171	0.03333	0.00140692	0.00072537
0.299883	0.0445914	0	0.00335242	0.0264382	0.0159705	0.0205039	0.0031342
0.381497	0.0784794	0	0.00528589	0.0796603	0.0332261	0.0202507	0.00713874
0.437733	0.08557	0.106371	0.00959618	0.233662	0.0175125	0.00705436	0.00363326
1.49101	0.329179	0.446084	0.00379725	1.02166	0.255457	0.00228048	0.00399547
1.30258	0.16155	0.0610129	0.00537525	1.64028	0.151017	0.0106895	0.00615348
0.411976	0.0739532	0.0499674	0.00137185	0.448842	0.0769576	0.142273	0.0468594
0.217599	0.0406528	0.0166311	0.0050108	0.139479	0.0274745	0.0933386	0.00918234
0.192172	0.0214525	0	0.00311522	0.0586981	0.018147	0.0292139	0.00437975
0.174885	0.0315306	0.00663633	0.000267656	0.0355828	0.0169467	0.0186735	0.00305126
0.000465354	0.00065811	0.014702	0.00412093	0.0138197	0.00396603	0.0285645	0.00226766
0.209444	0.0219657	0.00858422	0.00293705	0.0560665	0.0366447	0.0294031	0.00207187
0.389397	0.0218955	0	0.00246771	0.0725152	0.040488	0.0360434	0.0061252
1.17072	0.128658	0	0.00857555	0.265509	0.213447	0.258048	0.026209
0.492757	0.0453555	0.0295306	0.0207686	0.826823	0.102881	0.1932	0.0109308
0	0.13473	0.50955	0.00706614	1.28381	0.177247	0.0189596	0.00854121
0.418608	0.110367	0.57213	0.000979268	0.703408	0.0238586	0.00796777	0.00147223
0.526526	0.0574115	0.0319902	0.00145136	0.292421	0.0437803	0.00347168	0.00211564
0.227755	0.0324089	0	0.0051922	0.102472	0.0133526	0.0165855	0.00132881
0.0833536	0.0165406	0	0.00153854	0.0253843	0.00460938	0.00806255	0.0016464
0.0970705	0.0068844	0	0.00402705	0.16014	0.145362	0.0346935	0.0027817
0.0944177	0.00674612	0	0.00100658	0.0711264	0.0622552	0.0130848	0.0010088
0.147351	0.056579	0	0.0149578	0.348073	0.294215	0.0682961	0.0159958
0.0815271	0.0446122	0	0.00231867	0.107282	0.100395	0.0611992	0.0162415
0.037327	0.011503	0	0.00335113	0.0253912	0.0340398	0.0195998	0.00637517
0.113316	0.000484548	0	0.0017015	0.00269411	0.0120565	0.00337919	0.00242529
0.131778	0.0202108	0	0.003482	0	0.00672399	0.00106332	0.00135798
0.100523	0.00874395	0	0.000961582	0.00118803	0.00981293	0.00646403	0.00352568
0.00573363	0.00967824	0	0.00218112	0.00401165	0.00806749	0.00218161	0.00119544
0.0837007	0.0302582	0	0.00528728	0.0828603	0.0254108	0	0.00382331
0.0609297	0.040206	0	0.0170003	0.0180072	0.0226874	0	0.00288851
0	0.108032	0	0.0566687	0	0.170018	0	0.0242492
0	0.238744	0	0.004188	0.169154	0.198587	0	0.0283162
0.183056	0.13815	0	0.0384919	0.129566	0.175275	0	0.0155767
0.36831	0.0713126	0	0.0252462	0	0.0586102	0	0.0143666
0.583591	0.0249858	0	0.0108116	0	0.0522382	0	0.0187536
0.198976	0.0489684	0	0.0135862	0	0.0234529	0	0.0119862
0.024784	0.0194537	0	0.00118794	0.202767	0.0677654	0	0.00326775
0	0.014721	0	0.00902457	0	0.0260947	0	0.00551472
0	0.00469537	0	0.000597043	0	0.0133215	0	0.00421503
0.082849	0.0438939	0	0.0201986	0	0.0138509	0	0.0016396
0.0401163	0.0428056	0	0.00833416	0	0.0268197	0	0.00787211
0.139944	0.0170563	0	0.0194684	0.0502751	0.0451617	0.00540212	0.00278908
0	0.0256944	0	0.0003604	0.0392118	0.0310635	0	0.00474176
0.11553	0.0442279	0	0.00833206	0.144267	0.018079	0	0.00631307
0.310187	0.0522476	0	0.0743923	0.0857747	0.068991	0	0.0155438
0	0.119304	0	0.0592879	0	0.0920624	0	0.0131085
0	0.337521	0	0.103438	0	0.158421	0	0.0916466
0.101825	0.0874688	0	0.011798	0	0.0204594	0	0.0119604
0.0814739	0.0126472	0	0.0137918	0	0.013644	0	0.00306267
0.086011	0.0194948	0	0.0240279	0	0.0214846	0	0.0114584
0.0501472	0.0623508	0	0.0263898	0	0.0293686	0.00161176	0.0115909
0.712806	0.0296771	0	0.0235702	0	0.0153881	0.0393068	0.0104018
1.55191	0.117007	0	0.0164815	0	0.0206286	0	0.00229824
2.48692	0.844185	0	0.165277	0	0.178177	0	0.0325804
3.87432	0.945377	0	0.454418	0	0.424431	0	0.126696
0.320412	0.170984	0	0.0335155	0	0.0447559	0.0422756	0.0540976
0.0729782	0.0331379	0	0.0020139	0	0.0241813	0	0.00374855
0.0851096	0.0293022	0	0.0117843	0	0.0149324	0	0.00279659
0	0.116421	0	0.0435669	0	0.039107	0	0.00210905
0	0.190076	0	0.10054	0	0.0625443	0	0.0155093
0.0626614	0.0236043	0	0.00830005	0	0.0157379	0.0348884	0.0117937
0	0.0510721	0	0.0123317	0.0533187	0.0325655	0.0121528	0.00108881
0.00378636	0.0468406	0	0.0136281	0	0.0059379	0	0.00176639
0.078485	0.0308648	0	0.0133646	0.0336197	0.0221705	0	0.00107885
0	0.0339818	0	0.032008	0	0.0299075	0	0.00473765
0.0844707	0.0102797	0.450496	0.0199943	0.117472	0.061422	0	0.00243801
0.00687508	0.0493923	0.0114607	0.011864	0.230447	0.0722303	0.0181945	0.00584422
0.0509415	0.039257	0.038845	0.00887247	0.21899	0.0602577	0.0185133	0.00888104
0.0602857	0.039758	0	0.0133747	0.123958	0.0476121	0.136784	0.052437
0.016731	0.0589963	0.0601335	0.0152724	0.170396	0.0357045	0.00838046	0.00234051
0.0405117	0.0119389	0.0061485	0.00146916	0.0820485	0.0208144	0.00231327	0.00166478
0.0477537	0.052456	0	0.00965756	0.0745588	0.0470483	0.0185524	0.00366601
0.0770885	0.0511873	0	0.0131728	0.0676012	0.0258608	0.0243901	0.00307539
0.124951	0.0264398	0	0.0220668	0.0761692	0.0400988	0.12155	0.0267552
0.0163931	0.0518819	0	0.00726395	0.336251	0.337814	0.0591057	0.00933699
0.610274	0.156356	0	0.0340988	2.27387	0.611586	0.195246	0.0117424
0.0816917	0.0327001	0.112683	0.000111545	1.10996	0.713754	0.0144164	0.0059588
0.326257	0.053403	0	0.0162133	0.242911	0.143537	0	0.00349834
0.513139	0.032994	0	0.00858373	0.219569	0.0873499	0	0.00407207
0.205619	0.0404403	0.0924075	0.002404	0.182075	0.0587462	0.00261198	0.00328322
0.225861	0.0559345	0	0.0100614	0.0410826	0.052496	0.0388806	0.00609569
0.185538	0.102406	0	0.0135057	0.1853	0.0746296	0.135261	0.024848
0.2	0.0363537	0	0.0143028	0.286153	0.0453805	1.04915	0.121264
0.831008	0.167626	0	0.00945958	0.344023	0.0765508	0.039029	0.00391641
0.524883	0.0605835	0	0.00289523	0.456188	0.0809352	0.00235253	0.00482809
4.92812	1.46951	0.801599	0.318626	1.32772	0.589829	0.0298188	0.00955687
0.968431	0.364149	0.180991	0.00137313	0.479053	0.0869102	0.0489542	0.0144944
1.37985	0.297772	0.0164017	0.00649891	1.12824	0.140792	0.0265567	0.0137733
0.241707	0.0309935	0	0.0110463	0.164684	0.0385936	0.0411386	0.0158602
0.0960716	0.0358251	0	0.00649642	0.0268961	0.0366869	0.0061029	0.00484195
0.0842248	0.0286338	0	0.00732682	0.0209146	0.0269963	0.00250577	0.00408674
0.118437	0.0355179	0	0.00454082	0.00600392	0.0276051	0.0120249	0.00801604
0.0515798	0.0409424	0	0.00877552	0	0.0171664	0.0104807	0.00576743
0.198592	0.00788868	0	0.0112565	0.000235065	0.0142484	0.00754455	0.00527356
0.085699	0.00591241	0.00164457	0.000192883	0.00642781	0.00596333	0.0242626	0.00600863
0.0225933	0.0646297	0	0.011603	0.0116397	0.0164461	0.037158	0.0083723
0.0580876	0.0544589	0	0.0111863	0.0514466	0.0288239	0.112354	0.0214829
0.00282739	0.151703	0	0.0358992	0.394181	0.0390042	0.827038	0.0732764
0.546343	0.148372	0	0.0432423	1.14016	0.0990745	1.3305	0.164481
0	0.240114	0.0366823	0.108839	0.957384	0.0636421	2.71107	0.216345
0.111849	0.0895012	0.940675	0.0102824	1.85392	0.0920989	0.064536	0.0166698
1.64195	0.0834026	0	0.00454096	0.473795	0.0917758	0.0377552	0.00494907
0.0735413	0.0189016	0.00749261	0.00343817	0.0464097	0.030061	0.011608	0.00301598
0.0908228	0.0235595	0.00153114	0.00384835	0.0440312	0.0363383	0.00399753	0.0021382
0.174291	0.023713	0.00825021	0.00382064	0.138503	0.130953	0.00208574	0.00283293
0.276683	0.0324534	0.0241288	0.00435556	0.365979	0.373645	0.00337229	0.00286312
0.205025	0.0131382	0.00885011	0.000765813	0.0513973	0.0526422	0.013973	0.0125447
0.0906628	0.0159663	0.00389177	0.00809916	0.0870827	0.0844333	0.00154827	0.000290259
0.121174	0.00650822	0.0269517	3.97361e-05	0.0706024	0.0888773	0.0189213	0.015254
0.38952	0.126072	0.0645471	0.00842497	0.472594	0.413576	0.00762669	0.00211125
0.744376	0.283368	0.084539	0.0553819	0.714252	0.453837	0.0052521	0.00342459
0.718751	0.291305	0.281662	0.0723605	0.375701	0.234	0	0.00159467
Panel B: 2D DMS mapping Area_peak file from HiTRACE analysis
WT	Lib1-T1A	Lib1-A2T	Lib1-A3T	Lib1-G4C	Lib1-T5A	Lib1-T6A	Lib1-C7G	Lib1-T8A	Lib1-C9G	Lib1-G10C	Lib1-A11T	Lib1-T12A	Lib1-C13G	Lib1-T14A	Lib1-T15A	Lib1-T16A	Lib1-A17T	Lib1-A18T	Lib1-A19T	Lib1-A20T	Lib1-T21A	Lib1-C22G	Lib1-G23C	Lib1-T24A	Lib1-T25A	Lib1-A26T	Lib1-G27C	Lib1-C28G	Lib1-T29A	Lib1-C30G	Lib1-G31C	Lib1-C32G	Lib1-C33G	Lib1-A34T	Lib1-G35C	Lib1-T36A	Lib1-T37A	Lib1-A38T	Lib1-G39C	Lib1-C40G	Lib1-G41C	Lib1-A42T	Lib1-G43C	Lib1-G44C	Lib1-T45A	Lib1-C46G	Lib1-T47A	Lib1-G48C	Lib1-T49A
77.9784	70.9629	132.403	106.599	141.377	162.151	93.8581	54.3696	166.642	192.464	168.584	125.263	215.834	146.146	69.4776	82.4352	126.754	165.637	161.156	151.839	127.899	134.168	90.0272	123.636	176.583	181.098	182.226	171.89	164.607	147.556	136.935	84.0088	166.909	247.916	171.079	139.396	6.22087	232.755	163.351	130.91	241.878	208.013	211.231	190.368	147.618	211.973	181.082	125.096	270.435	242.215
35.7254	29.396	40.1658	29.4911	38.4017	44.1457	27.2743	15.2068	49.3499	50.6492	47.98	36.2972	55.3591	41.0048	25.6791	27.6006	41.8493	43.8455	45.2168	41.0012	37.4626	39.5098	28.7349	38.3921	58.0203	60.3186	58.6794	54.2404	56.813	47.8836	46.6969	31.0802	51.8188	96.4087	56.2441	39.1594	4.18226	90.202	50.8706	39.2546	73.4495	64.0523	66.4831	62.9571	49.9626	79.9275	58.4787	51.6158	79.1829	83.2711
31.9577	24.4138	27.0574	18.6442	23.5638	27.8488	18.2855	9.27371	33.9188	33.1051	30.6731	22.3137	31.761	24.2275	16.795	18.5	31.4676	28.3555	27.9382	25.3284	25.0237	27.6968	20.7009	25.2358	42.3784	41.8078	40.7926	38.6896	38.2274	33.8152	34.1255	22.1888	37.2118	63.5799	41.1944	27.4887	1.85349	58.1232	32.8848	26.1107	51.3994	44.7216	43.1157	40.1927	34.2765	56.9635	40.4483	38.3552	44.2004	44.7666
28.4293	21.3553	23.2398	15.8448	20.3149	23.6201	14.953	7.57327	29.8225	27.8302	25.7431	18.9533	27.4196	20.6791	12.6409	15.4911	27.8616	23.9116	24.8772	21.8706	20.504	23.6786	16.8999	23.1386	38.6248	36.8293	38.0043	34.0628	33.3293	31.5782	29.5693	18.5843	33.366	55.9766	36.2574	24.857	1.23022	49.5354	28.9089	21.0851	44.293	40.6607	37.7687	34.0313	30.0216	52.5906	36.4295	35.3112	34.0264	34.2453
17.6045	13.4914	14.362	11.2292	13.8822	16.9238	11.3183	5.49496	20.6013	19.2096	17.0104	12.7391	17.1846	12.5677	7.91348	9.7474	16.9677	18.4566	16.3986	15.6774	12.8342	14.7854	10.6322	12.8418	26.0555	25.9435	25.6085	20.8506	20.4421	19.97	17.5728	10.8333	20.4583	34.5888	24.1177	15.0024	0.825205	35.4117	21.2755	17.0767	29.1766	29.8795	26.4674	22.6935	19.2253	32.2527	22.0709	21.6946	22.2515	24.2265
11.2751	9.63408	9.50123	6.59843	7.83242	10.1008	7.57019	3.70802	13.804	11.2225	11.2113	8.12244	9.81181	7.60197	4.9488	6.34398	11.3644	13.9932	10.6269	10.3208	7.49224	9.18262	5.84293	7.96506	18.3436	16.7047	18.0242	12.8756	13.0668	12.6351	11.0826	6.88377	13.3073	22.9295	16.2822	9.45341	0.55268	24.6198	14.5756	11.577	18.3273	19.2884	17.6763	14.7671	12.5679	21.557	14.4294	15.152	12.5805	15.3406
7.81033	7.01988	6.78799	4.99495	5.67702	7.63054	5.73492	2.49073	10.4805	8.10577	8.0085	5.95273	6.48328	5.11832	3.31209	4.50436	7.88506	12.1859	7.79375	7.83426	5.21302	6.48768	3.71576	4.89929	13.217	11.8055	14.3215	8.58144	9.12908	9.36371	7.59165	4.42243	8.77881	14.8772	11.8681	7.48931	0.426231	18.0427	11.0271	8.12472	12.1606	14.7244	13.1698	10.2166	8.70313	14.9441	9.66212	10.2724	8.5758	11.0794
5.63053	5.21126	5.20179	3.77614	4.55921	5.44933	4.31239	2.0243	8.02073	5.94221	6.41046	4.88836	4.99002	3.99219	2.28316	3.27674	6.54678	9.94309	6.20144	6.40811	3.64901	5.24109	2.41491	3.88898	10.2194	9.33903	11.9972	6.73678	7.05352	7.44198	5.55671	3.09718	6.83051	10.8818	9.07623	5.40367	0.308594	13.6603	8.45245	6.36035	10.0675	11.7199	10.6893	8.04396	6.37239	11.6257	7.40303	8.112	6.57526	8.69812
3.09122	3.4387	3.44076	2.99191	3.45349	3.67239	2.9064	1.15822	5.89984	3.94796	4.30105	2.95487	3.49414	2.96779	1.62995	2.2801	4.36686	7.18875	4.09919	4.54098	2.02774	3.44689	1.40949	2.4271	6.85358	6.97851	9.91988	5.25046	5.61938	5.99119	3.72479	1.92349	5.20739	7.34665	5.51003	4.5213	0.188903	10.4189	6.34641	4.49441	6.82273	8.58865	7.96729	5.69625	4.16591	7.98014	5.30057	5.39039	4.52038	6.14267
2.75986	2.83259	3.05718	2.29589	2.72852	3.09636	2.2258	0.838541	4.75046	2.6934	2.94202	2.39174	2.59882	2.00183	1.05931	1.85141	3.70099	4.89823	3.39422	3.64755	1.34929	2.46204	0.952421	1.64118	5.29393	5.32843	7.37888	3.85562	4.28519	4.63471	2.82837	1.45614	3.49277	5.30735	4.72276	3.45707	0.165276	7.88663	4.83972	3.55559	4.66059	6.22173	6.18566	4.20825	3.01799	5.78183	3.31949	3.95778	2.93021	4.19725
1.55383	2.2175	2.3932	1.46483	2.44933	2.6077	1.66447	0.596156	3.59581	1.9704	2.45609	1.68999	2.4761	1.94946	0.646499	1.26915	3.03895	3.45283	2.04394	2.88861	0.82906	1.76169	0.37669	1.03475	3.72328	4.40735	5.83367	3.05651	3.6191	3.69356	1.82194	0.857319	3.03931	3.37246	3.10772	3.24634	0.20864	5.88901	3.82233	2.67974	3.68558	5.03428	4.8806	3.40994	1.9335	3.81346	2.49023	2.60283	2.27089	3.08912
1.42504	2.08368	1.86987	1.29322	2.20287	1.99007	1.29006	0.683659	3.25337	1.93242	1.87352	1.50436	2.62072	1.79802	0.413259	1.19961	2.49053	6.0445	1.49408	1.93466	0.621012	1.69214	0.54748	1.36022	2.92121	3.76592	5.02226	3.0311	3.39555	3.49223	1.61945	0.672081	2.28822	3.21706	2.23223	3.24763	0.237152	4.65634	3.18576	2.18813	3.12596	4.0209	4.28522	3.14768	1.68626	3.38777	2.21986	2.19488	2.28541	2.6185
0.55047	1.58625	1.50555	1.38174	4.05745	2.0721	1.05715	0.863294	5.77785	4.41817	1.50733	1.77638	5.48531	3.60522	0.584178	1.02386	2.34232	5.44304	1.49857	2.18505	0.497973	1.49475	0.466655	1.18069	5.57842	6.00188	7.30208	5.86307	5.48405	5.55293	1.28259	0.569019	5.0163	2.2691	2.21549	5.49676	0.0770602	5.92577	4.95007	2.05071	6.58072	6.29039	6.16743	5.018	1.63626	2.33187	4.81217	1.683	4.831	4.41078
2.1674	2.72091	4.26356	2.82344	3.06079	4.08532	2.71266	1.60879	4.28643	3.35315	4.25076	3.28158	4.47202	3.24685	1.68624	2.72486	4.36567	3.06877	3.64459	3.72	2.84587	3.51716	2.35081	3.81411	4.59088	5.08649	5.90778	5.21058	4.53443	4.6394	4.17648	2.20935	3.72005	5.31648	5.2433	4.51419	0.137926	5.68526	4.64836	3.63364	5.32535	5.41845	4.95044	4.72926	3.90561	5.44875	4.41391	3.41271	5.3226	4.06089
1.70026	2.84782	4.29047	2.51119	2.30921	3.3248	2.74163	1.456	4.37985	2.0502	3.90932	2.91737	3.50929	2.12522	1.35177	2.7643	3.89565	6.4426	3.73629	3.30939	2.34089	2.95376	1.83101	3.04807	3.51393	5.19584	5.92446	4.15129	3.98034	3.95569	3.08158	1.96527	2.89199	5.02425	3.67582	4.21898	0.328883	4.70843	3.29517	3.46933	3.96867	3.88576	5.06147	3.32463	3.49525	4.93541	2.84379	3.41418	2.75539	3.65336
2.5275	3.66219	3.19476	1.86126	5.13754	2.90573	1.08368	1.00953	7.4011	6.57146	2.02604	1.96379	7.93954	4.64104	1.14464	2.01905	4.18734	2.71649	2.00325	2.02377	1.37735	2.5731	1.13627	2.11769	6.36093	7.52575	8.32586	8.94945	7.33383	7.04966	1.86557	1.79749	6.61675	3.5148	3.35419	7.48799	0.367365	7.2822	5.51548	2.52088	9.61842	8.29508	8.05464	6.95249	2.42796	3.06816	7.26889	3.06327	7.92866	6.65568
3.188	3.69566	5.3882	4.28204	1.51057	6.15018	3.51853	2.01257	2.13195	0.952857	5.84044	4.63348	2.24237	1.12199	2.24171	3.3673	6.16498	1.25369	5.09787	5.5026	4.24606	4.89154	3.42202	5.54338	0.822043	2.42666	2.94371	2.13311	2.24634	1.99613	6.4623	3.72073	0.511508	7.02921	7.73638	1.57153	0.655164	3.02708	1.62935	5.25849	1.72057	2.29226	2.77073	2.20108	6.05913	7.80114	1.03426	5.01418	1.53749	2.41963
0.442937	1.04811	1.07259	0.716466	1.6861	0.908668	0.510133	0.32188	2.10335	1.01021	0.610924	0.939104	1.66773	0.804911	0.218446	0.667941	1.3118	1.21327	0.395584	0.849333	0.138735	0.396891	0.0207786	0.512282	0.87467	2.16342	2.52345	1.82935	1.9838	1.95051	0.294413	0.085931	0.48778	0.823714	0.430081	1.78492	0.261805	2.35772	1.3776	1.29439	1.06177	1.85639	2.41245	1.49006	0.503577	0.747778	0.804411	0.575935	0.513944	1.15914
0.0942016	1.2087	0.898041	0.604628	1.72913	0.698958	0.364712	0.284744	1.7701	1.02182	0.680794	0.924403	1.45227	0.778014	0.229435	0.548049	1.36451	1.12206	0.217135	0.670327	0.0545111	0.523681	0.0983909	0.542128	1.06585	2.29344	2.52571	1.8873	2.09088	1.92405	0.188911	0.124176	0.623337	0.29597	0.514075	1.66886	0.254448	2.43622	1.37425	1.11817	1.10487	1.85988	2.36597	1.57779	0.260658	0.746899	0.798272	0.391662	0.60994	1.15304
1.21855	2.26421	1.16453	0.826251	3.43177	0.83674	0.468007	0.242951	2.82196	1.65001	1.21879	1.15425	3.17074	1.39933	0.619238	0.834329	1.86104	2.10017	0.207334	0.793334	0.253881	0.61958	0.206918	0.514487	1.93364	3.52029	3.28912	3.14776	3.19648	2.95175	0.24966	0.273904	1.66195	0.792821	0.510645	2.8596	0.192353	3.86209	2.02042	1.17873	2.7194	2.92713	3.53122	2.67929	0.294267	0.782745	1.85378	0.625939	1.77362	2.15643
0.986374	3.36126	0.94464	0.689702	2.57895	0.727383	0.376045	0.318649	2.35741	1.24946	1.01319	0.84477	2.37661	1.16088	0.410537	0.586326	1.43066	2.03746	0.238794	0.596007	0.0334675	0.280327	0.118254	0.350154	1.41865	2.30802	2.54541	2.01421	2.18692	2.19318	0.15453	0.115235	0.972327	0.478499	0.252345	1.85226	0.174113	2.71483	1.73188	1.05491	1.64138	2.15278	2.58219	2.03188	0.0353482	0.441314	1.10549	0.193558	1.49558	1.64956
6.39955	7.71186	3.09379	2.63155	5.64612	1.8388	1.13476	0.648719	4.99905	4.6131	2.51609	1.80664	5.78894	3.27265	0.897464	1.47754	3.93847	4.21204	1.53434	1.85596	1.45674	2.0942	1.22239	1.81381	4.71273	5.30805	5.67302	6.33859	5.26076	5.48828	1.76345	1.36095	4.68187	3.66525	2.56416	5.5479	0.264623	5.14694	4.12152	1.90067	6.51612	5.76247	5.86316	5.2665	1.45257	2.87519	5.29798	1.97574	5.03599	4.35644
3.21854	6.21311	1.81202	1.87597	4.60071	1.55833	1.04597	0.689342	6.1055	5.04148	2.01195	1.56308	6.6958	3.55258	0.508971	1.30714	2.76211	5.51818	1.3617	1.45159	1.03777	1.6605	0.803087	1.29249	5.13814	6.49895	6.86753	6.85077	5.86462	5.91798	1.27454	0.869792	4.9152	1.99412	1.83184	5.75295	0.258575	6.16512	4.78526	1.86186	7.43967	6.40974	7.00383	5.6809	1.10854	1.79027	5.74207	1.38609	6.23144	5.35238
4.76614	3.32562	4.00953	3.6847	5.99251	4.05431	2.67399	1.63847	6.97349	6.60072	5.42965	4.1456	7.58262	4.55309	1.74419	2.79624	4.84808	6.26698	3.57442	3.98324	3.37597	5.44889	3.05987	4.54214	5.52945	7.02434	7.36352	7.23299	6.57515	6.60021	5.01774	3.15294	5.6096	5.15217	5.85803	6.13232	0.222999	6.89814	5.26075	3.96165	8.34828	7.30666	7.45044	6.51452	4.53882	5.77871	6.39069	3.88783	7.77198	6.22356
4.10778	5.66764	4.5686	3.35214	5.58118	4.70979	2.80661	1.78822	5.18842	4.73656	5.50641	4.16052	5.33227	3.44124	1.88917	2.87549	4.64397	4.21296	4.31822	4.6309	3.66357	4.60035	3.25394	4.57514	3.83	5.25451	5.40633	5.42737	5.38378	4.81492	4.94942	3.08934	3.63379	5.48541	6.41073	4.57615	0.276546	5.32845	3.84898	4.49759	5.82649	5.04071	5.6837	4.63099	4.74585	6.24269	4.40253	4.10504	5.24281	4.86408
3.64725	3.07105	5.58138	3.78942	9.24633	5.40219	3.17979	1.76498	4.08817	3.60707	5.65472	4.39326	5.19686	3.86028	2.17115	3.32775	4.60557	3.13116	5.14365	5.13404	3.6694	4.48486	3.25478	4.72155	3.59976	4.75509	4.80398	5.16439	5.03907	4.78038	5.24529	2.94953	3.70204	5.25438	6.43248	4.58724	0.287422	4.63007	3.51166	4.81927	5.83413	4.94673	5.34397	4.52821	4.72572	6.21322	4.88768	3.54081	4.60001	4.44597
3.12838	3.18005	4.72211	2.96469	7.01224	4.20552	2.37649	1.31144	2.29437	2.85373	4.45987	3.33081	2.98361	6.47691	1.96499	3.18717	3.77629	2.14283	3.45032	3.7343	3.06758	3.86854	2.617	3.36138	2.02704	2.9133	2.73552	2.75536	3.01021	3.00403	3.8719	2.30887	1.91312	3.97645	4.6603	2.4096	0.171299	2.98221	2.21148	3.54849	2.76004	2.96477	3.15201	3.00698	3.47657	4.46071	2.5547	2.81122	2.59578	2.55586
3.71943	3.64178	3.27773	4.29801	4.13811	3.32397	2.43461	1.16818	1.3879	1.80682	7.64565	3.82487	1.28797	4.79439	3.13808	4.60868	4.13604	1.44034	3.86354	3.97807	4.6921	4.38097	3.23709	3.72166	1.0051	1.76965	1.67798	1.48155	1.73009	1.90326	4.40366	2.5725	0.675234	3.52463	4.01312	1.30111	0.327596	1.80002	1.21554	3.14502	1.06636	1.48529	2.12178	1.71981	3.19211	4.07057	1.17313	2.83084	0.930301	1.41256
1.32929	1.76856	3.01617	2.28532	5.25987	1.78047	2.00624	0.717512	1.74846	1.13159	5.35812	2.78321	1.58405	2.11629	2.64685	3.13837	2.16319	1.01688	1.88388	2.67175	2.98544	3.86035	2.02803	2.14435	1.09152	1.93207	1.95331	1.94083	1.96854	1.98853	3.21574	1.39944	1.16894	2.0206	1.70069	1.92409	0.447245	2.26551	1.41333	1.90222	1.86714	1.79724	2.23231	1.90624	1.56671	2.32104	1.67364	1.60119	1.38501	1.33551
0.523148	0.962479	1.17975	1.41085	2.3618	0.966798	1.0349	0.389004	1.02139	1.04361	3.893	2.09361	0.84878	0.775357	1.61129	1.47024	1.06954	0.822298	1.0876	1.55133	1.73043	2.60407	1.2157	1.09008	0.552639	1.34853	1.53673	1.34556	1.48078	1.37027	1.94018	0.681616	0.433839	0.91032	0.972885	1.15429	0.331284	1.60351	0.919823	1.20123	1.22246	1.15405	1.60199	1.4569	0.512432	0.929378	0.919304	0.743005	0.401975	1.05455
1.0194	1.35281	1.65266	1.70482	1.59917	1.01444	1.13494	0.506602	0.789189	0.566118	5.87166	2.76733	0.872108	0.338322	1.36609	1.34104	1.88063	0.464683	1.46418	1.59363	1.82333	2.34956	1.70511	2.02651	0.470872	1.25026	1.31405	1.07332	1.3335	1.39025	1.99811	1.24773	0.339641	1.8373	1.37933	0.984721	0.185519	1.33479	0.774254	1.47167	0.92273	0.907788	1.40653	1.23732	1.08068	2.11744	0.729099	2.02092	0.430837	0.855796
0.427417	0.822973	0.55364	0.698036	2.22682	0.511162	0.600812	0.322962	1.1707	0.111889	2.45956	1.41327	1.25417	0.702903	0.458863	0.606966	1.07325	0.156169	0.274602	0.683298	0.558783	0.767117	0.52539	0.800215	0.677892	1.42779	1.79455	1.51155	1.59784	1.58681	0.57259	0.494252	0.935854	0.727735	0.533102	1.42612	0.284534	1.51699	0.841598	0.780026	1.42529	1.23591	1.73902	1.52464	0.391662	0.766701	1.23751	1.08598	0.785386	0.878172
0.277765	0.682938	0.468871	0.431895	1.90182	0.322836	0.452501	0.293688	1.80328	1.184	1.63932	0.932505	1.54774	1.00065	0.228627	0.47506	1.01234	0.374982	0.232663	0.482652	0.324917	0.419422	0.478771	0.790656	0.900316	1.44104	1.88858	2.28351	1.69373	1.90479	0.299764	0.364739	1.20431	0.411606	0.452084	1.7651	0.170467	1.54489	1.04289	0.754335	1.6734	1.43953	1.88725	1.72215	0.281652	0.523157	1.74796	0.737394	0.945845	1.03028
0.665689	0.912174	0.791857	0.835062	0.938538	0.665297	1.12246	0.481032	0.872853	2.04443	4.4834	2.87187	0.644936	0.263011	0.567336	0.79189	1.33874	0.642663	0.748392	0.800547	1.14444	1.63785	1.04396	1.5147	0.472764	0.778653	0.876479	0.739489	0.825937	0.760428	0.951215	0.83276	0.0766754	1.09969	1.06606	0.338723	0.16516	0.865644	0.303483	0.931424	0.14779	0.403302	0.906043	0.828482	0.82671	1.47836	0.192157	1.25284	0.26747	0.48136
1.07037	1.17686	0.820305	1.02732	1.16646	1.01743	0.758684	0.412906	0.678961	0.639304	2.9111	2.36725	0.982998	0.294219	0.629179	0.883788	1.49365	0.306991	0.817157	1.15512	1.17379	2.1485	1.15342	1.82338	0.286011	1.06585	1.30794	1.0864	0.967992	0.954151	1.38306	1.04615	0.253872	1.52703	1.34665	0.903427	0.102671	1.28163	0.730577	1.03193	0.878879	0.746229	1.19696	1.04742	1.21159	1.62254	0.688118	1.62891	0.637677	0.660147
0.448041	0.452667	0.300912	0.517363	1.74373	0.364006	0.157618	0.239819	2.01745	1.32939	1.00108	1.18169	1.11533	0.360092	0.226447	0.476564	0.684628	0.3641	0.228435	0.394937	0.0773084	0.471625	0	0.720638	0.794093	1.17201	1.30657	1.15817	1.01918	1.21052	0.122893	0.144265	0.875767	0.20406	0.378059	1.25838	0.204592	1.52502	0.723536	0.525013	1.32316	1.22191	1.48218	1.44067	0.245245	0.474193	0.923176	0.3771	0.980356	0.800524
0.4755	0.448383	0.499323	0.62861	1.99028	0.434243	0.350004	0.400353	2.54434	1.03206	5.29534	1.67542	0.984959	0.767935	0.341727	0.539914	0.622683	0.324285	0.438779	0.598769	0.358693	1.0593	0.359201	1.00387	0.464071	1.07042	1.09785	0.843507	1.08814	0.955878	0.645931	0.361067	1.04018	0.480742	0.357794	1.03386	0.190559	1.30177	0.863157	0.610325	1.23048	0.902658	1.28375	1.37943	0.384193	0.843594	1.13408	0.497211	0.703003	0.783367
0.762299	0.721589	0.805546	1.12682	3.48457	0.680658	0.787262	0.373613	1.8715	1.19714	3.82635	1.80548	1.72698	1.26047	0.822156	0.703584	0.915822	0.383029	0.591832	1.03319	1.21603	2.32976	0.967773	1.26758	1.0283	1.15062	1.40979	1.25668	1.33742	1.34444	1.47615	0.728039	1.42475	1.22754	0.769459	1.52821	0	1.66802	1.02774	0.611006	1.45196	1.41678	1.61144	1.6094	0.631032	1.44184	1.18309	0.986749	1.09024	0.83498
0.909759	0.965826	1.06342	1.47981	3.07928	0.903164	1.09817	0.471376	1.52844	1.30608	3.30959	1.92515	1.67267	2.77744	2.51034	1.05074	1.40285	1.07837	0.923799	1.30051	1.82168	2.3642	1.03374	2.05667	0.990954	1.32485	1.42501	1.62495	1.34489	1.45141	2.48585	1.13032	1.44222	1.96602	0.82611	1.46557	0.273361	1.62232	1.06683	0.81179	1.62568	1.1558	1.52316	1.60626	1.10809	1.83827	1.64644	1.30146	1.03553	1.02228
1.02093	1.01649	1.08463	1.38899	5.79001	0.937248	0.966486	0.577153	2.78681	2.09894	3.91317	1.88191	3.12331	4.38995	2.95083	1.51034	1.66429	1.46852	0.834058	1.23473	1.37573	1.89537	0.932448	1.74625	2.44511	2.62673	2.64133	2.71078	2.25621	2.53168	2.09797	1.02646	2.88336	1.84424	0.933637	2.58442	0.188956	2.67295	1.91271	0.72219	3.49999	2.65698	2.58785	2.97264	1.12445	1.94614	3.29415	1.33432	2.52126	2.06707
1.91942	1.89971	2.33913	2.97603	3.72084	2.22539	2.25338	1.07005	2.09985	3.26781	8.04083	4.04129	2.21612	1.94248	3.28227	4.18691	4.46001	2.7956	1.41647	3.38564	2.72686	3.81061	2.49155	3.61861	1.42961	2.22866	2.13622	2.37671	1.92382	1.92176	4.8884	1.89173	1.83616	2.64574	1.96958	2.28917	0.332333	2.06088	1.56705	1.66462	2.25881	1.85764	2.08607	2.09057	2.49887	3.7164	2.31578	2.56874	1.56705	1.74679
1.62204	1.74975	1.38249	1.61007	5.64568	1.20093	1.14897	0.724663	2.39541	2.38332	4.10897	2.19991	3.19943	2.0347	1.94229	2.009	3.17185	2.85559	3.03789	3.74452	3.35996	5.13003	1.73237	2.32291	1.77686	2.07802	2.35518	2.15146	2.13902	2.2636	1.71657	1.36896	2.32959	1.8669	1.73595	2.48366	0.322292	2.38733	1.58324	0.901048	3.14925	2.21026	2.61639	2.73262	1.45572	1.61169	2.5565	1.61337	2.39239	1.92732
1.07949	1.37385	1.52197	1.63426	5.22409	1.75749	1.41441	0.728012	1.61691	2.89406	4.82487	2.24313	1.81471	1.68617	1.87979	1.43326	1.72234	2.78047	3.11595	6.7133	2.30407	3.02864	1.60259	2.06039	1.08229	1.43339	1.63117	1.42516	1.39879	1.23139	1.73488	1.25101	1.08169	1.70972	1.6849	1.3345	0.257611	1.82917	1.17655	0.954863	1.94368	1.4048	1.68769	1.64262	1.27422	1.56744	1.69394	1.6003	1.34636	1.5856
0.915589	1.08189	1.22806	1.76658	5.10607	1.38995	1.43457	0.612784	0.94296	3.14041	4.25278	2.18333	0.926071	1.98324	1.58892	1.42054	1.55542	4.69715	1.20776	2.32071	2.4162	3.79234	0.824571	2.27903	0.236017	0.95949	0.829623	1.24075	0.920045	0.408095	1.66537	0.969051	0.535939	1.23621	0.972536	0.76292	0.162525	1.0056	0.863416	0.936596	0.645725	0.77469	0.748466	0.857911	0.916672	1.47134	0.804077	1.27441	0.555013	0.883306
0.954306	1.15664	1.06617	1.76537	3.30424	1.62115	1.58768	0.618137	0.84988	3.98017	4.78876	2.35565	1.33271	1.80533	1.42184	1.27826	1.27853	1.79624	0.89172	2.07697	1.5832	4.63319	0.941716	2.0227	0.247778	0.821806	0.739863	0.727601	0.734682	0.89124	2.31617	0.839824	0.428272	1.0763	1.20551	0.561532	0.196615	0.971913	0.711206	0.902373	0.74863	0.723259	0.942862	0.944932	0.885184	1.59972	0.342484	1.2996	0.720471	0.822247
1.07317	1.19006	1.08579	1.62497	1.89214	1.94008	1.53474	0.595498	1.19914	4.29458	5.52699	2.80279	1.95204	1.34087	1.1494	1.25193	1.41533	1.51623	1.16155	1.80382	1.70277	4.77824	1.35652	2.16358	0.343573	0.881234	0.895762	0.996017	0.816148	1.17978	2.64572	1.04731	0.982763	1.25541	1.11911	0.938848	0.199706	1.06449	0.857057	0.96717	1.44786	1.28865	1.23243	1.48311	0.718572	1.8109	0.777543	1.48956	1.12058	0.890221
0.848942	0.884163	0.883346	1.17698	1.63003	1.3303	0.849387	0.465875	1.20296	3.25591	4.35037	2.11373	1.61158	0.801819	0.89756	0.911586	1.35086	1.29187	0.616739	1.2285	0.851471	4.65161	0.963301	1.64762	0.48323	0.426959	0.821447	0.519336	0.368526	0.443617	0.963687	0.775144	0.318507	1.23061	0.560514	0.649661	0.13854	1.05529	0.560396	0.590061	1.10166	1.06297	0.978859	1.08283	0.363127	1.51567	0.482638	1.41851	0.967954	0.975294
0.885228	1.15734	1.08465	1.35842	1.9293	1.73742	0.872048	0.701621	1.55491	3.46583	4.10335	2.24837	1.72332	1.1417	0.781649	1.0679	1.31729	1.81204	0.886012	1.44946	1.07808	2.1396	0.905138	1.21229	0.785459	0.974461	1.78517	1.29301	1.11637	0.969439	0.527009	0.702109	0.906322	1.22357	0.95697	1.75924	0.398446	1.78531	1.07027	0.688723	1.33122	1.62104	1.21489	1.45021	0.661517	1.74348	1.24662	1.39888	1.04108	1.22316
1.27181	1.263	1.37109	1.53618	2.05592	1.51831	0.964005	0.711648	2.37386	2.5708	2.67239	1.65741	1.83427	0.813674	0.670198	1.13492	1.70635	2.15711	1.16896	1.72919	0.959747	1.49817	0.623053	1.76432	1.57271	1.4646	2.17894	1.00211	1.18332	1.13532	0.476861	1.20952	1.09431	1.46324	1.36241	1.87075	0.29463	1.5537	1.1575	0.863876	1.34344	1.90099	1.28308	1.30363	0.745162	1.83067	1.38526	1.59586	0.956528	1.19903
1.44586	1.57196	1.36533	1.55401	2.23717	1.33846	0.673045	1.07132	2.30812	1.84396	2.11784	1.54327	1.6881	1.66192	1.00886	1.25696	1.7275	1.88324	0.982759	1.7271	0.958527	1.01814	0.832986	1.93523	2.97583	1.42926	1.99607	1.45035	1.74745	1.51949	0.159245	1.10128	1.10352	1.12427	1.67123	1.87249	0.378968	1.91592	2.13278	0.812622	1.81133	1.9054	1.66541	1.61707	0.972973	1.36014	1.83078	1.2899	1.19143	1.36147
5.12282	5.34442	7.14345	5.53166	4.62073	5.4976	2.33434	2.49516	6.10552	5.9994	6.1052	4.72187	8.569	3.58542	3.11918	4.8429	7.49604	8.89172	6.94604	6.34433	4.12093	2.71563	4.36176	7.11427	11.9616	4.848	9.32106	8.32043	9.30872	9.5233	2.54326	4.81788	8.34034	7.60844	8.53021	8.78447	0.457161	9.22898	7.56784	6.09265	14.6377	11.8454	10.4931	8.2121	7.21166	9.00521	11.0257	6.94677	12.3213	8.51072
5.48257	5.67662	7.95055	6.42778	9.66036	8.83712	4.40299	3.03917	10.7957	13.2822	9.72138	8.13347	11.2809	3.87236	3.68157	5.29502	7.86399	9.93853	8.57368	7.96387	7.72276	4.71269	4.90729	8.5247	11.6372	9.40389	2.48359	5.7558	7.39198	8.13762	3.99293	4.23356	8.13477	7.99763	9.51018	9.25263	0.354947	10.213	8.58466	6.37291	10.8423	10.8706	10.6874	6.98383	5.65838	9.07207	9.20876	6.59653	13.1412	9.89203
2.13095	2.04692	2.03303	1.75253	2.3293	1.93856	0.914669	1.27956	2.874	2.60266	2.00533	1.71367	3.60074	1.34806	0.886443	1.59607	1.95891	2.57342	1.70604	1.79524	1.15123	1.58211	0.816383	2.80441	2.28545	2.59651	1.47411	2.12096	3.1027	1.88702	0.573906	0.808749	1.5958	2.63917	3.18812	3.59118	0.278817	3.24467	2.59392	1.6154	2.00802	2.89355	2.02677	2.40308	1.21739	2.42269	2.59512	1.94208	2.68222	2.89506
1.04377	1.1721	0.852605	0.860627	1.18314	0.71791	0.360001	0.507762	0.940511	1.0218	1.04724	0.734474	1.00896	0.4908	0.666691	0.772592	0.80426	0.966099	0.412309	0.729509	0.26489	0.720187	0.252079	0.85949	0.638865	1.11697	0.888268	1.02797	2.19166	2.00535	0	0.927903	0.442864	0.665385	1.10293	1.22325	0.26527	1.59337	1.28786	0.844364	1.10056	1.7476	1.00438	1.97777	0.395243	1.22673	0.915649	1.26013	0.89959	1.42019
0.628686	0.835953	0.527768	0.692631	0.813552	0.412212	0.288321	0.280429	0.726183	0.636817	0.84128	0.532625	0.53372	0.363338	0.33531	0.519512	0.568118	0.505996	0.151144	0.390134	0.135763	0.466185	0.0674925	0.524244	0.33289	0.627421	0.505564	0.648299	0.942613	3.34153	0.0804155	0.714465	0.333421	0.372478	0.297544	0.525978	0.25077	1.1558	0.849999	0.618544	1.05254	1.28105	0.591574	1.15244	0.118143	0.956791	0.558936	0.756116	0.43734	0.968832
0.5777	0.61779	0.350371	0.52249	0.84601	0.408208	0.336794	0.277011	0.604151	0.796534	0.908094	0.591885	0.676104	0.310389	0.292818	0.537051	0.516022	0.431119	0.0641983	0.387849	0.078048	0.51475	0.0998333	0.464178	0.27226	0.514327	0.381924	0.510484	0.864001	1.61849	0.343282	0.510016	0.142385	0.24719	0.45836	0.919135	0.274165	1.04377	0.676786	0.62473	1.69577	0.893614	0.585814	1.15307	0.178622	1.07806	0.626083	0.560037	0.54949	0.776284
0	0.25051	0.233674	0.321644	0.455385	0.248054	0.208639	0.0972785	0.207047	0.499798	0.606001	0.39078	0.0604128	0.0447978	0.0792598	0.186059	0.307063	0.308489	0	0.0460337	0	0.146416	0	0.207192	0	0.162437	0.13921	0.134648	0.0824688	0.371219	0	0.324545	0.243178	0.0778584	0.0620474	0.123073	0	0.393622	0.23428	0.193463	0.544482	1.69908	0.10207	0.58378	0	0.150253	0	0.343661	0	0.464063
1.17945	1.06705	1.11916	1.10145	1.39655	0.839693	0.948623	0.531919	0.940254	1.38219	1.89818	1.30543	1.22978	1.21991	0.602376	0.82753	1.23028	1.11425	0.707871	0.837129	0.698411	1.10644	0.525739	0.957534	0.598649	1.01057	0.84076	1.25555	1.40702	1.73915	4.02142	4.18182	1.7553	2.56244	0.983838	1.53952	0.240935	1.16852	0.954754	1.53055	1.89767	0.540598	1.09848	1.39506	0.884349	1.54735	1.14523	1.15104	0.876221	0.979574
2.61821	2.2723	2.13508	2.20183	2.65459	2.18153	1.98948	1.30335	2.792	3.20078	3.60893	2.77597	4.01761	3.55791	1.10801	1.50424	2.23269	2.87461	2.05732	2.29648	2.32105	3.6756	1.89813	3.48725	2.27181	2.299	2.30114	8.52236	6.40064	4.55011	6.27031	9.12631	8.86233	6.49976	4.09623	8.86999	0.306458	3.11916	2.41071	3.30472	5.02762	2.99509	2.49643	4.58654	5.84338	6.02168	6.65087	2.55119	3.64437	2.4165
6.61726	6.37036	8.15661	6.86665	8.97057	7.9961	5.0795	2.84974	10.4752	11.2013	10.1288	8.21713	11.3251	7.77929	3.76297	5.09418	8.39132	10.4527	8.41591	8.3557	7.08269	6.19979	6.60761	8.17284	10.4302	9.89838	11.0961	10.1144	7.68432	10.3355	5.03032	5.62604	9.20104	8.41035	5.49416	8.66861	0.347463	9.41278	9.14533	6.44916	12.5808	3.11704	10.8375	9.04472	8.30469	10.1256	10.4017	6.33147	14.238	9.70372
4.69305	4.41881	3.01155	2.62146	3.15284	3.20593	1.78989	1.61201	4.41418	3.30728	3.61533	6.26417	3.76454	4.15585	1.57006	2.4382	4.09276	4.1053	2.94028	3.24444	2.91359	3.53017	3.97072	2.97659	3.98222	4.44682	3.71628	5.03385	3.18011	4.91957	3.81168	2.7434	3.25208	3.93087	3.31533	3.90944	0.45879	4.43677	3.79812	1.72966	2.56242	7.67029	3.53036	3.37219	3.19329	3.82952	4.20676	2.91953	5.13791	3.65499
7.07815	5.12455	11.0109	6.58765	3.65491	5.10135	3.2174	0.883728	5.53352	2.68326	7.43488	56.5072	2.58784	33.0533	4.01055	3.35449	8.14994	12.8464	5.51557	10.1253	13.9652	15.2941	36.6844	5.15487	5.22669	2.89884	8.22949	14.3436	9.11642	31.8783	47.2416	15.0714	21.8771	2.69896	22.0936	6.67197	0.585288	3.28487	2.0808	0.278776	2.11991	11.7782	1.25043	1.2842	2.26541	1.54959	2.22634	1.47672	1.46803	1.61539
4.86235	3.82833	3.55968	2.6673	2.41853	2.27178	1.18599	1.51376	3.47554	2.24194	2.84967	11.1499	4.13227	8.62319	1.42022	1.6745	3.6192	3.49804	2.86035	3.49664	4.78407	4.92916	7.15978	6.33538	3.09924	2.91064	3.78752	8.75432	5.50134	7.40347	6.64804	5.60939	5.86311	8.13674	7.74108	8.26408	0.477004	8.24004	3.02886	1.35597	7.09832	2.35764	2.08798	2.35649	4.77765	3.81622	5.59969	2.23435	2.85114	2.47647
3.34571	3.17023	2.10413	1.91303	2.03832	1.58554	0.958387	1.18539	3.24979	2.09531	2.14747	6.25165	3.6183	3.39934	1.10398	1.41525	2.89002	2.90321	1.7922	3.10804	2.64503	4.55609	2.43806	3.70779	2.53661	2.33865	2.18576	6.98195	5.01145	4.74245	2.2723	2.35381	2.92201	3.01312	5.98816	5.77442	0.408237	4.16488	3.22326	2.03483	5.31447	1.40034	2.2199	4.23406	5.18444	4.88627	5.96805	2.97736	3.2858	2.37643
2.2919	1.6432	1.14805	1.20566	1.68867	0.910423	0.525981	0.474687	1.30162	1.24429	1.26509	7.2691	1.15394	1.89385	0.4502	1.10741	1.54845	2.54189	1.25558	2.12813	1.56642	1.71886	0.953692	1.05073	1.26602	1.22354	1.47926	1.60334	1.86282	1.9697	1.39164	1.49668	0.403437	1.14372	1.66029	1.45842	0.312655	1.79645	0.995973	1.15806	1.696	1.80736	1.07144	1.12688	1.3806	1.38146	1.70744	1.5121	1.28324	1.21946
0.946819	0.80999	0.981823	0.594831	1.07975	0.358144	0.133168	0.0617239	0.377106	0.380672	0.679371	2.86006	0.3092	1.28315	0.10609	0.466815	0.485286	0.844881	0.361095	0.626044	0.697546	0.680026	0.42517	0.480783	0.561143	0.509326	0.603575	1.33921	1.39121	2.20983	2.57151	2.06106	1.08582	0.347672	0.981595	1.00623	0.249276	0.883875	0.573445	0.153536	0.473943	1.78816	0.328076	0.592551	0.554488	0.651726	0.538973	0.641061	0.186737	0.510899
2.36466	1.37787	1.16564	1.23719	1.36572	0.608088	0.367307	0.306003	0.912073	1.12011	1.95762	2.65155	1.74441	1.23905	0.544096	0.756094	1.30324	0.676538	0.680863	0.98497	0.706245	1.48912	0.222487	0.700741	0.880762	0.97411	0.762442	0.797703	1.85778	1.72312	2.28495	1.54595	0.70492	3.92565	0.418863	1.33821	0.300273	1.60949	0.99982	0.598598	1.0607	1.10862	1.1554	1.95824	1.07916	1.95185	0.60882	1.46267	1.62979	0.73729
1.70261	1.12078	0.856529	0.827813	0.909517	0.598226	0.138309	0.353659	1.38528	0.636055	1.33368	1.49982	1.07387	1.02926	0.97858	0.484703	0.935585	0.998443	0.769901	0.694525	0.473393	2.11394	0.803137	0.773708	0.529786	0.962362	0.982357	1.59487	2.07802	2.24508	3.15518	1.6835	1.67975	1.83792	2.45952	1.34017	0.315221	1.54838	0.904912	0.490545	1.72714	0.695956	0.806527	0.816675	1.54502	1.10257	0.391753	1.51988	3.15396	0.640897
5.20024	2.67324	1.0768	1.3259	1.15452	0.65542	0.441892	1.02556	1.90679	0.925322	1.50205	0.829311	1.89936	0.614937	1.42978	0.910652	2.35684	0.781753	1.2541	0.899898	0.502277	1.5164	0.183382	1.3034	1.31543	2.02768	1.75741	2.33811	1.62749	1.09361	0.85317	1.44243	0.934058	2.87398	0.929556	2.86474	0.35634	3.17561	1.43571	0.81996	1.15813	7.41134	0.766343	1.40982	7.30253	1.95966	1.23626	2.01819	9.30353	1.46458
2.17399	1.39072	0.492272	0.823299	0.985946	0.508317	0.190907	0.418705	1.10467	0.836431	1.3164	0.784897	0.887834	1.50175	2.12737	0.508413	1.02061	0.529289	0.524164	0.615521	0.246432	0.886573	0.448599	0.427913	0.842391	0.970123	0.951963	2.22556	0.850059	0.458367	1.0737	0.442249	0.505542	1.06713	0.987381	1.79144	0.317413	1.58174	0.812362	0.611784	0.755837	2.28194	0.516578	0.76855	2.03709	1.62752	2.2564	1.13802	7.44993	1.65564
1.31338	1.12002	0.855457	0.86794	1.07781	0.574659	0.288715	0.153986	1.3647	0.916547	1.58504	0.545841	1.16673	2.0307	2.6648	0.535774	0.945226	1.00136	0.804309	0.939714	0.102454	0.954939	2.82126	0.509315	1.01583	0.892825	1.00146	2.08633	1.0851	0.558271	1.02445	1.15113	1.58425	1.10865	0.329714	1.81699	0.230612	1.66726	1.07163	1.22218	1.06769	1.9415	0.738249	0.884867	1.88281	6.47028	1.52357	1.5564	3.84433	1.07189
0.804379	0.750714	0.955841	0.666262	0.639849	0.438357	0.211539	0.0646857	1.02751	0.630618	1.07377	1.31636	0.719338	1.09423	3.1035	0.418012	0.829832	1.04101	0.342531	0.857943	0.0972286	0.968241	1.89579	0.558028	0.687324	0.926925	0.812042	1.38666	0.550025	0.910322	0.254129	0.660965	1.3152	0.860355	0.3288	1.13165	0.441992	0.968369	0.734783	0.530544	0.96153	1.75768	0.641468	0.689072	1.02842	1.97595	1.37037	1.78434	1.25194	0.563791
0.140452	0.541831	0.476861	0.4052	0.586121	0.191774	0.127667	0.0789296	0.996025	0.099697	0.655918	1.62289	0.395827	1.13644	3.84176	0.340192	0.728065	0.145402	0.069066	0.477122	0.110943	1.01441	8.24556	0.498561	0.199899	0.843911	0.551296	0.644349	0.178929	0.879583	0.121054	0.441568	0.900646	0.214767	0.285098	0.521962	0.185052	0.509241	0.47838	0.0229886	0.438989	1.00871	0.277477	0.473761	0.625802	0.73699	0.604494	2.44232	0.525097	0.674498
0.0902004	0.379619	0.450029	0.38988	0.498936	0.62305	0.455826	0.399174	0.945332	0.696607	0.614909	1.18385	0.271225	1.91326	5.09087	0.430119	0.849482	0.20927	0.143429	0.327187	0	0.976897	2.40403	0.265321	0.722081	0.476877	0.380186	0.321201	0.425306	0.0546488	0	0.0446246	0	0.209567	0	0.507183	0.250735	0.477378	0.40666	0.205352	0.105383	0.775564	0.288358	0.503755	0.42766	0.275841	0.0798437	1.07509	0	0.637213
0	0.208234	0.0867526	0.18662	0.243158	0.358209	0.121622	0.163891	0.261683	0.63568	0.417724	1.25266	0.101566	2.36017	6.44197	0.165002	0.342385	0.619106	0	0.267497	0	0.567264	0.245876	0.138113	0	0.17103	0	0.294261	0.0544465	0.117501	0.102956	0	0	0	0	0	0.389155	0.362973	0.0709629	0.0682517	0	0.497287	0.127762	0.825845	0	0	0	0	0	2.90109
1.49552	1.75178	1.82848	1.37489	1.81368	2.18623	1.31683	0.740647	1.90251	1.51224	1.98645	1.83583	1.82097	3.95283	7.12078	1.18141	2.00109	1.56056	1.38975	1.97417	1.71091	2.36895	0.406529	1.39393	1.19134	1.94683	1.91566	2.38126	1.86067	1.84378	1.79522	0.865092	1.51381	1.64399	1.61125	2.04241	0.438839	1.9719	1.5933	1.90324	1.96799	0.076884	1.71605	1.47256	1.08137	2.00296	2.83755	2.19536	2.25565	3.33323
2.49483	3.03192	3.07459	2.42079	3.6484	3.0244	3.15487	2.75866	1.77354	1.99438	2.31231	2.95653	2.18109	11.1959	8.87854	1.80873	2.99509	2.13819	2.21538	3.15758	1.20553	4.76685	2.51788	2.37222	1.62568	2.49515	2.65019	3.14602	2.67692	2.49923	2.93069	2.05254	2.10812	1.41033	2.89747	3.12298	0.540162	2.18667	2.17211	2.22301	1.23158	0.912008	1.79602	1.4227	0.749365	0.998785	0.738513	0.949234	1.03559	3.13122
9.41834	10.9479	12.4426	14.2954	14.0939	19.3529	17.4066	17.3556	9.98196	9.50161	13.1529	15.1683	15.3977	27.8188	20.1235	8.89839	9.30513	12.0535	15.8426	12.4981	11.8424	28.6642	17.4254	12.9071	11.3449	10.5358	13.055	16.2135	14.9799	13.3346	17.2887	17.2749	14.9983	8.81203	15.0641	16.3395	0.593436	10.9024	15.1856	17.9282	10.7606	4.87244	9.2167	11.9096	11.0927	7.9643	10.2283	7.91148	10.5447	15.935
25.4093	32.8219	37.7923	39.3474	42.8751	62.7161	81.9604	84.9188	28.0184	26.1572	27.9119	38.9566	35.758	57.9435	28.0263	29.4458	25.9235	30.37	44.9107	38.3123	40.3691	36.6229	65.1902	42.3267	27.4326	24.864	31.3029	28.0901	34.1134	30.4915	40.6963	44.2029	21.4124	22.7073	33.1759	28.0825	0.696616	26.024	42.0882	45.1091	15.3575	19.4292	27.0237	23.149	30.4495	16.6445	23.7996	20.4003	15.7626	138.242
13.7598	19.9205	30.1193	32.3989	32.1117	54.3981	68.5759	64.3548	16.9794	15.4099	19.4202	30.5304	19.3557	51.3211	22.7333	23.0281	18.3458	20.1886	30.5956	30.5544	34.2721	25.9175	55.4443	26.4756	14.7119	17.9545	23.2312	15.4283	23.1631	21.3088	23.5877	19.3618	10.3552	11.4996	24.7722	20.4611	0.581847	16.4401	27.2745	36.0819	10.0834	11.2721	13.4632	12.0219	22.9135	10.9157	11.5688	15.0847	10.6818	23.4646
12.4083	12.4918	23.6317	27.944	31.8433	44.2172	56.812	53.8484	13.4752	12.5569	17.1288	28.4215	23.5032	31.1791	20.8936	23.7519	20.4958	16.0592	25.0469	30.585	30.8603	23.9279	51.103	27.024	15.4764	15.6958	19.0633	10.889	23.0563	19.8167	18.8174	18.1748	6.85159	16.1949	16.414	15.1197	0.459732	17.5604	20.8628	32.4518	4.89329	11.7041	13.3004	12.9773	17.5223	7.6086	11.5139	11.7554	7.25497	20.9354
17.2118	22.1143	28.467	36.5517	32.1927	49.7619	55.2658	53.255	25.7005	22.8019	24.1019	29.1581	18.388	24.8294	22.2956	26.4615	20.8194	21.6892	32.504	35.8853	30.8261	30.405	44.4325	24.3226	22.7633	29.0809	19.9358	23.3463	31.2085	27.222	27.4553	23.7022	19.7886	15.1182	22.3502	24.464	0.619852	23.0991	23.9838	32.3324	23.3971	20.9253	17.7612	22.4395	22.3004	18.9477	16.9725	16.7831	23.9317	18.2485
11.7154	14.0493	22.3672	30.7923	22.5595	31.2012	38.5742	39.5789	12.1075	12.0906	13.9871	28.1034	10.3228	29.5471	17.3214	21.0959	15.4592	10.6161	18.4757	23.5656	21.1384	20.79	35.1816	15.3895	9.12232	18.0163	12.3976	12.2792	18.5131	15.3248	17.3432	9.62795	14.4592	7.91101	11.9675	12.3559	0.575402	14.818	13.7753	22.7791	14.2269	11.195	10.2908	12.985	11.48	12.0335	8.81524	10.3091	14.1245	16.454
6.59517	10.825	14.543	21.2725	10.7119	21.2523	37.0676	30.646	4.32866	6.62624	12.4798	14.8748	8.92604	17.7533	15.2725	18.2172	15.6151	7.06553	9.25764	18.3716	18.3753	11.4319	27.2672	10.3995	10.325	8.35639	10.7834	8.34587	12.1053	7.23591	8.54498	6.11315	3.23573	3.84251	6.79089	9.14129	0.422138	6.548	16.1411	15.6531	3.57268	3.99555	7.10741	6.78521	7.04304	3.98659	5.41372	7.91768	1.29731	7.3257
6.05684	6.92156	27.6804	21.2972	20.3461	18.5459	65.4113	30.4203	5.53173	7.41906	7.63905	11.5538	5.66734	19.7698	13.6244	16.0909	14.0064	8.74944	8.66549	14.9526	14.4933	13.4971	24.5586	12.3389	10.6271	13.7861	7.60325	5.58368	8.84016	11.2178	7.44274	3.93892	1.18107	6.09259	2.09348	9.37626	0.48893	7.3373	5.92308	15.1922	3.44228	3.63849	5.50408	6.45773	6.77816	2.77269	5.42788	5.89571	0.320115	16.751
4.57666	6.38139	18.5239	14.116	10.3719	11.5547	31.1661	20.5749	4.55642	3.64533	4.69133	8.00491	4.03368	11.8037	11.5164	13.1829	5.84037	10.1234	3.14779	14.0922	4.33546	7.20566	15.4313	5.85862	5.37381	7.0329	6.16534	5.82893	10.6396	8.92253	4.25409	3.31977	0.695916	1.82807	3.49426	6.17819	0.420618	3.09638	5.12069	8.36424	0.182582	2.81477	2.87563	5.14984	4.31436	2.34863	2.33429	5.89794	4.16249	9.4031
1.49682	6.30568	11.2013	12.4121	9.40606	8.73127	13.4685	16.1063	3.68188	1.9106	4.60645	6.7634	5.32996	14.9871	9.35832	12.768	4.86245	4.99662	2.51237	12.0297	4.0727	5.67622	5.65586	3.35928	1.10751	5.68024	3.80605	7.65411	5.46999	7.66621	1.92322	4.7105	1.40909	3.19806	0.754971	6.8036	0.469989	4.9102	6.33248	6.91955	1.59921	3.92194	4.35198	5.72178	4.12575	1.19003	4.62576	4.77339	1.07116	2.83386
4.30128	8.53237	9.73762	13.802	11.8122	10.8674	16.931	15.5264	12.4725	1.87918	6.35435	20.2345	2.15321	8.55544	11.5823	11.0238	2.81122	6.10884	1.31245	8.34636	2.58076	8.2835	7.54123	2.77388	0.325044	9.50994	7.09745	5.79702	15.2479	8.22928	3.94042	1.58001	3.73424	2.22417	7.60342	7.35607	0.446597	4.62964	6.79925	6.79934	2.47508	2.75761	4.33013	5.88585	7.14071	2.91833	3.44252	2.34558	5.25458	1.6151
0	4.89984	13.9138	13.6381	7.60616	12.3515	10.1895	9.34133	4.15108	2.77402	2.05986	5.84996	4.09416	3.53646	12.812	10.4857	3.78099	3.11585	0.797881	6.75119	3.22851	4.35916	2.97802	2.95153	1.74303	7.39899	2.38913	5.29637	6.47618	5.07871	3.72101	8.5372	0.379793	0.439382	1.77743	4.6126	0.378852	4.54631	7.8842	6.65678	2.12003	5.94987	2.58437	4.01737	7.55222	2.69682	5.64746	2.20744	1.61045	3.63104
4.46329	8.17108	12.537	12.1247	5.14889	7.80069	5.18783	10.0063	6.68143	3.63037	9.3717	3.66654	4.0345	4.77714	16.1719	11.5706	8.63491	3.83427	2.39928	11.3214	3.09899	4.41759	1.82936	3.52087	8.43066	8.00699	3.03184	7.02508	7.02682	6.12154	0.803172	3.51119	2.7439	0.235059	0.150268	3.60576	0.37301	6.4767	6.32394	7.74068	4.43572	6.07805	6.0077	12.5161	7.69571	4.04421	11.7538	1.38392	1.91744	16.4458
3.63482	7.56701	12.6036	9.9948	7.616	6.75694	13.1979	6.3715	3.18603	2.44122	8.36243	5.49169	5.49594	7.61488	12.5211	8.25465	5.92968	4.98769	1.56407	6.08656	2.63241	7.40821	2.78887	4.96505	0.971606	6.38361	3.48172	9.44325	14.4775	12.6703	5.33995	1.60634	2.18677	4.764	6.80977	5.4577	0.465327	7.94741	14.9903	17.6647	10.7513	14.7266	13.703	28.0687	21.1947	9.30248	24.4618	9.77764	2.1935	9.26027
5.84186	18.1308	7.51566	6.2638	8.11303	9.83397	6.23755	6.04422	5.49791	4.754	5.23259	6.09655	6.4473	6.85354	13.6497	9.54501	4.80749	4.79646	4.08819	6.42083	1.13839	5.70318	0.61283	4.84402	1.85791	5.5212	4.24256	10.3607	9.58749	7.86364	4.68919	4.21003	5.01817	3.09824	8.4734	5.72635	0.442174	8.13786	12.0455	8.93597	8.11889	8.70719	8.15669	15.9599	6.42845	6.30634	7.54304	2.2583	9.06716	9.00895
6.3189	15.3351	10.997	14.0494	10.2303	10.2065	10.2082	11.5164	9.40133	7.02946	10.8839	13.0192	13.6213	16.8507	19.6875	15.2719	7.88659	11.5167	9.56887	14.7737	1.41807	9.38302	5.4717	8.85366	5.04347	7.80902	8.81891	9.25119	13.5033	16.1839	11.3979	13.247	10.0291	3.61271	7.69395	6.46769	0.495623	9.38724	15.033	11.0907	4.45049	10.5222	10.9128	14.9518	8.38303	5.23602	10.2562	3.52592	7.44615	15.8171
71.1764	103.481	89.0678	90.5786	82.5011	81.9152	74.0871	66.023	77.0355	40.5925	73.4702	86.4327	29.1121	144.394	85.801	91.8636	55.762	90.2451	84.7744	93.0132	41.691	63.1911	65.5246	45.6945	52.6141	68.0826	62.637	34.6724	98.1289	77.5423	129.174	224.146	126.979	32.3209	48.7054	40.3407	0.62946	69.8363	73.8175	63.9125	15.9479	53.4151	86.1838	74.0578	58.4386	56.2748	75.2819	36.3212	7.81335	64.5938
11.0923	25.9258	9.67446	21.6899	13.4059	18.432	16.2784	13.8628	27.0564	7.27233	9.64024	13.8108	4.17455	24.4137	27.8774	23.4393	7.89906	11.9132	10.8643	18.1208	2.70356	10.6451	8.84326	5.96325	17.6102	16.7093	9.68717	9.67614	12.4493	11.1764	15.3307	22.6439	9.7886	3.31389	7.54751	5.81756	0.196592	12.0052	15.2846	13.5519	2.20395	12.0384	7.49857	11.2673	9.79296	3.20211	6.51438	5.27836	4.7261	6.21217
2.93941	9.99589	11.8639	16.4634	6.91842	4.93014	9.90747	5.73804	4.91382	3.41318	5.38015	8.54563	2.13718	17.4355	23.3899	13.9194	7.70018	2.30357	1.91974	9.59774	1.68994	10.7484	2.75457	3.85135	5.52894	5.42915	3.51944	2.76606	5.681	4.13922	2.97803	7.89248	0.793601	0.979488	8.23276	5.19712	0.513535	7.25143	5.12945	6.75261	0.356031	2.66156	6.73401	9.44819	1.7172	0.71099	1.90576	1.68066	0	2.30036
6.73343	15.0706	12.5033	12.0668	6.98482	5.94185	6.18076	6.75253	5.5202	5.36341	4.79004	12.3913	3.9644	13.1378	34.6234	12.7083	9.69367	4.45637	10.4504	5.70163	4.00706	8.84792	2.02989	3.9582	4.54384	9.14408	9.92677	1.46015	6.67937	7.25805	2.00722	4.44433	4.78416	2.82527	2.21344	2.15547	0.447032	3.04925	4.16516	7.86458	0	3.68942	8.32774	8.21827	1.10663	0.360857	3.70387	2.67055	0.111121	3.36238
4.7632	8.03023	11.233	10.8943	13.1186	9.23118	8.54346	5.19227	9.60246	4.64767	9.07568	9.94454	4.46521	9.66487	19.856	11.5222	12.9241	7.97371	6.9951	5.81892	0.81103	6.00219	0.324082	4.71526	6.71743	11.7779	5.49996	3.16368	5.38636	11.261	4.18066	10.2703	0.607841	4.02781	6.41494	2.23046	0.501658	6.85415	7.95057	10.0957	3.01296	4.23508	6.32221	5.89869	5.16174	2.29251	3.27601	4.38005	1.05624	7.25684
2.97118	9.41233	10.9595	5.53704	10.7144	7.71096	7.04136	7.7489	5.0462	4.63587	7.58966	7.95467	5.44989	12.6982	15.0823	10.1539	9.15464	7.13056	7.1873	7.08126	4.97224	4.68133	2.1146	7.54898	6.18004	10.0765	8.16452	7.82359	7.64591	12.8992	3.39724	4.65457	3.72705	2.25466	5.56774	5.58886	0.485978	6.57296	13.0314	5.70547	2.36561	4.82402	10.4743	5.39929	1.78387	1.21344	0	2.77773	1.33385	7.17928
6.6577	11.7423	13.0313	11.9391	12.6327	9.81663	12.4945	14.7945	12.3519	10.3677	14.2021	14.2732	12.1608	20.2833	18.0007	10.8858	13.1224	20.2823	19.2354	16.7159	13.1172	14.307	9.29033	14.2746	13.6912	17.0056	12.2511	14.9721	10.4946	12.8704	4.85819	7.66639	7.09341	7.48914	9.4985	10.8405	0.724735	12.0726	15.2241	12.5717	6.09925	10.7653	11.6374	11.5825	6.26454	5.21865	4.5509	2.9347	5.24387	18.5854
22.8618	27.6078	32.8168	34.2296	36.6254	31.9998	32.7783	42.0707	34.4424	29.0831	40.0828	46.4608	62.0053	54.668	38.6852	30.7319	41.7967	43.3758	44.3696	43.3891	46.6918	32.852	38.1546	74.3059	34.0666	34.3818	35.5508	23.9502	27.2082	37.1623	20.4641	24.0967	27.0126	28.956	21.8533	27.9368	0.600732	26.3226	30.1033	29.2177	20.9735	25.748	33.7485	35.0624	22.068	18.1441	22.4049	12.3597	22.7188	21.6196
247.618	293.249	284.487	244.966	242.202	248.576	237.886	347.922	237.705	167.023	275.388	324.939	91.8255	244.71	177.759	227.298	373.395	235.798	308.586	293.909	344.519	243.562	341.281	368.178	254.038	208.327	210.904	153.156	193.857	236.023	138.976	244.959	182.469	74.4943	210.706	230.787	1.68115	149.796	159.66	193.965	117.317	150.813	229.103	238.754	155.6	114.668	127.531	74.871	124.238	108.353
27.4523	31.2922	27.7544	32.2985	30.3562	26.3908	30.7726	36.2588	22.3239	21.7299	31.0986	43.4443	15.5347	25.9641	26.1588	25.2409	38.7869	30.0895	33.4921	31.6404	39.7587	30.5691	32.4437	30.4723	22.609	25.3338	22.2028	18.9069	21.68	28.1111	11.3101	24.186	18.148	6.81647	17.2986	21.3681	0.881893	24.3817	23.1963	20.2498	12.9569	17.1392	28.5111	27.2924	14.4655	12.3432	10.3203	12.6742	16.4912	26.8215
7.66556	14.3204	12.9589	14.336	9.90658	11.2516	15.2941	30.5301	6.06775	5.18984	7.13814	8.58492	3.52734	9.35104	8.92033	20.4911	10.265	6.68085	6.33087	10.3547	7.92355	8.38388	5.93764	9.86896	5.26658	8.12015	5.77067	5.02454	7.03664	7.16103	4.33519	15.5719	2.62082	2.57796	2.61627	4.63024	0.656149	10.1654	18.3028	13.2009	6.11786	6.10565	11.9127	11.112	19.8553	4.59075	6.12499	10.6063	2.88905	17.9463
2.72659	8.55316	6.91057	11.3617	7.51027	7.9592	17.2534	33.9243	3.11919	2.35046	3.0262	5.60961	2.35847	5.10316	9.33098	36.2557	6.14641	3.86899	2.96685	7.57539	2.0812	4.74227	5.20342	8.89835	1.95437	5.03623	1.90743	1.505	4.00816	3.56253	2.97173	14.6228	0.203736	0.830719	0.692803	2.31216	0.390737	11.7091	26.4495	43.3564	4.93632	7.26955	13.4015	15.3915	12.3198	6.53288	5.88051	27.9698	1.50921	4.90557
4.75619	12.7494	10.9935	25.1113	11.9086	11.8004	23.0051	35.1412	4.10037	3.4795	5.06002	10.6919	2.75389	11.5782	13.0757	49.7246	8.38044	5.46166	6.3645	12.4181	4.30193	5.87671	7.5662	15.44	3.85237	6.532	5.44601	3.6588	9.9296	6.02088	8.57069	22.5753	1.11933	1.71305	2.70049	4.70852	0.477351	11.701	33.7808	42.0828	5.28694	10.8932	21.6746	23.0695	20.4775	7.01321	12.7066	27.864	2.66139	2.40553
49.6883	72.9052	39.5906	51.8649	44.0338	39.0821	54.4332	103.233	23.0705	16.5028	19.4804	33.0632	11.722	32.5623	31.4146	233.592	30.8215	25.1363	26.0338	31.129	14.7554	14.2717	20.1288	35.9644	32.1176	34.7013	33.1866	24.0112	36.243	27.364	29.9166	71.0688	10.3261	8.01292	29.1896	36.9164	0.583905	27.5476	116.558	265.048	9.83855	21.1043	25.0502	38.5844	56.5584	16.9514	45.7472	197.614	20.1222	6.97274
3.03462	11.5313	8.24513	27.458	15.3043	6.28248	28.4644	15.4644	2.29643	2.6164	1.66678	8.8896	6.82702	11.1638	12.4893	31.7046	4.15513	3.17898	3.3359	8.55887	3.20977	4.12803	8.58531	5.51845	1.96531	4.57811	3.50808	6.01035	9.60826	7.27709	1.57882	5.2329	0.801135	3.6483	2.86171	7.01637	0.539628	11.3943	10.0836	17.5694	2.3681	2.45681	12.9081	4.00922	4.94745	6.68656	1.72918	17.9249	3.75172	5.58051
0	3.47627	2.22479	6.05043	2.99581	2.31825	9.10552	7.14629	1.16343	0.653301	0.578077	1.83396	1.80133	3.63225	3.87861	11.3117	1.48998	0.509406	0	2.26216	0	1.42008	1.00678	4.15989	0	1.42739	0.52885	0.211061	1.82169	0.599453	3.219	2.49663	1.15534	0.0614948	0	1.0326	0.521312	2.42024	3.49222	5.75061	0	2.5435	1.03346	3.67722	3.67789	0.105614	4.0797	7.79126	13.7644	15.0792
4.13162	5.07768	3.26603	4.30641	2.85995	2.97833	5.5266	3.93195	3.57286	1.98569	2.16896	2.55609	3.84654	5.73182	3.16779	5.69663	3.94095	1.36094	1.28038	2.68969	1.5027	5.42196	1.39958	4.37433	2.14251	3.80137	2.33018	4.49725	3.10188	2.48574	1.39907	1.50547	1.65947	2.71072	3.147	3.4417	0.533614	3.015	2.81804	2.33605	3.92129	2.69865	2.51755	2.84157	2.6018	3.59362	2.78019	3.54111	1.04944	4.42614
6.88135	7.06268	3.9855	4.09998	3.42837	3.44838	4.38019	2.69888	4.22981	3.49509	3.3717	3.03758	6.15231	5.75591	3.1438	2.73638	4.63274	3.48193	2.59435	3.76316	1.95583	3.52223	1.73547	2.25404	2.96159	4.46782	3.6728	4.01897	2.61105	2.74923	0.861173	0.537768	2.2528	4.92273	3.11072	2.50308	0.457847	3.81937	1.46368	0.83171	3.8505	1.62465	2.96179	1.94445	1.4455	3.21611	1.54933	1.06718	10.4672	3.85805
9.40192	7.82988	3.41717	3.27561	2.51586	2.80422	3.7342	3.79249	3.81731	2.65456	2.4028	2.44593	4.29251	3.89091	2.68239	3.05951	4.12379	2.2307	1.72843	2.65955	1.37891	2.40578	1.22408	2.47274	2.43094	3.99129	2.80106	2.94742	2.06727	2.37141	1.00861	0.945403	1.77125	1.97343	2.98448	1.41368	0.610425	2.74649	1.05027	1.08959	2.61516	0.787227	2.17915	1.32682	1.43152	2.04723	1.27169	2.27674	2.23315	2.62769
7.28306	6.28897	2.6196	2.4678	1.73938	2.19474	2.6986	6.24595	2.21936	1.36023	1.325	1.61126	2.19779	2.06496	2.33129	4.55423	4.01237	0.900995	1.13211	1.83933	1.16853	2.25813	1.51603	4.96182	1.35985	2.83538	1.87452	1.76024	1.37581	1.03606	2.2318	4.30412	1.0565	2.04886	2.27521	1.08947	0.48119	1.91171	2.24257	2.38478	1.52767	1.69238	1.49013	2.9556	2.46794	1.30809	2.22515	2.50852	2.02714	1.59713
5.98763	6.9648	4.02365	5.53484	2.95662	3.56308	4.36321	6.98408	3.39674	1.97038	2.32913	3.14284	3.03887	3.63427	3.3685	6.19813	4.64677	1.77843	2.48062	3.56405	2.52269	3.50334	5.00019	6.0657	2.39434	3.49579	2.47687	2.49961	2.52176	2.47678	5.00501	4.60098	2.53349	2.29589	2.80809	2.34542	0.601672	2.49809	2.98487	4.92566	2.40996	2.54986	2.34444	4.50183	3.17456	2.46452	3.84603	3.3537	0.378649	2.93535
6.02605	6.88841	5.15951	6.83106	3.78115	4.11043	4.92989	3.72669	4.03777	2.3935	3.46708	4.92011	3.91042	7.35879	4.15605	3.26974	4.90244	3.39988	4.48867	4.76608	4.3796	4.9317	5.43758	2.46836	3.3886	3.58731	3.08769	3.44657	3.12193	3.71269	1.37384	2.97898	3.46931	3.9249	3.20896	3.79874	0.442429	3.04666	0.705108	1.53791	2.87659	0.369185	2.66868	0.794063	0.906291	3.61253	0.849458	1.43844	1.53358	3.23988
5.66975	5.74152	2.39224	2.49588	1.15949	1.61676	2.03943	6.30376	1.52975	0.613736	1.03308	1.65735	0.578648	3.06707	2.76036	3.50484	3.01388	0.702851	1.02973	1.63836	1.1226	2.50701	1.31845	3.39368	0.622385	1.50215	0.66563	0.591115	0.782121	0.716992	1.58103	4.02689	1.22005	1.45237	0.939387	1.32178	0.457746	1.05662	1.0412	1.66784	0.700206	0.504717	1.05902	1.26757	1.38006	0.748292	0.780558	0.665444	1.95939	1.19341
3.96873	6.2692	3.81211	4.32612	2.33111	3.56854	4.67453	4.20282	2.4603	0.975974	2.11099	3.66971	0.952374	3.78812	3.63879	2.58363	4.6057	1.2751	2.71796	3.47176	3.05755	3.78458	4.63707	2.51261	1.89282	2.01336	1.33051	0.950521	1.87011	1.58214	0.611162	2.01259	1.59531	0.532733	1.74231	2.34742	0.485341	1.24628	0.644549	0.790067	0.445471	0.314039	1.52952	0.536428	0.733914	0.800165	0.255334	0.692247	0.418431	2.41139
3.48243	3.8609	2.22038	3.32842	1.57745	2.35402	3.15196	3.66282	1.54928	0.851867	1.10277	1.88053	0.959439	2.6505	2.68628	3.18281	2.41753	0.668253	1.22406	1.92882	1.37675	2.46318	2.30679	2.69747	0.702744	1.22906	0.864845	0.729824	0.994684	1.02784	1.95463	3.93277	0.782968	1.65879	0.90468	1.51675	0.458148	1.24159	0.843561	1.33364	0.61298	0.447671	0.68617	1.04549	1.1551	0.720087	0.842475	1.68376	0	2.37604
3.11565	3.35155	1.98484	2.67645	1.29488	1.63165	1.96156	4.40802	1.38206	0.832427	1.05179	1.61072	1.95293	3.09148	2.24076	3.57297	1.72411	0.630806	0.971356	1.797	0.652917	1.41441	1.40749	2.68054	0.489225	1.02413	0.482895	0.457926	0.835439	1.01586	1.56786	3.13032	1.31209	2.82009	0.730373	0.512641	0.654125	0.787506	1.79675	2.35042	0	1.04286	0.885293	1.57722	2.08812	0.56986	1.76521	2.71214	0.3723	0.683647
4.1053	4.84368	3.30251	5.03642	2.57202	2.78101	3.76924	4.07272	2.62794	1.82053	2.08168	2.55989	1.47606	3.0753	3.21148	3.83231	3.21368	1.64821	2.00871	2.72644	1.94128	3.30501	2.87431	2.13782	1.99692	2.13485	1.81521	1.93329	2.1367	2.201	2.61344	3.88857	2.1595	4.3128	1.92	2.79908	0.327242	2.12635	1.98429	2.14201	1.55384	1.11919	1.68122	1.64598	1.97166	2.2102	1.95222	2.50919	0.652953	2.6052
3.63179	3.98903	2.29732	4.05171	1.52931	1.75936	2.64882	3.77036	1.83065	0.551414	1.26512	1.62137	1.79787	2.79025	2.62621	3.71065	2.04392	0.635312	0.64812	1.63664	0.810239	1.79188	1.69603	2.87094	0.997077	1.49986	1.1014	1.18335	1.57035	1.19799	1.6277	3.38679	1.31962	2.85868	1.00873	1.84196	0.343228	1.09342	1.36538	2.07	0.604994	0.429089	0.799635	0.94105	1.46529	0.997206	1.15096	2.91253	0.511567	1.11743
3.997	2.97503	1.44623	5.92063	0.84548	0.849267	1.21047	2.0791	1.62293	0.836527	0.611491	0.689732	1.70167	1.59336	1.653	1.91714	1.76614	0.375618	0.476404	1.79355	0.363419	1.04041	0.432433	1.69566	0.314295	0.758569	0.441233	0.874129	0.653726	0.760796	0.76859	1.09797	0.724144	1.09716	0.507574	1.2378	0.253693	1.16894	0.745351	1.0367	0.746239	0.838493	0.85829	1.42713	1.23558	0.648835	0.998229	1.66708	0.352987	0.878638
33.5811	17.8158	9.31957	26.2972	6.58158	6.47021	7.62334	7.13368	11.6869	5.23269	6.44574	6.90449	5.65228	5.57111	7.14874	8.40011	11.9802	4.94187	6.01381	8.95311	6.45776	7.18496	6.7623	5.98389	6.83436	8.36907	7.12948	10.0908	9.02456	7.2341	10.3775	9.49725	8.04382	7.73387	9.27055	9.21479	0.531296	8.39503	6.33035	9.03585	7.3018	7.21792	7.13907	8.57302	9.96863	9.77224	9.33049	10.0473	5.48815	7.81331
4.26707	4.29115	1.89306	4.02531	1.53159	1.8906	2.22775	2.94326	2.18039	0.929934	0.972507	1.30328	0.914003	1.44731	2.24908	2.80431	2.24662	0.9185	0.500373	1.46396	0.294562	1.42201	0.577755	0.890077	0.545124	1.20317	1.17582	1.99538	1.62596	0.970116	1.39609	1.9101	0.438618	0.253478	0.810557	1.46678	0.300714	0.929964	1.37955	1.66476	0.243495	0.668801	0.819374	0.889784	1.19948	0.947121	0.812318	1.64598	0.219298	1.01176
0	0	0	0	0	0.00959214	0	0.231451	0	0.14328	0	0	0	0	0.621809	0.479156	0	0	0	0	0	0	0	0	0	0	0	0	0	0	0	0	0	0	0	0	0.363535	0	0	0.014419	0	0	0	0	0	0	0	0	0	0
18.5086	12.8296	6.44492	8.67916	5.00903	5.93214	6.87228	8.45464	7.18713	4.4924	4.42955	5.39781	4.97434	3.35723	7.77226	6.48163	7.53964	4.07549	4.45348	5.34986	6.15347	7.98122	6.9058	6.85924	8.11508	6.1996	5.19315	12.2094	10.8133	7.09811	10.7004	15.9331	8.35212	5.7608	9.30098	7.62576	0.600624	5.21841	4.44027	6.40064	7.62164	5.37289	5.99954	10.2753	10.287	6.6578	9.03131	7.61901	4.10567	5.36818
11.2454	11.102	7.57375	7.30443	6.08786	6.87206	8.42629	13.2998	7.86395	4.21397	6.08955	8.17994	9.12434	6.66361	7.92775	8.80682	8.85499	5.02977	6.11145	6.57796	6.90429	5.2763	8.07376	11.9939	6.19267	5.45765	5.26279	5.95947	6.53957	6.73726	6.65563	10.1338	7.23102	7.11712	6.15705	7.6493	0.532964	5.22257	6.10171	8.69777	4.17508	4.42248	5.97923	7.68463	7.15505	5.32985	6.25752	8.16861	3.10567	4.597
9.25942	6.71727	2.68237	2.56419	1.96715	2.71757	2.48419	3.47863	3.61892	1.44398	1.97923	2.39699	2.33663	1.90248	7.02744	3.16532	4.17062	1.46763	1.23549	1.74935	1.86147	1.72897	2.31172	3.0927	2.00714	2.57933	1.95121	2.42853	2.01266	2.29859	2.10069	3.29505	2.29498	3.73778	1.76368	3.14139	0.53822	1.79665	1.72461	1.45387	1.62265	1.20361	1.51741	2.12621	2.37836	1.98912	2.30623	4.65919	0.972745	1.57615
17.4028	12.4994	5.2272	4.76853	3.8352	3.72621	5.4859	6.5902	7.14752	2.49146	3.63052	4.93712	3.53526	3.42504	13.8245	5.11306	7.34852	3.56767	3.08121	3.51418	4.09694	3.33848	5.31695	4.85992	4.56905	4.93617	4.34537	4.34347	4.7638	4.30792	4.93208	6.65559	6.25217	11.383	4.38052	7.01737	0.501865	3.56461	3.44749	3.20182	3.43175	2.90062	3.46245	4.6484	5.90697	4.51303	4.90553	9.47956	2.67023	3.22526
11.2465	8.33572	3.81675	3.98994	3.19103	2.6982	4.31773	5.23507	4.7733	2.19472	2.65642	3.32831	3.81206	2.91206	10.9749	4.05198	5.19166	2.52258	2.44188	3.1581	2.86989	3.1532	3.71978	3.74967	2.86559	3.50336	2.92954	2.82678	2.78786	2.83763	2.77469	3.85978	2.93837	3.79758	2.61809	4.73405	0.659918	2.73582	2.81221	2.8381	1.98123	2.12092	2.46535	2.77571	3.55195	2.35375	2.82406	5.94102	1.79036	2.64088
17.676	15.1319	11.0304	11.054	9.88384	9.90275	14.4694	16.4498	11.3277	6.94815	8.87284	10.4266	8.53346	7.47756	13.0942	14.0988	11.4624	8.60035	9.30492	10.154	9.89828	7.94994	11.6538	11.7129	8.82613	9.17393	8.64953	8.51485	9.54829	9.43453	10.2125	12.4414	8.66721	8.61076	8.68897	11.5191	0.712274	8.33556	10.5138	12.5122	6.23785	7.52459	8.12602	9.68574	11.2364	8.14652	10.0767	13.7367	6.6818	8.44246
9.05194	10.0348	9.44411	10.5936	10.5291	11.7591	18.2852	19.0559	7.00332	4.84614	6.13863	8.82921	5.53758	6.29655	16.2908	12.3549	8.00739	5.92842	8.27388	9.67073	8.02169	8.3409	12.3669	9.49697	5.68283	5.77973	6.66699	5.11305	6.53134	6.70333	7.02781	9.85429	4.65875	5.43828	5.47768	7.07907	1.08635	6.90818	9.35045	12.6811	3.33668	4.67327	6.43176	6.3033	7.89137	5.01332	6.27035	9.30923	4.3586	9.94113
104.972	94.4115	100.953	110.001	108.217	140.266	186.93	206.972	69.427	55.9274	63.6664	84.3073	62.7487	57.7223	86.4452	111.184	80.18	59.5665	94.2576	101.32	98.6752	115.971	179.058	103.626	59.1208	60.4122	72.4373	56.8341	71.9245	71.8982	82.5511	104.924	43.3362	59.7806	62.3959	69.0712	1.36019	74.1457	83.9209	112.834	43.4085	48.8523	59.7436	61.2776	97.1606	64.2633	75.7585	99.7367	57.4515	144.597
51.6902	36.3282	19.3364	36.8402	17.4821	17.5563	26.8891	33.1322	18.286	11.8067	15.4714	16.9892	15.3774	12.6119	17.3656	22.7423	23.4598	12.5477	15.507	15.9916	17.4503	17.3794	21.9363	18.6614	44.0565	18.374	18.6334	22.985	34.7373	17.7184	16.4364	28.182	13.1582	14.3321	21.19	18.4302	0.961021	19.099	17.144	18.164	14.7914	12.8431	19.9311	13.4616	21.7838	14.9641	18.9296	26.5289	16.6236	19.6669
38.0455	27.2207	20.2782	18.8807	18.9159	17.9454	19.9089	20.3343	23.5813	18.0531	18.8944	18.9119	19.3843	17.9651	15.9675	22.9427	23.1957	18.3104	19.0132	18.9159	20.4308	15.653	20.2591	21.266	20.191	22.0345	21.42	21.0526	21.9752	20.4277	23.1524	23.0082	18.5866	19.0673	20.9644	21.8901	0.876294	20.4836	20.0024	21.1239	19.2357	18.3112	20.6639	20.7491	24.3156	20.3865	24.3002	26.8524	21.1416	19.4516
5.32694	4.33411	2.181	2.54804	1.84088	1.47521	2.29654	3.55134	2.50139	1.30908	1.42287	1.51495	1.42093	1.97101	2.15647	3.14333	3.57481	1.71171	1.10283	1.17855	2.10858	2.20598	2.5527	2.72113	1.5531	2.19235	1.39331	1.87292	1.81084	1.88588	2.06677	2.751	1.27926	1.49622	1.23437	1.98072	0.782957	1.66749	1.47135	1.87721	1.27953	1.30071	1.19211	1.73499	2.19804	1.97644	1.9514	5.84852	0.894153	5.69822
1.64082	2.20384	0.903111	0.98592	0.655206	0.538583	1.38226	1.68873	1.33231	0.421159	0.378763	0.69336	0.542466	0.843205	1.00726	0.880065	1.68197	0.362291	0.154347	0.290871	0.566664	0.79863	0.722256	0.974708	0.387386	0.994912	0.411776	0.687422	0.517623	0.500351	0.278787	0.66844	0.145092	0.241008	0.225282	0.630541	0.937852	0.674127	0.614371	0.668994	0.199404	0.465387	0.396971	0.475856	0.628142	0.303127	0.643248	3.82682	0.126333	2.70765
4.73044	4.18217	2.59857	2.54553	1.8033	1.03922	1.77012	1.75405	3.40847	1.44511	1.41825	1.6356	1.60928	2.05525	2.72278	2.86854	4.1453	0.589914	1.091	1.19617	2.36926	1.6707	2.7458	2.38599	1.78714	2.83984	1.58371	2.37184	2.08927	2.26292	2.34713	3.27758	1.9895	2.2504	1.80643	2.21483	0.955812	1.46454	1.2555	1.31242	1.4716	1.27253	1.30085	2.18211	2.72584	2.57198	2.7182	8.859	0.635951	2.33899
2.17757	2.0865	1.58575	1.30385	1.1102	0.609277	0.724497	0.783344	2.30841	1.18689	0.913899	1.09896	1.92054	1.86502	2.44845	1.78089	3.1659	0.769418	0.80438	0.799602	1.82371	1.54404	1.31345	1.84327	1.12622	2.11296	1.38424	1.78537	2.08036	1.95742	1.85502	2.10122	1.53689	1.63679	1.52866	1.86319	1.12623	1.37957	1.04142	0.921427	1.09815	1.33229	1.3073	1.78393	2.23016	1.92332	2.29772	5.14759	0.993033	1.4298
3.05192	3.0424	2.43461	2.4682	2.12456	1.60431	1.90057	1.96489	3.52492	1.68985	1.84595	1.9861	2.53613	2.46737	3.48111	2.62036	3.70272	0.95121	1.45394	1.43069	1.84849	2.17804	2.44915	2.29607	1.84273	2.62236	1.71366	2.44056	1.91913	2.15463	2.01388	2.80696	2.16686	2.67234	1.83386	2.22165	1.05648	1.66367	1.16774	1.37854	1.56401	1.70904	1.25931	2.03813	2.26424	2.65942	2.51426	5.52905	0.88252	1.38759
1.61885	1.52708	1.45395	1.71038	1.18458	0.713858	1.0247	0.845091	2.50541	1.03512	1.0619	1.1535	1.53766	1.80174	3.3199	1.49895	2.47401	0.792235	1.12357	1.03913	1.36591	1.6808	1.27121	1.61499	1.31211	2.0242	1.4165	1.69604	1.84039	1.91238	1.69287	1.90015	1.81413	2.14316	1.44528	1.90664	1.19374	1.54714	1.29732	1.14562	1.21451	1.40778	1.40056	1.91562	2.10597	2.16685	2.10699	3.54655	1.32744	1.32079
1.22906	1.37323	0.885834	1.25074	0.967826	0.4477	0.571496	0.640438	1.47919	0.677875	0.814222	0.795399	0.695539	0.909498	2.77675	0.905787	1.80478	0.202744	0.329461	0.407563	0.324009	1.02146	0.602282	0.749891	0.483645	0.907927	0.424144	0.735523	0.543936	0.640721	0.372054	0.753518	0.70935	0.854165	0.333215	0.92221	1.2576	0.658497	0.473715	0.289921	0.290681	0.470847	0.394826	0.719125	0.605692	0.807255	0.514769	1.41753	0.244925	0.675192
0	0	0.0763306	0.0830033	0.338146	0.080146	0	0	0.187545	0.280285	0.231315	0.144761	0	0.586535	1.8812	0	0.249746	0.244824	0.0915757	0.100122	0	0.356619	0	0.13961	0.0641327	0.372657	0.194959	0.24481	0.254185	0.171936	0	0	0	0	0	0.0967372	1.09624	0.547711	0.40317	0	0	0.259361	0.356196	0.215507	0.0481794	0.00480171	0.060215	0	0.112667	0.371412
5.59169	3.80717	2.2013	3.25818	1.82798	1.34208	1.76766	1.68247	2.80286	1.37643	1.67701	1.98872	1.85049	1.44735	3.96302	2.46583	3.00737	0.836484	1.20968	1.06096	1.01466	1.78964	1.5882	1.68895	1.37453	1.68214	1.29284	1.70287	1.56064	1.63923	1.13925	1.62173	1.4157	2.0049	1.54846	2.09378	1.43999	1.32017	0.993035	1.13808	1.02015	1.39385	1.2052	2.04218	1.74105	1.89648	1.55427	2.83339	1.10968	2.22485
6.96928	5.52488	4.79875	5.72475	4.35144	3.39852	4.62148	4.40303	6.34063	3.72892	4.13468	4.48196	4.25893	4.16384	6.01108	5.68864	6.16331	2.90449	3.85747	3.82701	3.87837	4.44377	4.9767	4.56025	4.12761	5.0813	4.35541	4.92592	4.58863	4.99202	4.96358	5.22598	4.51488	5.11927	4.61981	5.78329	2.0096	3.88577	3.79229	3.86292	3.9512	3.74826	4.02901	5.57197	5.78448	5.40936	5.88968	6.55934	4.32884	4.71954
21.0856	18.8994	14.425	12.1786	11.9248	11.2902	12.0531	14.0945	15.3052	10.5207	12.0662	12.815	13.4616	11.8086	12.3817	16.2006	16.5507	10.2246	11.4902	10.8204	11.8051	13.1379	13.1795	15.1211	12.5165	14.2685	14.3476	13.4007	13.8309	13.7896	13.7545	15.2533	13.28	14.7043	13.5324	12.8078	2.48254	12.0253	10.2728	12.022	13.1932	11.1908	14.2216	14.9771	15.0323	14.7341	17.353	18.0279	11.8133	13.4928
14.2727	11.3324	11.2505	13.6953	10.9183	9.34161	12.6491	10.24	11.8635	10.7895	12.9647	12.8352	12.1411	11.7625	10.2818	11.6806	10.4932	10.6121	11.439	12.6305	11.3186	13.2244	15.3781	12.7562	11.6243	11.8457	11.1532	15.4774	12.2588	12.7278	17.6307	14.3043	13.3522	13.5775	12.3319	13.8016	2.55506	11.4207	12.1927	11.5343	10.4884	11.7375	9.26882	11.2226	13.7267	14.5635	16.9572	12.5397	10.5599	9.12715
30.6956	18.3337	6.46445	6.33923	4.69571	3.82855	4.18776	5.30545	7.10998	3.52919	4.71656	4.75138	6.47588	4.57738	6.41262	6.55393	10.7137	3.20428	4.69856	4.15073	5.4883	8.07859	6.66864	7.59233	5.47827	8.53183	7.38545	7.90041	7.08529	6.04782	6.50755	10.5122	7.25489	7.57749	8.09596	8.0807	2.70106	5.70303	5.03866	4.11877	4.89934	4.15078	6.20013	4.29337	6.3175	5.58416	6.26183	8.40155	2.76907	4.53212
22.668	20.0877	18.8406	18.2554	17.4009	15.8611	19.0263	18.7334	22.408	17.9145	18.4214	18.2407	18.6061	18.4662	13.9607	19.5496	20.027	17.2754	18.0901	18.308	17.0674	16.1645	19.3175	18.6786	17.3718	19.7403	19.007	19.7389	18.1656	19.5009	20.3788	21.0513	20.0873	20.2074	20.6417	19.882	3.03056	18.1489	18.2104	19.0568	16.2452	17.9893	18.7234	19.4002	18.1221	19.1454	21.6735	19.7911	18.9121	17.3061
4.70982	3.58358	2.96717	4.02691	3.16664	2.63626	3.25934	3.43448	3.58283	2.33046	2.57845	3.05597	2.65812	2.73342	3.38452	3.09437	3.81141	2.07752	2.78706	2.70154	2.89545	4.04418	4.20672	3.23555	1.97153	3.26511	2.51913	2.56539	2.68348	2.66099	2.34471	3.10454	2.49852	2.49869	2.54985	2.44697	2.54927	2.33886	2.42295	2.23506	1.84789	1.90092	2.39201	2.39849	2.93687	2.39734	3.0321	3.71813	2.06813	2.71425
2.73749	1.94989	1.45486	2.00187	1.52055	1.03454	1.29101	1.27604	1.8907	1.28548	1.26616	1.59486	1.32892	1.27264	2.38808	1.38316	2.04891	1.02605	1.12324	1.10706	1.13162	1.81531	0.985874	1.25078	0.867838	1.31656	1.23167	1.27546	1.10632	1.1428	1.0367	1.44365	1.17576	0.953022	1.34141	1.40886	3.02889	1.3223	1.25574	0.825009	0.929978	1.20846	1.22375	1.3835	1.58754	1.24973	1.42874	1.83104	1.05271	1.52579
8.39723	5.16963	3.11111	5.35159	1.93124	1.70592	1.8637	1.90049	3.61146	1.93321	1.71187	2.96406	2.5452	2.04357	3.05205	2.40616	4.2984	1.31649	2.08178	2.55653	2.19356	2.68763	2.19932	2.09069	1.59757	2.37598	1.88902	2.36918	2.0948	2.07501	2.32397	2.4029	2.08065	2.54326	2.98429	3.91365	3.30334	1.96272	1.79407	1.46324	1.45677	2.21882	1.66045	2.48958	2.99702	2.31655	2.66956	3.92642	1.74973	2.41977
16.0249	7.58339	5.48846	12.7104	2.81605	2.88921	3.50493	3.36503	6.2393	2.65874	2.79974	4.72375	4.13197	3.06879	4.42263	3.65309	5.72072	1.9489	2.92582	4.24668	3.066	3.65528	3.14659	2.86429	2.39972	3.48307	2.54908	3.29588	2.95854	2.71234	3.34854	3.65809	2.6814	3.85996	4.52942	5.37661	6.15014	2.70165	2.50673	2.04409	2.34013	3.38485	2.47532	3.93344	4.51584	3.44341	3.86365	6.29111	2.59286	3.8597
9.46953	5.3213	3.76297	7.19678	3.03748	3.18614	3.84299	3.62734	4.26366	2.5151	2.66301	3.69238	3.19383	2.75397	4.64659	3.38497	3.75135	1.78714	2.84869	3.37284	2.89795	3.55179	3.28852	3.06953	2.60875	3.28011	2.50642	3.1542	2.99176	3.03281	3.43564	3.88756	2.76116	3.37288	3.73494	4.82738	4.93899	2.68797	2.7079	2.51818	2.41241	3.52544	2.41038	3.62582	4.39874	3.5902	3.79341	5.78529	2.53203	3.62555
5.81187	4.13484	2.31196	2.87484	1.83929	1.18835	1.56121	1.62628	2.2009	1.63249	1.65357	2.12854	2.16136	1.34833	3.65135	1.81044	2.7712	1.22166	1.72869	1.76027	1.65243	2.13687	1.76728	1.84772	1.26184	1.83023	1.52304	1.65913	1.84735	1.75989	1.5217	2.22351	1.64153	1.96443	1.82648	2.32993	3.94597	1.55014	1.4421	1.40906	1.1488	1.35798	1.40085	1.67619	2.19975	1.4665	1.75065	3.1187	1.22741	1.86508
4.4987	3.41047	1.87383	2.70371	1.83864	1.6885	1.7744	1.72806	2.24535	1.92423	1.78106	1.87282	1.82647	1.77132	4.8046	1.68488	2.92073	1.64912	1.8852	1.82927	1.59413	2.15273	1.78002	1.72434	1.44657	2.01965	1.66477	1.95444	1.80388	1.93899	1.69214	2.1393	1.74504	2.31045	2.22744	2.70226	5.76056	2.23881	2.19184	1.49325	1.65256	3.11668	1.79501	1.96924	2.17476	2.01732	2.16919	3.03583	1.84708	1.97193
24.5868	13.3086	8.22772	13.7847	5.46491	4.68336	6.00199	5.46914	8.0506	5.0129	5.09127	8.44355	9.1325	5.10334	9.68938	5.7618	9.05955	4.29085	5.51856	6.71023	5.17561	5.62908	4.94095	4.94911	4.21498	5.55892	4.67409	5.75404	5.0713	4.67969	5.50207	5.49764	4.60014	7.29425	7.74253	10.5548	10.1726	5.65852	4.9947	4.65618	4.73675	8.44518	4.46358	6.69616	7.27803	5.66575	6.54007	9.19054	4.78914	6.7457
35.6097	19.0404	11.3913	16.4233	9.17317	8.44686	13.1499	9.28109	13.8299	7.13448	8.21309	12.1335	13.7891	8.46241	10.9171	8.51613	12.2892	8.68897	9.72033	9.63871	7.66561	7.50881	7.39182	7.05357	7.30847	8.02364	7.50393	7.33	6.97003	7.19881	7.58788	8.06854	6.94774	11.1626	11.5571	16.4884	22.5022	11.5692	10.7348	8.88766	7.0958	10.1484	6.6741	9.6353	9.50928	8.90115	8.52146	13.3742	7.56973	10.8745
33.4934	21.0951	18.4012	20.8268	15.7188	14.1937	20.6988	18.3815	21.8923	9.89123	12.3161	16.9056	15.2797	14.0262	15.7454	17.3887	15.8539	11.7989	15.6482	13.5934	11.0153	11.5639	10.8924	10.5347	14.1489	13.1059	14.445	9.94822	10.5454	11.2225	10.338	11.542	10.7005	18.6498	14.1295	22.9006	44.4548	17.2316	17.0273	12.7242	10.7809	11.1303	12.033	12.7262	12.4767	12.5627	11.9367	19.3059	8.55037	13.1326
Panel C: 2D CMCT mapping Area_peak file from HiTRACE analysis
WT	Lib1-T1A	Lib1-A2T	Lib1-A3T	Lib1-G4C	Lib1-T5A	Lib1-T6A	Lib1-C7G	Lib1-T8A	Lib1-C9G	Lib1-G10C	Lib1-A11T	Lib1-T12A	Lib1-C13G	Lib1-T14A	Lib1-T15A	Lib1-T16A	Lib1-A17T	Lib1-A18T	Lib1-A19T	Lib1-A20T	Lib1-T21A	Lib1-C22G	Lib1-G23C	Lib1-T24A	Lib1-T25A	Lib1-A26T	Lib1-G27C	Lib1-C28G	Lib1-T29A	Lib1-C30G	Lib1-G31C	Lib1-C32G	Lib1-C33G	Lib1-A34T	Lib1-G35C	Lib1-T36A	Lib1-T37A	Lib1-A38T	Lib1-G39C	Lib1-C40G	Lib1-G41C	Lib1-A42T	Lib1-G43C	Lib1-G44C	Lib1-T45A	Lib1-C46G	Lib1-T47A	Lib1-G48C	Lib1-T49A
144.096	112.169	63.959	80.2074	105.664	80.4652	66.1556	50.141	123.946	135.524	108.795	87.4243	168.428	57.2278	69.666	42.5694	105.201	115.301	85.7464	89.6216	85.0264	68.8423	66.7236	83.495	128.259	166.227	126.766	122.235	113.569	83.4382	113.358	62.8347	61.4835	46.3568	70.328	76.667	149.556	83.2321	94.6605	77.4872	113.804	124.278	111.421	120.554	82.898	106.513	109.752	108.257	162.375	147.666
42.7207	37.3494	18.3186	21.1695	27.3903	25.1353	20.3174	14.2642	32.1434	33.5226	26.6312	21.5526	40.2708	14.3599	17.4134	10.7121	29.5649	30.6618	20.9777	21.3114	21.4585	22.6349	16.7291	21.5636	45.1405	60.7826	42.1803	33.0062	31.8564	23.1988	27.3802	17.7112	16.4512	13.0424	18.3911	19.7211	49.7038	32.2454	28.9058	21.109	34.8281	35.3434	29.3506	35.2367	20.7413	31.5803	27.115	28.5324	48.943	50.3349
25.8338	24.3856	10.395	11.7928	15.845	14.7041	12.7561	8.16574	18.1518	19.798	14.0441	12.0242	17.1846	7.41908	9.02969	5.6407	17.3605	18.3779	11.0103	10.8014	11.044	15.3883	9.8889	11.6918	29.7946	38.8442	26.1477	18.6361	17.1435	14.8683	16.1603	11.3003	10.3233	5.37689	11.461	11.3926	30.0096	18.534	17.2915	11.3162	21.4528	21.6022	15.0384	18.8352	11.8827	18.4687	15.5861	17.7637	24.8846	27.2147
20.0383	18.6838	7.54325	8.64432	11.96	12.1024	9.49644	5.85709	12.9186	13.2021	8.71681	8.52364	10.5795	5.64966	5.84769	3.76223	12.9345	13.7801	7.40453	6.90354	7.36951	13.2262	6.87083	8.24083	24.9842	30.8036	21.0373	13.2989	11.2641	12.6536	11.1155	7.8774	7.76189	3.16082	8.27005	8.23287	22.3156	14.0614	13.3387	7.4183	16.6189	16.4513	9.62918	13.0795	8.06552	14.7143	10.8394	12.313	16.9668	17.9205
12.5385	12.1389	4.48642	5.27543	7.50764	10.2258	5.43025	3.42715	7.85096	8.52131	5.00429	5.03737	5.68449	4.88486	3.86982	2.36964	8.37286	9.32879	4.54551	4.3963	4.75811	10.4281	4.17697	4.22853	14.4649	18.0646	12.0421	7.85907	6.97822	11.6035	7.06717	5.05018	5.57839	1.97189	5.73726	4.85258	13.7062	11.9174	8.45052	4.87872	9.67665	10.3303	6.3651	8.12118	5.4943	12.064	6.86873	9.69334	9.70768	10.766
10.0951	9.00065	3.33697	3.78521	5.80345	9.71084	4.27229	2.85257	6.08045	6.46082	4.05718	3.87928	4.36039	4.56865	2.85617	1.56725	6.75305	7.08541	3.65073	3.51356	3.89442	9.88432	2.97278	3.04928	11.4328	13.1829	8.95953	6.13545	5.46593	11.5643	5.40462	3.69111	4.70107	1.2458	4.61215	3.64603	10.0522	10.7092	6.67338	3.74253	6.99529	7.99686	4.83534	5.96173	4.45377	10.9944	5.12265	7.27528	6.52254	7.32163
7.71202	6.73637	2.47059	2.8983	4.26932	10.2739	3.05958	1.91861	4.67889	4.34205	2.90859	2.74663	3.04709	5.01244	2.20712	1.23641	5.08608	5.4033	2.79954	2.42691	3.23507	10.3252	2.1569	2.03761	8.12264	9.74225	6.40804	4.204	4.10897	13.1782	4.06645	2.52887	3.76006	0.920237	4.06406	2.46089	8.34992	10.8842	4.90325	2.50089	4.71775	5.7984	3.75627	4.37645	3.42596	11.3089	3.63638	4.97253	4.19993	4.88534
6.08701	5.32528	1.69317	2.11621	3.61569	12.9989	2.23285	1.32097	3.54705	3.12699	2.2039	2.13998	2.74754	6.51977	1.47027	0.769862	4.01966	4.48004	2.45173	1.78825	2.27859	12.8582	1.43228	1.40311	6.38602	7.39941	5.08543	2.93458	2.87724	17.1315	2.94068	1.7138	2.64687	0.699537	3.28296	1.78833	5.82563	13.0811	3.66745	1.84347	3.71251	4.61308	3.16291	3.21729	2.49871	13.7689	2.69716	3.91005	3.11878	3.61381
3.80091	3.73121	1.12692	1.67427	2.28583	11.9366	1.5359	0.849203	2.47441	1.90689	1.53539	1.16557	1.55978	6.1936	0.981432	0.425704	2.80394	3.23442	1.84296	1.34991	1.79034	11.6419	1.002	0.941432	4.35475	5.33491	3.8391	2.28345	2.53642	14.673	2.18107	1.22811	2.40778	0.422901	2.55735	1.20748	4.5302	12.197	2.63989	1.27193	2.46337	3.28081	2.56737	2.17442	1.91869	12.4986	1.81374	2.90199	2.13664	2.38865
3.75385	3.04985	0.853606	1.13744	1.57011	7.36312	1.03783	0.516767	2.18364	1.41103	0.924568	0.705641	1.13616	3.32079	0.543059	0.279056	2.3737	2.37654	1.29397	0.948694	1.01578	6.95999	0.675309	0.588766	3.51556	4.15904	2.69929	1.69139	1.27006	8.55136	1.45269	0.956883	2.22498	0.246117	1.96115	0.871153	3.35257	8.63415	1.82001	0.803562	1.7014	2.17827	1.71355	1.4102	0.901296	7.74587	1.03647	1.90371	1.44601	1.35745
2.877	2.58824	0.544394	0.762546	1.39464	4.65477	0.849344	0.40477	1.78681	1.06894	0.711423	0.549178	0.597358	1.57723	0.377893	0.240516	1.95474	1.95195	0.839353	0.798074	0.846327	4.11847	0.426726	0.300355	2.72436	3.24153	2.23931	1.2505	0.960471	5.16403	1.07714	0.81902	2.03045	0.171032	1.38954	0.671089	2.46372	5.8878	1.49682	0.446269	1.37736	1.8423	1.22395	1.07399	0.527965	4.66342	0.794943	1.36109	1.08531	0.92239
1.98914	1.81456	0.416939	0.858062	1.16291	3.30896	0.76205	0.514453	1.61806	1.17563	0.789489	0.755767	1.50537	0.970059	0.583207	0.476695	1.59567	2.07041	1.17397	0.946567	0.735324	2.74471	0.732372	0.718505	2.27911	2.62326	2.07539	1.46697	1.22068	3.89612	1.01587	0.487767	1.37347	0.522203	1.5402	1.23174	2.22732	4.16817	1.44939	0.64329	1.60547	1.93971	1.44329	1.05482	0.627978	3.29885	1.0297	1.6637	1.39035	0.89282
1.981	2.12241	0.474864	0.837771	1.11309	2.91239	0.781416	0.663631	1.74541	1.12849	0.718461	0.730271	1.64488	0.837132	0.684641	0.583575	1.5075	2.26956	1.08257	1.02595	0.710991	2.32416	0.681225	0.895314	2.5527	2.59197	2.15657	1.58307	1.28157	3.79668	1.1316	0.366305	0.921361	0.46413	1.32959	1.1804	2.06936	3.38297	1.1911	0.629475	1.93528	1.80126	1.50929	1.03048	0.563153	2.9325	0.997692	1.73662	1.55077	0.818658
5.41847	5.6051	2.11408	3.11055	3.81763	4.72278	2.92592	1.89009	4.7419	4.94153	3.91523	3.29798	7.03456	2.06131	3.64259	2.48343	3.95753	6.4434	4.28996	4.19816	2.70036	3.7123	2.58011	3.66737	6.81198	7.1869	6.81408	5.60673	5.50759	7.21968	5.06345	2.22367	1.41767	1.53105	3.72237	4.44522	5.61443	4.84613	3.56698	3.12951	5.98498	5.9183	5.58916	4.52341	3.36141	5.62452	5.26418	5.78466	6.33825	3.71367
19.2599	13.2412	9.02795	13.321	14.7514	13.5189	8.99432	6.03926	21.1048	24.8164	18.6653	14.8259	33.0237	8.44671	17.186	12.0848	15.9928	24.7876	20.1709	19.6312	12.3481	10.8436	12.0565	17.4844	20.2488	21.5438	20.74	24.0489	24.7525	23.7003	24.7875	11.4767	3.59561	8.21369	17.5786	21.5793	22.2735	12.2662	14.7237	15.6125	21.2346	26.6843	26.6219	22.783	19.2421	20.1254	27.3969	25.1195	25.4587	17.0038
5.34337	3.87225	2.26675	2.94848	3.48845	4.36854	2.0582	1.4351	5.33486	5.68224	4.12462	3.22925	7.08794	2.39182	3.53776	2.63096	4.32266	5.89418	4.12939	4.18477	2.75633	2.99323	2.2839	3.54165	4.82718	5.99877	5.01699	4.42754	5.43201	5.98714	4.56803	2.30561	1.9249	2.38101	3.94305	3.78846	6.1285	5.63185	4.09131	3.71019	5.53055	6.00655	6.42148	5.97548	4.21058	5.74238	5.56632	5.81848	6.53942	6.11864
1.15498	0.997325	0.485548	0.494658	0.637516	1.90288	0.383247	0.237109	1.22116	1.19735	0.660736	0.415581	1.23926	0.484378	0.563462	0.552772	1.07243	1.37896	0.749343	0.782187	0.439477	1.15716	0.428632	0.599694	1.3082	1.64931	1.16751	0.928169	1.18363	2.61286	0.776829	0.326627	1.5316	0.843838	1.10185	0.69932	1.65461	2.93413	1.09091	0.702791	1.42726	1.40433	1.58524	1.34569	0.701894	2.2236	0.983244	1.54144	1.61277	1.66664
0.540136	0.662732	0.685767	0.112661	0.168548	1.3469	0.135942	0.0521454	0.843503	1.08255	0.41828	0.142036	0.323783	0.21832	0.280417	0.556608	0.714768	0.776081	0.423596	0.229561	0.145905	0.959164	0.234261	0.230196	0.717881	0.781455	0.491258	0.453967	0.434665	2.03803	0.345897	0.209502	2.8835	1.28646	0.937919	0.519438	0.881699	2.46979	0.698236	0.209989	0.99203	0.871739	0.849523	0.380771	0.378884	1.76611	0.455216	1.13187	0.750399	0.396623
1.05039	1.30081	5.39632	0.706921	0.827654	1.37646	0.439802	0.208626	3.32648	8.19144	5.61118	2.00098	1.16208	1.92121	1.89225	2.40069	2.24779	1.26803	2.37918	1.07719	1.01152	1.83193	1.45274	1.46339	0.970618	0.857189	0.41893	0.972514	0.882962	2.24638	2.11958	1.99356	13.8459	6.56457	3.97326	2.82091	1.91922	3.99094	2.54931	1.47255	3.34698	2.52919	2.91939	1.22899	3.0065	2.96924	2.16958	3.2438	1.87548	0.7743
1.50994	2.4326	8.1018	0.952726	1.12348	1.55521	0.74197	0.292477	3.76959	8.32093	4.23404	1.60693	1.82714	2.74806	2.79165	3.81262	3.33351	1.77327	3.56255	1.51665	0.968508	1.98435	1.84527	1.95501	1.12913	0.960829	0.617067	1.55988	1.42922	2.5862	3.58219	3.30997	20.8543	10.518	6.29626	4.29804	2.49314	5.73503	4.15334	2.42473	5.22034	4.09517	4.3728	2.26186	5.07999	4.30476	3.57052	5.10113	3.19206	1.352
3.27746	3.79956	13.7655	2.26953	3.29241	2.16106	1.55747	1.10089	8.40058	9.49644	8.93395	2.52347	5.06211	4.28276	6.73976	8.47599	6.90192	3.75906	7.32192	3.926	2.15518	3.75652	4.57786	5.11522	2.02114	1.84957	1.19998	3.80292	3.41092	3.8757	9.51342	6.59285	39.7939	25.8209	13.5794	9.92489	5.44201	9.71197	8.4607	5.40931	10.3046	9.85567	8.93653	5.56345	11.8606	8.88688	7.72265	10.6765	7.15013	3.45689
1.52672	2.29243	4.20476	0.953063	1.46789	1.47717	0.626562	0.467322	2.87822	2.68972	3.35151	0.93507	2.22072	2.18632	1.9512	2.54729	2.62405	1.62117	2.18572	1.30622	0.8026	1.57711	1.29862	1.50472	1.04407	0.995751	0.698435	1.19584	1.29096	2.46122	2.68203	2.06037	11.3614	9.13658	4.07004	2.57992	2.37252	5.34609	3.30498	1.89521	3.56368	3.14845	3.01198	1.98475	3.32011	3.73401	2.23899	3.87064	2.87582	1.76259
1.26691	1.04385	1.73376	0.740525	1.02148	1.52597	0.662648	0.338538	1.97851	1.82572	2.49962	0.973884	1.99287	0.982323	1.04162	1.34386	1.67315	1.6386	1.37146	1.14025	0.664612	1.0925	0.901663	1.18485	1.06276	1.23085	0.969828	1.19317	1.38727	2.5081	1.68281	1.00224	4.6683	3.67085	2.36146	1.64788	1.59728	3.75457	1.84653	1.27152	2.29041	2.26536	2.19543	1.52574	1.79815	2.61355	1.57147	2.38368	2.08278	1.40902
1.32007	1.25747	1.20747	0.590489	0.760025	1.3132	0.64579	0.35013	1.93947	1.80005	1.78881	0.963103	2.2648	0.675449	1.05026	1.09461	1.40589	1.81012	1.45649	1.26146	0.666906	0.820418	0.802194	1.1633	1.26993	1.36997	1.07704	1.38358	1.56249	2.30242	1.47784	0.738733	2.83386	1.95304	1.98948	1.50805	1.47764	2.79411	1.31908	1.12962	1.97877	1.99917	2.09462	1.50439	1.46166	2.12248	1.49588	2.02475	1.88185	1.26015
1.1955	0.617143	1.0512	0.561171	0.770591	1.12106	0.622256	0.36319	1.59316	1.42158	1.12537	0.707563	1.95512	0.535664	0.935207	0.931668	1.22493	1.61892	1.05371	0.979328	0.502867	0.532108	0.618813	0.922245	1.28926	1.34872	1.18376	1.05004	1.24889	1.75444	1.07326	0.602333	2.00569	1.25494	1.53011	1.10846	1.21196	2.20165	1.04347	0.790654	1.56324	1.44715	1.64659	1.03469	0.974147	1.69164	1.14604	1.40734	1.43733	0.884941
1.36124	0.298013	1.22236	0.747783	0.709025	1.35691	0.692338	0.392849	1.60595	1.73755	1.42706	0.812214	2.07837	0.651226	1.04269	1.11078	1.62741	1.731	1.35732	1.19887	0.743543	0.631154	0.756218	1.13231	1.33421	1.48667	1.35323	1.49377	1.65976	2.19793	1.41065	0.716181	1.54556	1.26787	1.58556	1.44798	1.52407	2.49024	1.06354	1.02697	2.78503	1.94142	1.99614	1.36002	1.19758	1.8886	1.44908	1.81898	2.17284	1.04976
12.4797	0.538977	7.69163	8.55613	9.77067	7.87719	5.87161	4.15895	10.5647	13.0422	14.5023	9.5857	20.2001	4.93884	10.7386	7.49013	12.7035	13.0543	10.905	11.7639	7.23073	6.3626	7.3355	10.834	12.1332	13.5053	13.7489	16.1936	12.9945	11.7529	14.0163	7.8431	3.29107	5.69358	10.9689	11.7482	13.4945	7.32007	8.50428	8.71806	12.8602	14.5715	14.294	11.6836	11.188	12.5955	14.5017	13.3017	14.249	10.1937
3.68725	0.453604	7.56779	2.37829	2.12157	2.27293	1.68811	0.936283	2.8642	2.8831	3.54808	2.20541	4.44973	1.46716	2.76865	1.99709	3.23479	3.51672	2.59509	2.71444	1.65386	1.39917	1.50894	2.13997	2.72324	4.00322	3.25259	3.01864	3.12172	2.80606	2.9265	1.63723	1.25462	1.51371	2.37752	2.12319	3.91718	3.61467	2.5233	2.24153	2.95404	3.57891	3.62798	3.4038	2.41532	3.58766	2.88822	2.97753	3.99107	4.13534
0.926087	0.190847	1.95497	3.8262	0.69313	0.769524	0.364105	0.203361	0.775246	0.829559	1.70819	0.804331	1.20967	0.487966	1.09168	0.772329	1.00613	1.44544	0.817401	0.724504	0.702141	0.460573	0.588861	0.709032	0.805631	1.22123	1.08057	0.831095	0.999882	1.25438	1.11501	0.449265	0.828106	0.587723	0.939646	0.686124	1.32848	2.04411	0.792008	0.727186	0.922791	1.07332	1.1931	1.07652	0.718035	1.4316	0.826735	1.22325	1.38415	1.40411
1.02616	0.550354	1.00431	1.94058	0.85126	0.708628	0.841034	0.257397	0.742828	1.26333	4.55698	1.93032	0.994848	0.492843	1.5999	0.834245	0.988965	1.30088	1.10216	0.951116	1.25958	1.09274	1.21659	1.22119	0.943384	1.29631	1.00868	0.797151	0.813994	1.19341	1.81742	0.573652	1.01356	0.578118	0.898003	0.702448	1.05539	1.53685	0.750195	0.640714	0.985356	1.13764	0.90978	0.821177	0.703698	1.10772	0.761098	1.20739	1.16483	0.98877
0.900921	0.56389	0.780207	1.42889	3.12917	0.504607	1.58831	0.263486	0.480166	1.33101	4.48494	1.25321	0.840752	0.408351	1.53987	0.716928	0.881897	1.20426	0.856931	0.914367	1.67343	1.14443	1.49313	1.66209	0.727483	0.995622	0.705667	0.681252	0.664175	1.00946	2.63553	0.548587	0.760262	0.442726	0.690758	0.488065	0.878044	1.43951	0.77146	0.590729	0.869215	1.10909	0.774189	0.863237	0.571743	1.07171	0.74133	1.14194	1.10281	0.900313
0.941695	0.616605	0.597015	1.3039	5.09769	0.686582	0.565372	0.226509	0.495097	1.55578	4.57882	1.33065	0.920456	0.392283	1.58581	0.629736	0.88667	1.09536	0.944942	1.18411	2.52764	1.67637	1.9517	2.20738	0.624348	1.01316	0.756167	0.72605	0.690373	1.08652	3.14974	0.666131	0.650826	0.456788	0.688607	0.424185	0.883161	1.35521	0.73681	0.601855	0.778901	1.18061	0.833741	0.79758	0.623116	1.02847	0.672825	1.20258	1.06124	1.03532
0.692445	0.442015	0.474232	0.699538	1.58964	0.581647	0.477219	0.335851	0.402881	0.970969	2.56598	1.03361	0.905913	0.46189	0.928639	0.582471	0.643291	0.926929	0.700036	0.635319	0.76073	0.779358	0.942712	1.06024	0.530619	0.804276	0.639924	0.502789	0.542404	0.946271	1.23218	0.372903	0.56271	0.285033	0.602115	0.446957	0.669415	1.218	0.563535	0.513962	0.6589	0.795602	0.607952	0.577773	0.513375	0.873751	0.546316	0.733396	0.799159	0.799513
1.48594	1.14506	0.980666	1.83221	2.21708	1.68292	1.12964	0.536457	0.423944	6.18726	3.03125	2.12083	3.19484	6.48183	1.78534	1.17879	1.22508	1.56271	1.23053	1.20234	2.6232	2.67672	2.91477	5.84055	0.936894	1.2313	1.1826	1.6199	1.00635	1.50372	7.22711	1.28688	0.811857	1.12522	1.10963	0.909301	1.30191	1.36632	1.05853	1.01709	1.09459	1.6572	1.00044	1.3806	0.873033	1.08897	1.09128	1.54959	1.49017	1.23995
0.480911	0.368297	0.36302	0.47471	0.656477	0.710116	0.27946	0.0974618	0.117439	4.17807	0.90799	0.775874	1.38996	1.40616	0.941647	0.555617	0.486821	0.761168	0.591891	0.524764	0.681103	0.975434	0.749525	1.20315	0.259026	0.532101	0.4028	0.373631	0.264738	0.579769	1.39075	0.36968	0.328263	0.330323	0.472297	0.336341	0.490522	0.993088	0.501468	0.488296	0.275564	0.534786	0.518494	0.568929	0.383944	0.600507	0.39181	0.673492	0.538332	0.645548
0.48039	0.447491	0.537853	0.473451	0.406267	0.410569	0.324602	0.158507	0.209253	1.76897	4.12184	1.46716	1.02828	0.515033	0.857366	0.648194	0.539904	0.884664	0.673308	0.533448	0.746784	0.73517	0.703991	0.949536	0.402011	0.679273	0.480003	0.428385	0.364664	0.495316	0.966263	0.284813	0.477894	0.258831	0.459694	0.446631	0.491885	0.867725	0.516347	0.421673	0.361903	0.642733	0.450417	0.573119	0.460815	0.512809	0.574353	0.643394	0.567737	0.557315
0.488257	0.419642	0.438308	0.439452	0.504909	0.254314	0.390847	0.145662	0.263679	1.29058	3.93761	2.53989	0.750771	0.286741	0.699885	0.480848	0.55336	0.843029	0.674579	0.557411	0.907576	1.16207	0.733855	0.964585	0.395321	0.577591	0.355601	0.321815	0.262302	0.360223	0.883155	0.292532	0.519819	0.4333	0.3572	0.412107	0.515885	0.592756	0.302433	0.412261	0.237045	0.541008	0.286684	0.416742	0.397608	0.327272	0.318676	0.570702	0.469022	0.472227
1.07393	0.904246	0.940074	1.1747	1.67459	0.554088	1.31955	0.406841	0.516755	2.48394	7.091	2.64015	0.627522	0.388824	1.19969	0.594065	0.754757	1.4527	1.0575	1.16093	4.02519	7.56464	2.32623	2.25028	0.750822	0.978586	0.845585	0.798585	0.630618	0.666898	3.68584	0.782454	0.770563	0.797032	0.884836	0.727878	0.832038	0.912962	0.916927	0.655727	0.934717	1.25798	0.791321	0.924178	0.717741	0.736229	0.849704	0.701998	1.04808	0.830847
1.19168	1.04457	1.18558	1.1861	1.90381	0.882993	1.26167	0.625122	0.949177	2.64691	8.00342	2.02344	1.67108	1.66514	2.81786	0.865976	0.864703	2.52496	1.56441	1.51515	1.80671	2.21655	1.39837	1.90889	0.782925	1.02293	0.951687	0.93653	0.755276	0.90563	2.35718	1.14441	1.26159	1.83766	1.18134	1.03871	1.06151	1.18096	1.20357	0.982746	1.2782	1.43081	0.974247	1.06265	0.932662	0.904888	0.988884	1.17287	1.20525	1.04222
1.7242	1.48781	1.80826	2.52064	5.33853	1.24116	2.39602	1.22496	1.15269	4.02088	10.815	2.65365	2.26969	2.62985	2.03339	1.55333	1.20765	3.57139	1.97327	2.02527	3.93234	2.76495	2.36876	3.41645	1.28387	1.55001	1.28369	1.54954	1.09046	1.37249	6.72154	1.65352	1.36876	2.45224	1.6567	1.37082	1.43358	1.5021	1.67115	1.35947	2.13526	2.40199	1.58769	1.84191	1.53316	1.34022	1.66961	1.70319	2.14723	1.65747
4.35743	3.77943	3.00412	6.90541	14.1858	3.6581	5.53378	2.52148	2.19354	7.18983	16.5286	5.29624	6.25161	9.65007	7.50946	1.91319	1.89347	5.89466	3.85243	5.09141	6.62784	4.69558	4.16442	5.6225	5.04598	5.3307	5.05464	3.93828	2.9728	2.94755	14.3451	2.49334	1.82079	2.81796	2.46287	2.37037	2.9779	2.49548	2.73599	2.78636	3.81161	4.47128	3.13482	3.60875	2.67173	2.89102	3.51149	3.23593	4.45085	3.39282
5.19203	3.83382	4.23785	5.78614	10.724	3.24492	4.77889	2.597	5.71764	11.3768	20.8965	6.92891	9.47521	5.02258	10.7637	5.39836	1.12816	25.012	13.1883	14.788	10.197	6.4875	5.87341	7.73392	3.70877	4.2715	4.03476	6.30605	5.59171	5.38398	10.6072	4.34252	2.13814	4.20279	6.18566	6.13881	5.97618	4.05099	4.97995	4.75218	6.79826	8.19972	7.14441	6.57949	5.19055	5.4533	7.45074	5.99576	7.51745	5.61313
2.09697	1.70387	1.70907	2.16795	3.11555	1.32423	1.80291	0.969012	2.25419	4.02879	5.87619	2.64362	3.87573	1.95356	4.21472	2.11474	0.827405	15.4074	5.38306	4.66941	2.87315	2.16157	1.79258	2.46807	1.42773	1.72452	1.56889	2.10395	2.06131	1.73753	3.27821	1.50223	1.34503	1.85687	2.48487	1.98679	2.45603	1.93808	2.03484	1.83106	2.27096	2.71865	2.48695	2.57784	1.78575	1.86596	2.48532	2.1651	2.85296	2.77803
0.79816	0.727116	0.773331	0.869544	0.958124	0.596286	0.69615	0.371054	0.815338	1.92941	3.15569	1.13183	1.75228	1.02887	1.93785	1.08937	0.475148	3.34524	17.2761	1.87775	1.09676	1.0634	0.804542	1.1936	0.522736	0.700898	0.681463	0.803419	0.849517	0.582303	1.38707	0.603703	0.625516	0.616879	1.10657	0.804469	0.957891	1.14176	0.925441	0.805738	0.679677	1.06627	0.953071	1.16475	0.706434	0.826851	1.07847	1.07236	1.09498	1.30978
0.396051	0.480825	0.484731	0.558185	0.468188	0.363367	0.43315	0.217803	0.341835	0.871678	1.47525	0.887369	0.854736	0.739607	1.0893	0.763414	0.245497	1.42925	3.55709	17.608	0.658246	0.762833	0.448449	0.653918	0.334338	0.403432	0.326198	0.475205	0.39558	0.1856	0.842658	0.258469	0.372165	0.210544	0.618877	0.412531	0.410897	0.758455	0.728367	0.50293	0.240367	0.573901	0.429573	0.493582	0.571485	0.387817	0.615181	0.674338	0.48797	0.596485
0.767519	0.699714	0.956856	0.769882	0.8574	0.717475	0.64696	0.371956	0.700631	1.24967	1.95822	1.09068	1.36326	0.948676	1.38562	1.05042	0.556556	1.41446	1.54319	2.83925	4.72621	0.968512	0.631711	1.01553	0.419893	0.655164	0.575029	0.63616	0.472571	0.251934	1.46039	0.569961	0.830503	0.808136	1.19424	0.788535	0.621868	0.94867	1.26844	0.806789	0.726337	1.23912	0.70926	0.650741	0.797269	0.631901	0.941861	0.837373	0.76892	0.742918
1.19123	1.06141	1.00063	1.44204	1.86708	1.87459	1.34272	0.714296	0.687182	2.51826	6.95199	2.52253	2.23625	1.02748	1.51791	0.681393	0.780138	1.2207	1.25873	1.4737	4.57145	0.686033	1.30137	2.43045	0.749002	1.0532	0.830806	1.01189	0.610669	0.368451	1.30039	0.606552	0.537284	0.64177	0.927689	0.806867	0.908574	0.974713	1.21112	0.626788	0.903114	1.62833	0.772951	0.626762	0.67225	0.568893	0.737516	0.706944	1.00377	0.925075
1.13975	1.19867	0.89993	1.16581	1.56011	1.26366	0.952421	0.616557	0.870664	2.31339	3.8736	1.75529	1.94681	0.944735	1.54815	0.958338	0.808581	1.67346	1.45772	1.51854	1.7715	0.991165	1.93894	1.44876	0.722409	0.73345	1.55273	1.28007	1.07816	0.57019	0.554574	0.537974	0.67533	0.514104	1.08101	0.91327	0.880647	1.17369	1.1466	0.782573	0.826911	1.44938	0.727952	0.708443	0.834933	0.570973	0.883082	0.979161	0.942688	0.926434
1.45214	1.41215	1.17452	1.28484	1.96636	1.4089	1.03176	0.767228	2.47667	3.45045	4.69655	1.77011	2.25009	1.0238	1.99145	1.22775	1.15547	1.81072	1.66307	1.6208	1.82718	1.4157	1.41154	1.65932	1.17421	1.3346	2.00049	1.52908	1.15304	0.769825	0.812628	1.53888	1.65443	1.51763	1.73445	1.6254	1.28103	1.49228	1.69526	1.21997	1.71445	2.36979	1.21482	0.981633	1.06813	1.02571	1.44027	1.39259	1.41018	1.08127
2.3973	2.14459	1.8097	2.91247	8.54132	3.08005	2.25037	1.6353	2.42288	12.3205	12.0151	3.86503	4.88792	1.66079	5.35556	1.8365	1.97837	3.12525	3.11715	3.27614	5.367	4.49765	2.60576	5.62775	0.939057	1.73744	2.78647	2.70155	2.44316	1.4927	0.86195	1.59703	0.950223	0.974889	2.68108	2.317	2.36642	2.16632	2.51797	1.80001	3.59478	3.01577	1.97354	2.12047	2.24807	1.90983	2.46511	1.94927	2.94936	2.00912
8.43201	7.03024	4.63973	6.00001	11.4975	5.47633	3.91317	3.25076	11.7533	18.721	14.7954	6.54575	11.9176	2.72146	8.84428	4.58194	6.39083	7.96569	7.44945	7.29544	7.42276	6.40007	4.48509	13.2056	7.49404	1.36213	11.7813	11.2452	11.6742	6.90991	3.18071	5.08557	2.58359	2.61022	8.78645	8.52145	8.35612	5.41382	6.56435	6.04242	9.92769	10.3229	7.76735	9.57723	6.85415	6.86463	9.69559	6.25691	9.45567	6.5807
2.77352	2.35335	1.57584	1.55765	2.17587	1.45736	0.954586	1.00452	3.0724	3.47915	2.60037	1.54957	2.99086	1.07695	2.4869	1.52696	2.04833	2.48539	2.08752	1.91956	1.75102	1.53907	1.13241	2.71562	2.15118	0.81136	5.39951	2.18354	4.25161	1.72848	0.625762	1.63161	0.935525	1.04304	2.33892	2.12687	2.87055	2.25136	2.25459	1.95643	2.37548	2.65988	2.07389	2.86059	1.99977	1.72951	2.36371	1.63293	2.70259	2.60173
1.6268	1.44719	0.800483	0.984426	1.16292	0.914667	0.730828	0.843763	1.31327	1.2612	1.10123	0.766001	2.00601	0.790975	1.2165	0.897021	1.12941	1.49181	1.06918	1.06957	0.931139	0.897994	0.869762	2.02842	1.57493	1.30787	2.93791	0.660405	2.94153	1.0153	0.220811	0.95666	0.54417	0.347175	1.56491	1.60764	1.61723	1.64159	1.65549	1.37501	1.71419	2.07944	1.31195	1.37457	0.539774	1.32084	1.87292	1.18689	1.69035	1.55643
0.839444	0.736156	0.444984	0.46017	0.498729	0.484632	0.283529	0.377906	0.637352	0.532007	0.421557	0.343372	0.582769	0.345578	0.661392	0.549745	0.614526	0.737073	0.598768	0.484349	0.44077	0.510114	0.463269	0.624657	0.788291	0.64386	1.08683	0.326711	3.26852	1.13591	0.0625348	1.40043	0.350497	0.0354473	0.756801	0.606305	0.735428	0.931493	1.01371	0.960875	1.37116	2.01936	0.937621	1.13253	0.34844	0.515486	0.730589	0.62682	0.674592	0.80903
0.476007	0.420597	0.328864	0.329605	0.26777	0.353157	0.208202	0.25276	0.360181	0.386774	0.31291	0.212261	0.432603	0.321649	0.617693	0.474448	0.376396	0.408666	0.475875	0.312333	0.342617	0.370867	0.444103	0.409935	0.430075	0.394432	0.59302	0.237698	1.98569	0.765568	0.207687	1.43023	0.617424	0.156468	0.490827	0.333464	0.437544	0.828015	0.811062	1.63586	2.69055	3.03346	1.1146	1.19504	0.230491	0.497926	0.548713	0.509735	0.456491	0.745085
0.358728	0.339541	0.251834	0.280787	0.22209	0.256122	0.186143	0.235508	0.386057	0.423082	0.393941	0.210192	0.416393	0.25412	0.629448	0.43804	0.289936	0.386805	0.430486	0.303066	0.290829	0.229801	0.379308	0.348892	0.354016	0.380646	0.448411	0.300246	1.2825	0.811116	0.340115	0.962131	0.597825	0.365536	0.565956	0.565808	0.384015	0.686671	0.749953	1.18438	1.69634	1.66832	0.961475	0.871582	0.0637145	0.345905	0.505998	0.390654	0.371952	0.627373
0.088371	0.0625175	0.0703886	0.12815	0.048403	0.0607191	0.0438195	0.00581618	0.144986	0.144116	0.195808	0.0629466	0.180659	0	0.123838	0.0828624	0.0710259	0.153726	0.12056	0.111724	0.0830426	0	0.142283	0.10807	0.173373	0.109186	0.112656	0.107169	0.592782	0.459503	0.237885	0.902012	0.672558	0.333162	0.632239	0.0620902	0.0424139	0.138884	0.424077	0.626741	3.63922	1.72602	0.646609	0.515721	0.201014	0.0168884	0.297132	0.1231	0.159739	0.213314
0.78318	0.4807	0.787653	0.459472	0.441533	0.229868	0.302933	0.400059	0.837801	0.72669	0.857741	0.558886	0.769481	0.571629	0.772422	0.624462	1.10384	1.29638	0.720045	0.719164	0.501827	0.319899	0.533493	0.746856	0.529184	0.560198	0.516773	0.668756	1.72361	1.6175	2.59792	9.07782	1.3309	3.10488	1.53141	0.7789	0.371972	0.792412	0.936149	1.29412	1.94354	3.80947	1.01301	0.951734	0.717551	0.385652	0.571713	0.601324	0.564809	0.47085
1.5419	1.12672	1.40272	1.01091	1.00947	0.74036	0.765636	0.686598	2.29606	1.81866	1.91006	1.80034	2.80765	1.79905	1.51451	1.11887	1.78616	2.14911	1.64549	1.46523	1.21349	0.836235	1.42756	2.27638	1.36725	1.48644	1.40363	4.58989	3.60929	2.83113	12.8758	9.68955	1.97787	9.55887	3.08758	2.75272	1.21438	1.17688	1.66094	2.18424	3.35624	6.2673	1.96309	2.59907	2.02649	2.16573	2.53538	1.57935	1.66595	1.3614
1.93023	1.72495	1.07051	1.29811	1.4511	1.20965	1.01812	0.804338	2.03161	1.77759	1.6976	1.82223	2.4585	1.47375	1.52144	1.09022	1.76127	2.25666	1.71171	1.72104	1.29168	1.10064	1.48225	1.93262	2.11587	2.24428	2.24877	3.26489	2.54006	1.92409	1.96332	2.22447	0.952279	4.43415	10.8145	1.79542	1.37145	1.21954	1.46286	1.47687	2.45186	2.85692	1.69052	1.74349	1.82568	1.42498	1.79291	1.37295	1.85073	1.74926
2.71093	2.45614	1.66032	1.9915	1.96562	1.82724	1.38114	1.20591	3.19641	3.13375	2.78719	4.19788	3.68282	2.93681	2.44245	1.85518	2.51442	3.60014	2.68665	2.67346	2.07587	2.06929	2.76946	3.01757	2.8446	2.94789	3.14516	5.31786	4.05893	3.31066	2.70344	2.1753	1.56036	6.33134	7.14202	2.73237	2.84237	2.01	2.87561	2.0562	4.044	2.91074	2.73683	3.05645	3.76421	2.72533	3.24955	2.36055	3.90902	2.57355
13.0126	9.09828	8.72431	9.39256	8.74257	7.67104	5.91237	3.94958	12.9403	14.1821	14.2697	49.5575	17.1731	17.1802	12.9607	8.07546	12.7231	16.6976	12.5375	14.3709	13.4027	12.5105	26.8043	12.4436	11.0181	9.5636	12.5612	22.8179	17.6526	24.1707	31.5691	14.3177	12.6809	7.77113	20.258	18.1293	7.93667	9.234	10.3998	7.26098	14.9426	14.3019	12.8785	13.3244	14.4223	11.2858	13.5881	9.30636	13.6498	9.41489
9.43729	7.37733	5.66204	6.2271	6.98506	5.45891	4.19674	3.53825	10.1099	10.9288	9.21978	9.26451	15.125	10.5623	8.49265	5.77442	7.89649	10.2847	8.59303	9.15048	7.03743	6.64061	8.27523	12.9879	8.42224	9.07568	9.81124	19.417	13.9763	10.0795	3.40574	7.63244	3.01975	8.39089	17.1225	15.3736	8.19498	2.88426	12.6276	6.72358	14.3396	11.1822	10.2553	13.3917	14.8561	10.9274	11.9445	7.47362	12.9419	9.90028
3.02743	2.81786	1.8984	1.75575	1.92041	1.60296	1.08936	1.04725	3.63101	3.12431	2.15852	3.97236	3.52718	2.93371	2.48084	2.00232	2.67351	3.29359	2.42231	2.75332	1.81873	2.19534	2.51515	2.97159	2.98534	3.32428	3.15106	4.15044	3.64592	3.95995	1.25478	1.78956	1.23768	4.00832	4.45318	3.59712	5.33264	1.24661	8.95773	1.47387	2.95292	2.53259	2.84989	3.27439	3.2591	2.64749	2.52264	1.84257	3.57886	3.29435
1.03919	0.830161	0.753004	0.665288	0.729593	0.72084	0.324713	0.345536	1.18384	1.27526	0.773683	6.07783	0.773109	1.37003	1.05671	1.00249	0.822489	1.44076	1.08594	1.28826	0.797733	1.01768	1.20771	0.867988	1.07719	1.18618	1.0916	1.03513	1.47589	2.13655	1.18194	1.20196	0.580514	2.36975	2.12562	1.15373	2.42148	1.02964	2.50293	0.687485	1.10808	1.3456	1.42306	1.28916	1.32217	1.01589	0.66386	0.909609	1.42061	1.23466
0.34364	0.185922	0.517619	0.237944	0.395829	0.286404	0.106506	0.100583	0.509178	1.03264	0.352046	2.9962	0.373417	1.64501	0.603963	0.666785	0.357747	0.609781	0.559702	0.471883	0.384996	0.597782	0.634156	0.442636	0.371439	0.422467	0.316006	0.690658	1.06833	1.6772	4.868	1.23465	0.93584	2.81218	1.15283	0.699649	0.798102	0.777157	1.02829	0.251223	0.760152	1.0464	0.826777	0.965444	0.632852	0.682077	0.342856	0.457589	0.881419	0.523245
1.03424	0.701511	4.8655	0.905099	1.23978	0.774829	0.584506	0.644848	1.97828	12.6363	5.53622	1.39661	2.59483	3.61635	3.69456	3.86579	1.95786	1.4944	4.34638	2.1454	1.37682	1.44971	0.866406	1.1846	0.609787	0.769108	0.549605	1.29717	1.52331	1.69602	5.27403	1.8517	2.60004	35.4172	3.22581	2.98941	1.16857	2.442	2.52862	0.531639	0.61694	1.68468	3.1835	2.43184	2.45751	1.98783	0.890565	2.63699	2.85632	0.850559
0.517458	0.341254	2.10024	0.298138	0.381337	0.334558	0.138241	0.395099	1.63289	3.58507	1.60562	2.64224	1.00144	2.25009	1.46589	1.73918	0.942454	0.551377	1.57194	0.67847	0.462634	0.391883	0.864451	0.831648	0.284522	0.332272	0.236296	1.13926	1.04579	1.06803	2.23347	0.721096	1.60622	11.6726	2.32054	2.10414	0.930493	2.44941	1.75385	0.233451	0.955011	0.922579	2.03614	0.650621	2.62486	0.902083	0.603183	1.7754	3.12421	0.547887
3.09202	1.83945	7.7942	1.04126	1.17058	0.807917	0.719506	1.63573	10.7755	8.8229	4.28342	1.02101	3.53088	4.22269	4.19969	6.8083	6.09879	1.82215	4.48111	2.28096	1.1327	2.02573	3.88696	6.34737	1.71886	1.59874	1.09596	6.37097	1.35903	1.00202	1.73465	1.23463	3.93397	18.7382	18.3709	14.1814	5.56666	13.1694	12.4409	0.758798	1.14737	1.80971	1.26835	0.977197	15.8536	5.11402	4.18489	6.44682	10.7024	3.96668
1.30594	0.982038	2.2165	0.505193	0.609295	0.349574	0.316995	0.466911	2.31966	1.55186	1.20164	0.452892	0.730387	0.834694	1.39993	1.74135	1.571	0.540702	0.897065	0.635302	0.527902	0.619182	1.24194	1.07255	0.907037	0.953327	0.827779	4.6429	0.59075	0.381538	0.622062	0.471703	0.974949	2.54469	2.86266	2.2511	1.30597	3.22568	2.35048	0.482928	0.667516	0.76373	0.506446	0.591369	3.51323	1.31861	6.62328	1.46297	7.35458	1.74067
1.50318	1.09385	1.15931	0.662119	0.773979	0.42144	0.43011	0.384423	1.18999	1.01256	0.921327	0.199989	0.759569	0.718426	0.720877	0.733638	1.0213	0.723671	0.64166	0.746798	0.50603	0.464435	1.24088	0.867443	1.3349	1.46527	1.07909	3.83979	0.651855	0.508833	0.610188	0.735081	0.65042	1.17977	1.70995	1.45428	1.12157	1.74482	1.67665	0.460446	0.952275	1.05872	0.611775	0.725702	2.24974	0.997936	2.3347	2.29575	6.37902	2.80411
0.728387	0.529922	0.526381	0.28928	0.310199	0.191836	0.184827	0.117852	0.515857	0.421937	0.497194	0.296915	0.299454	0.737034	0.279349	0.302403	0.431096	0.620886	0.288643	0.279538	0.260385	0.230215	1.87093	0.258683	0.732473	0.689799	0.481469	0.925068	0.252331	0.215414	0.220595	0.334785	0.8146	0.470756	0.589561	0.42831	0.413674	0.785241	0.687341	0.129918	0.466838	0.43371	0.358559	0.290656	0.812707	0.480584	1.07559	1.44681	4.83929	1.59906
0.304511	0.172206	0.241671	0.0651944	0.135019	0.10019	0.121331	0.234653	0.218303	0.282129	0.140195	0.603777	0.0938923	0.270846	0.12882	0.128054	0.217989	0.14185	0.114893	0.134097	0.135488	0.23336	1.56158	0.187977	0.218987	0.372117	0.215716	0.59416	0.0458097	0.220985	0.151567	0.202574	0.595922	0.354926	0.345404	0.141848	0.143197	0.411011	0.352511	0.0214796	0.280316	0.271375	0.312154	0.214431	0.392949	0.372134	0.928518	0.66753	2.74393	1.50708
0.129199	0.0417018	0.0355216	0.0216271	0.0787237	0.265174	0.223258	0.272192	0.0355733	0.448056	0.0205578	1.3865	0.0342459	0.767004	0.179952	0.140633	0.086499	0.0545892	0.0541407	0.0875467	0.0608793	0.181155	6.13634	0.0661083	0.26162	0.192692	0.119058	0.210991	0.161887	0.0292417	0.120603	0.0115163	0.0785525	0.317668	0.107451	0.0294727	0.113855	0.242402	0.0980933	0.0903272	0.240936	0.179577	0.11082	0.0705285	0.221619	0.126404	8.45002	0.610838	2.55199	0.741738
0.246658	0.240881	0.122391	0.273021	0.23644	0.410793	0.340147	0.388211	0.119817	0.555708	0.103421	0.721246	0.113736	0.498163	0.367954	0.241394	0.163456	0.306131	0.251208	0.216561	0.432044	0.294277	1.17969	0.117779	0.071953	0.136015	0.176351	0.309944	0.241233	0.21361	0.138151	0.293082	0.0201571	0.288439	0.105886	0.0247028	0.184984	0.045092	0.136221	0.243247	0.14009	0.107298	0.172784	0.64421	0.244325	0.231997	1.89066	0.871802	3.7057	0.589257
1.36964	0.942881	0.705136	0.899694	0.814743	1.24217	0.834075	0.650166	0.942454	0.806254	0.942564	1.07234	0.876531	1.23694	0.773399	0.560486	0.749457	1.21843	0.947666	0.918592	1.04317	1.07706	1.40632	0.750152	0.91832	1.07518	0.991633	0.762032	0.992889	1.24033	0.91881	0.987443	0.773609	0.289688	0.676996	0.827163	0.985116	0.529511	0.831455	1.02097	0.573444	1.50176	0.68772	0.944522	0.517777	1.02947	1.37283	1.92188	8.20465	3.0143
1.15535	1.17682	1.16003	1.26385	1.60819	1.74291	1.43278	1.54591	1.22234	1.43092	1.2833	1.605	1.16756	4.38108	1.98042	1.11306	1.17626	1.4028	1.36886	1.61889	1.18972	2.41991	1.9038	1.1816	0.940141	0.914687	1.19523	1.00192	1.42447	1.49271	1.28454	1.56136	0.684179	0.78153	1.19413	1.5428	1.03779	0.587208	0.800306	1.18431	0.919522	0.962393	0.886879	1.04915	0.744819	0.786727	1.04036	1.63367	3.28355	1.75624
6.85744	5.40185	4.16061	5.90161	5.70127	7.62674	6.28895	7.91745	4.87287	4.51139	6.16107	5.67338	8.23421	10.4232	11.5665	4.59229	3.28001	5.20791	6.81129	5.26943	5.33075	12.9222	8.88872	5.86954	4.45516	5.04531	5.40055	6.10617	6.4942	5.35003	7.20433	9.59236	5.22754	2.64049	4.89914	6.92135	5.93512	3.2638	5.18958	7.33929	5.40322	4.41603	3.52903	5.37955	3.3482	3.53194	4.09803	6.6433	7.89618	5.87291
20.6037	27.7817	20.0471	29.5615	24.3718	27.4458	45.526	50.9366	20.698	20.219	20.052	26.8654	27.3797	28.5028	29.902	22.2353	18.9937	19.986	25.8219	21.7334	31.7209	30.1789	51.2584	33.6754	16.1454	16.3897	20.2948	19.1278	20.4702	17.0928	21.5774	38.0213	8.49031	10.9739	14.8933	17.3027	15.3108	9.8369	22.1626	22.3725	8.27192	13.8518	15.7256	15.9673	20.1823	11.0155	15.3806	21.6763	10.6733	63.6357
12.8756	21.852	15.4633	23.6409	16.739	24.6761	37.2048	40.6688	9.51386	8.41361	10.5427	18.0582	10.519	22.9094	20.6579	16.5022	13.194	10.4686	15.9366	14.5059	25.2121	20.353	39.3974	17.255	7.28272	9.59909	14.3145	7.71636	12.6105	10.8533	10.8702	18.9039	2.59941	3.50925	9.11057	11.4801	10.0945	5.10941	13.9364	16.7165	3.05634	5.10299	5.12339	6.04644	15.6794	5.09509	6.51162	13.7305	4.95788	9.87335
10.2823	10.5714	11.6327	19.634	18.0461	19.6934	32.2744	34.2584	7.87111	7.95286	9.33738	18.0152	10.7077	13.6335	20.9075	18.4704	13.777	8.40797	13.0638	16.1485	22.2389	21.0434	39.7898	16.7266	7.27544	13.0867	9.42101	6.55031	12.0159	10.5323	10.4123	15.6382	3.36348	4.67805	6.82029	9.07643	7.1259	5.19566	10.1061	16.2596	2.70953	4.52326	5.0754	8.36441	9.34571	5.02397	7.15734	10.9727	4.37441	7.71054
13.0867	15.9488	12.2407	24.6993	16.777	21.2033	32.3655	35.6115	13.7458	7.12283	10.738	17.2276	9.18943	11.3798	21.848	18.727	12.1028	7.89569	17.8999	19.1888	22.8967	26.4629	38.916	19.2882	11.1399	9.84291	9.15379	8.63266	15.3818	13.5062	12.414	21.4712	5.17864	4.81004	6.33107	12.9573	9.043	6.40363	10.2778	17.3661	3.96891	7.93794	5.44813	8.7243	12.5213	7.50737	9.56618	13.5771	6.02642	8.54386
8.35771	9.34583	8.87341	17.741	9.9394	10.4771	17.8542	20.7427	3.62912	3.39574	4.54201	17.5477	5.12848	13.3171	12.0325	11.6777	7.50302	2.89121	6.76596	8.77677	12.2985	11.7061	20.8565	8.15611	3.31309	5.6028	5.55877	3.30303	6.95741	4.43574	5.65378	9.22247	1.87647	1.93577	2.78291	4.60354	3.95272	3.75547	4.77805	9.57713	1.95591	4.62414	2.89446	4.53407	5.34464	3.60732	4.23459	7.06806	2.57913	4.67452
4.6338	6.38664	6.25306	12.9146	4.98125	7.83421	18.5482	17.063	2.04432	4.02569	7.1438	7.83809	5.0936	6.3648	11.2613	11.073	8.64293	3.44801	5.0571	8.90616	12.7923	7.10602	17.1131	5.56854	6.69694	8.13587	6.4334	3.66204	5.56334	3.37092	4.53234	8.00413	2.32097	2.0439	3.74332	5.26815	4.1978	2.00234	9.1843	7.64385	4.511	3.1466	3.81552	3.98958	5.22758	3.12696	4.60446	7.2581	1.43963	7.12797
4.51494	3.69094	11.1117	12.2979	11.0337	6.76952	29.6529	17.7492	3.21909	4.70002	4.24428	6.19824	2.89728	7.98565	8.59105	9.15631	7.73804	4.19534	4.6338	6.66734	10.1112	8.92291	15.2057	6.56577	6.88516	3.53511	4.50575	2.29402	3.92424	5.65438	4.15351	5.98272	0.221711	2.72748	1.04842	6.01208	3.12658	1.78353	2.64881	7.57738	1.61195	1.73143	2.5931	3.86416	5.10405	3.48373	5.09968	5.94431	1.72042	6.57756
3.34886	3.6154	7.38816	8.10671	4.53872	4.20874	16.578	11.1618	2.38455	1.65789	2.38823	3.7424	1.92735	4.45135	5.38686	6.78622	2.57385	4.7699	1.86438	6.70916	3.81607	3.60807	9.8993	2.67089	3.84764	2.46478	3.71746	1.91074	4.17437	2.8702	1.594	5.33405	1.11891	1.34771	1.0909	3.12181	2.6541	0.436169	2.00404	3.68996	0.890934	1.04695	0.986475	2.68929	3.96041	1.23052	1.96352	6.16581	2.50668	1.36861
0.599978	2.71067	4.22163	7.04119	4.61557	3.13963	6.57127	8.85302	1.52061	0.94389	2.23481	2.94815	3.06919	5.64379	3.30502	6.75107	1.65505	1.84601	2.14431	5.27216	3.82016	2.77945	4.11155	1.44596	1.34698	6.39953	2.56467	3.7396	1.9699	3.3778	1.67628	6.1934	3.84501	2.70612	0.973023	3.89765	1.44356	1.16342	2.84428	3.05959	2.38564	2.52748	2.2675	2.76121	3.50988	1.69392	2.70278	4.47649	0.879688	1.29334
2.97066	4.66506	4.42246	7.35223	5.10917	3.79196	8.60995	10.0408	7.97367	1.93546	3.60549	10.5863	1.34777	4.55711	4.31021	6.13235	0.800641	2.52306	1.96243	3.69882	3.09297	4.23374	5.47454	1.89316	1.02917	3.76986	4.194	1.96178	7.1983	3.39274	2.12204	5.59582	5.51552	6.56332	4.27589	4.14485	3.05886	1.47384	3.76289	3.70964	1.94217	1.79621	2.00458	3.07767	6.09477	3.15395	2.61196	2.68524	2.73078	1.13127
0.892544	2.34976	5.96058	7.72137	4.11669	4.60405	4.81506	5.51458	2.45017	2.61437	1.21288	2.82265	1.85071	1.78232	4.33147	5.80365	1.59863	1.12778	1.96532	2.64569	3.7581	2.07837	3.16441	1.5838	2.17683	5.34976	1.84315	2.26895	2.67453	2.51578	2.51786	10.0092	5.31439	4.90572	2.53409	3.50789	1.95249	2.40293	3.57767	3.92242	1.9496	3.61661	1.483	2.00901	5.56418	3.49052	3.08924	3.30128	1.5726	6.76836
4.90328	4.70277	5.17972	7.31746	3.84729	4.05498	3.17967	6.01777	5.00407	3.41773	6.41585	3.02439	4.50295	3.50332	4.21712	6.05561	5.12179	2.77025	3.8425	6.47284	4.21852	3.29183	3.40821	2.98048	6.41424	4.45266	3.42156	11.955	5.10694	4.1063	3.68788	7.79252	3.11458	2.71522	2.54637	4.10293	3.28421	3.31265	4.03645	4.54442	3.06164	5.63429	4.05844	7.15318	12.2971	9.31223	12.975	4.80259	1.46319	6.78951
3.13912	3.11782	4.7025	7.66162	3.77011	3.18462	6.5111	4.10703	1.18154	1.66362	4.52586	3.40515	2.11501	3.72328	3.94608	3.49531	2.64527	2.72315	2.01773	2.65817	2.83389	2.62739	2.7467	2.25314	1.54967	3.28478	2.30945	4.56944	5.31623	3.5364	2.12026	3.98982	0.750595	2.56123	2.59121	1.94308	3.17074	2.73002	3.35572	4.63898	5.4441	4.27721	3.16303	7.67481	6.63791	5.29872	6.79126	6.07038	5.66854	2.9119
4.15491	6.83221	2.55663	3.33625	4.31457	5.05995	3.35505	3.00272	2.42929	2.57471	2.08004	3.05933	2.4191	3.34873	3.80513	4.11033	1.5914	2.03343	3.49011	2.52979	2.19903	2.48478	2.0515	2.20567	2.20896	2.27848	2.66437	3.25083	3.38111	3.8938	1.96001	5.30096	1.0506	1.72011	3.25595	2.27003	1.97395	2.21044	2.98115	3.89213	5.21929	3.26865	3.38077	5.40198	3.78199	3.88931	3.55963	2.93325	4.41312	10.8092
7.64447	9.40111	5.91365	8.45392	6.53251	7.79775	8.08774	7.24219	6.86725	7.067	7.33901	7.98264	15.4209	9.98679	7.69472	6.11851	5.82513	7.60783	7.15616	7.47102	5.86709	8.11267	6.72848	7.42644	7.26538	7.49353	7.52904	12.3798	12.4189	9.80889	11.9431	11.665	4.11181	5.037	10.0291	8.21945	8.41502	6.69901	7.21674	7.52846	3.16943	9.84942	7.53953	12.5303	11.0344	8.59786	8.39348	5.71495	2.34092	6.97734
43.546	45.3832	32.7962	50.9798	37.6875	29.1908	37.0549	26.8834	49.2421	22.457	39.6868	47.09	15.5504	68.3441	54.6581	39.3025	27.5166	43.5471	41.8653	45.881	27.0978	32.494	33.0854	23.9679	29.193	34.6639	32.2046	14.531	46.9449	32.4925	38.2014	89.8652	48.6192	15.7757	20.61	17.951	25.5026	23.9197	29.7414	27.4262	10.0809	27.4295	38.7963	35.4075	27.8004	27.7034	26.4968	25.0463	8.55852	29.635
6.72448	10.0701	3.98383	11.6883	5.92003	6.78854	9.02289	7.11825	15.3069	3.50865	4.75176	6.5671	1.67163	10.5151	12.7606	8.97386	2.97676	4.92325	5.66199	7.20876	3.65499	5.44391	7.02303	3.12035	9.48652	8.40969	5.91601	4.57256	6.16925	4.75896	4.52164	11.4884	4.44251	2.34333	4.69771	3.29767	5.52393	4.02263	5.08052	6.80094	3.6757	5.75612	3.51383	6.36399	5.97424	2.71716	2.97955	3.60118	2.35115	2.34576
2.17332	3.22737	3.94298	8.24908	2.74885	2.0649	5.21479	3.38834	1.50501	1.90646	2.28468	4.3501	0.533885	10.0026	5.41721	5.18194	3.29514	0.915507	2.21827	3.91497	2.93905	5.43689	4.99762	1.82491	3.55118	1.84621	1.84075	0.955787	1.9808	2.03669	1.82258	6.37074	1.35403	2.32058	3.68388	2.97963	2.36221	2.00505	1.53839	7.44984	1.22109	1.012	3.09033	4.27551	2.21971	1.53489	1.61726	1.75294	0.228555	1.43092
4.14843	8.55184	6.16451	4.52944	2.90841	2.67255	2.93142	3.49102	2.55447	2.93325	2.18896	6.50055	2.10944	11.9299	6.4021	7.75582	4.37632	2.03508	7.62296	2.53213	4.04148	4.92603	3.19375	2.296	3.25135	4.08264	4.80519	0.523582	2.79146	3.89083	3.32423	7.02578	7.49881	8.0883	2.16452	1.67085	4.04739	1.32015	2.02194	6.70837	1.47827	2.5167	4.00068	3.92016	2.68874	2.14846	4.06839	5.62713	1.05143	2.89161
5.59661	3.9057	4.81064	5.74075	6.19056	4.2916	5.5875	3.4977	5.29145	3.19079	5.44594	5.82786	2.43782	5.89771	5.67311	6.21012	6.50951	3.7234	5.72806	3.5685	3.71521	3.97523	2.68887	3.72793	4.47836	5.56941	3.36269	2.41127	3.31394	6.20551	2.7462	8.22683	3.49653	4.682	5.06987	2.82496	2.60575	2.97118	5.18036	6.89969	3.91146	3.11816	3.28791	3.70144	4.49734	3.1507	2.13306	3.56194	1.41483	2.62114
2.01233	2.63845	3.00034	1.67622	3.7599	3.12167	2.74769	2.97385	0.79585	1.48038	2.43183	4.10202	1.64052	5.62498	3.53114	2.90717	2.74043	1.41715	2.90331	2.38296	2.7606	2.36927	2.02329	1.96111	3.0298	3.08666	3.18514	3.18883	2.49222	6.18996	1.40408	3.61721	1.14445	1.03293	2.49792	2.5286	2.59507	2.2373	4.95088	3.3481	1.96121	1.20503	4.73742	1.88852	1.81729	2.35556	0.587207	4.11928	0.56642	2.94394
2.44962	2.56555	2.7139	4.14264	3.17576	3.99632	4.42563	5.18353	2.65316	2.72267	3.5082	5.20057	1.57824	9.44267	4.28643	3.30562	2.76068	5.93709	5.74349	5.6112	3.91499	5.52534	2.70841	2.5486	4.42416	4.16696	3.14229	5.7706	2.52856	4.79367	1.1681	5.35051	0.907991	1.13727	2.81616	2.62057	2.75544	3.83861	4.81146	5.3626	2.28165	3.37652	2.95619	3.05326	2.08458	2.51825	1.039	1.62954	0.792467	3.5729
6.08757	6.02446	5.81187	11.1408	7.11655	10.34	9.29848	10.8575	6.33672	4.20247	8.22162	13.1163	3.37201	13.5373	7.55817	7.68669	10.7569	7.67834	9.8347	10.2577	13.2628	10.7935	8.54337	11.1864	7.25126	6.54846	8.70585	4.6046	5.90617	10.1627	3.26031	8.23476	3.26132	3.62027	5.38474	6.43191	4.5955	6.61471	4.7474	9.71658	4.2924	4.73992	8.31805	7.64318	4.19033	4.90283	2.93621	3.53737	0.559719	2.89382
74.5546	65.5267	66.8757	92.6734	72.7249	74.3257	89.4273	117.468	110.168	44.7239	114.237	158.97	38.2444	122.767	86.6532	83.6952	132.394	80.2166	125.374	119.557	135.676	91.3101	109.44	140.123	91.2008	59.0128	71.7545	45.2983	79.0372	85.1771	34.4172	81.3495	53.9706	44.1485	73.5743	78.1733	50.8515	37.7314	50.8492	73.6996	21.9628	50.7072	84.6959	82.4134	58.0593	45.1507	29.9952	40.8947	5.73337	19.1872
6.44167	6.19374	6.74303	8.90106	8.66079	6.63393	9.93599	13.4226	7.80976	3.043	7.98174	17.8636	5.85446	12.2851	11.0524	8.87988	9.89641	7.5677	8.90002	8.19872	13.4393	8.76852	8.73666	14.1273	5.86285	4.3407	5.80456	5.51345	7.20011	7.08402	3.89693	9.81688	4.50725	4.82284	5.79176	7.24122	4.00692	5.99251	7.73591	8.72318	3.2462	5.54487	8.69199	9.79262	5.24245	4.10315	2.78124	7.41033	0.916904	7.93489
5.69819	6.48159	6.04292	8.19383	5.73108	5.3747	8.50114	14.6622	3.6234	3.2431	4.05388	5.63003	1.1515	3.72718	4.6939	8.20165	5.17446	3.9581	4.32051	5.38842	5.04453	4.77038	5.24613	3.92942	4.92201	5.22028	4.81293	12.883	6.60072	4.31249	9.10005	9.98765	1.37538	2.61656	5.73044	4.75873	5.04229	5.65883	8.78184	6.55481	6.56707	6.12	7.07556	8.24221	13.4083	6.34939	5.55074	8.42603	6.3978	9.83665
0.949791	2.43422	2.23159	5.81818	2.73264	2.31539	8.23207	15.7568	0.421349	0.414903	0.690316	2.0269	0.350937	1.56376	3.45222	9.74847	1.39479	1.1132	1.44283	2.52905	0.999419	1.27854	2.92803	3.20824	0.861065	1.54546	0.93664	0.824461	1.27229	1.33333	0.822033	7.34759	0.0667649	0.679886	0.574713	0.581839	0.934008	4.38633	10.6982	15.721	2.29488	3.44962	5.04214	5.77642	5.11344	3.47219	1.77071	11.6825	1.22247	1.4083
1.05105	2.9863	2.98941	12.4222	4.46827	3.29041	10.0627	12.4592	0.652066	0.783923	0.72048	3.72996	0.651919	3.55955	4.62649	13.6649	1.53271	1.35721	2.39824	4.00987	1.65646	1.72347	3.33629	5.38846	1.41372	2.09907	2.39401	1.12192	3.36644	2.05797	2.30624	7.73269	0.569164	1.38539	0.770815	1.56807	1.21354	4.18434	12.7695	15.1893	2.62967	5.60977	9.015	13.8506	9.85354	4.1719	3.88596	13.6188	7.27186	0.968479
10.6861	13.3107	10.4737	21.0051	15.248	12.3549	21.1518	35.2933	11.643	7.55385	8.47938	14.8175	5.3313	13.8935	13.5353	72.5758	9.44214	9.43892	10.7778	12.5939	5.48955	4.66219	6.37933	8.20284	12.675	12.8017	14.8569	8.09323	15.5338	11.0196	4.94774	25.9444	3.05198	5.26739	9.93097	14.6092	8.22934	9.80248	24.3285	102.026	3.51484	9.63787	10.6899	12.2448	15.8847	8.52368	8.11868	94.5563	1.23201	1.98163
1.50464	3.93348	5.15145	19.3194	11.8902	3.07238	16.9793	6.61385	1.47505	1.74221	1.47905	5.93642	2.14341	3.5134	12.3571	12.5032	1.58642	1.8868	2.87619	6.91811	2.95354	3.08246	8.60219	17.9793	1.5455	3.11259	3.29073	3.35692	6.53387	4.81761	8.83421	6.84332	1.23462	1.97966	2.67837	6.08498	3.28022	10.0919	16.8226	11.0489	2.2869	13.318	9.4125	19.0303	18.5556	6.35217	13.4148	11.5372	5.4829	5.47434
1.59089	1.83038	1.91638	2.63731	2.35065	1.25656	2.99523	9.61711	1.78729	1.21289	1.60191	2.18956	1.04619	3.40568	3.58627	14.5739	1.28553	1.83077	2.28628	2.82295	1.2708	1.24684	2.09494	3.17975	1.06132	1.33541	1.34199	0.684743	2.54233	1.91356	1.97874	1.55674	1.04234	1.20562	1.34416	1.26761	1.29763	2.53758	2.13446	5.03512	0.704053	2.33545	2.7242	2.70021	2.3488	1.85113	1.8429	3.95855	0.694619	0.817723
0.0743832	0.369038	0.350473	2.73161	0.983199	0.275543	5.4698	1.62113	0.283209	0.0385643	0.0493444	0.850352	0.731919	1.85622	2.0869	3.61401	0.126301	0.121911	0.233043	0.717675	0.314402	0.231357	1.24635	2.92589	0.229953	0.545851	0.424115	0.22768	0.714612	0.408029	0.601027	1.56033	1.11436	4.52533	0.103219	0.426946	0.301169	0.40562	1.74737	1.6841	0.0794576	0.371119	0.504116	0.813891	0.977641	0.356553	0.518207	1.51531	4.53563	7.97848
1.81837	1.51528	2.68637	1.44136	1.27451	0.888817	1.60618	3.81142	2.11421	3.2008	1.9616	1.37974	1.80367	1.91228	1.8658	1.69688	1.89737	1.24549	1.91874	1.18918	0.915784	1.18543	1.45307	1.26028	1.19068	1.20778	1.10878	1.70461	0.93801	0.964843	0.977406	3.10967	4.3953	5.45262	3.13834	2.66718	1.58385	3.51022	2.34872	4.93858	2.05549	1.75862	2.2636	1.67772	2.69032	2.37244	2.33321	2.64947	2.23738	3.25454
1.59379	1.57423	1.49675	1.26966	1.05388	1.11323	1.50986	1.97333	1.30929	1.65399	1.27424	1.69317	2.35631	2.34435	1.24157	9.6205	1.32023	1.28326	1.35279	0.845288	1.10541	1.07821	1.21812	2.50718	1.10481	1.28796	1.4805	1.3686	0.834963	1.33494	0.580086	5.14483	2.86624	4.12726	1.33896	1.2061	1.18966	1.8277	1.90246	4.42587	1.60923	1.26912	1.32987	0.971222	1.27505	1.28632	1.33028	3.80775	1.30975	2.32834
12.43	9.96254	7.712	9.71439	10.891	9.69084	7.14073	1.21026	12.497	15.1645	13.2764	9.33632	16.2547	8.9126	11.5525	1.18559	10.79	12.5628	12.1334	12.0024	8.19198	8.04728	7.56914	13.1082	10.5718	10.9657	11.2125	14.1283	11.995	11.6782	10.7371	0.887188	3.18894	8.32422	13.1569	11.7642	12.3493	11.2193	10.9962	0.971923	12.9722	15.2427	14.6561	13.2841	13.0062	12.5366	15.161	0.624616	15.3687	11.2003
1.79811	1.49254	1.39702	1.33789	1.30633	1.08911	1.3623	1.98175	2.15804	2.16439	1.98487	1.83984	2.6641	1.93618	1.74965	0.994929	1.83143	1.84576	1.7166	1.67787	1.35908	1.09203	1.27878	2.35707	1.3865	1.3677	1.46241	1.80118	1.55105	1.8574	0.96651	3.15145	1.10386	2.01866	1.9711	1.46202	1.62023	1.5619	1.65373	2.74752	2.00185	1.86695	1.90931	1.46102	1.66154	1.55357	1.47091	1.07132	1.51339	1.58324
3.0399	2.5625	2.26037	2.2297	2.44	1.95351	2.56091	3.02142	2.68734	2.7595	2.43712	2.25586	6.29168	4.93584	2.88921	2.35969	2.54821	2.37193	2.52606	2.52085	2.08373	2.14285	2.57494	5.63657	2.43173	2.50776	2.16966	3.43592	2.72414	2.45882	3.8851	2.7721	4.15936	6.05516	2.83187	2.40618	2.53962	2.86528	1.40481	3.77428	3.13716	2.92516	2.44326	2.85432	2.45714	2.47747	2.29415	1.07551	2.7468	2.96287
3.22571	2.84664	2.53129	2.85811	2.6054	2.093	2.81283	7.16644	2.84124	2.14961	2.61337	3.23201	2.92823	4.98609	3.3767	2.69237	3.19621	2.5268	2.88832	2.97039	3.1591	2.76014	3.35605	4.25356	2.86765	2.54337	2.48351	2.93575	2.78844	2.67151	4.76005	5.00168	4.18366	5.66982	2.74055	6.04703	2.31919	2.68798	1.70805	5.60552	2.44995	2.70275	2.59636	2.73747	1.9966	2.14935	1.92725	2.21399	2.13971	2.46441
4.2633	3.54632	3.58485	4.90272	3.79345	3.52229	4.96312	1.1045	5.15274	3.09735	5.36197	6.73019	1.87624	5.29118	6.21317	6.6163	7.40955	4.30288	7.46469	7.00963	7.21964	4.50018	5.81241	7.20048	4.43289	3.07662	3.14546	3.13534	4.36005	4.4283	2.57631	1.05342	2.7106	3.47168	5.10719	5.47842	2.97046	2.50854	1.62787	1.17788	2.07868	3.34555	5.04498	4.84219	3.1325	2.63779	2.0186	0.394117	0.964345	1.762
0.470141	0.466091	0.833725	0.819737	0.362053	0.171251	0.924764	1.0995	0.553869	0.402772	0.584984	1.09854	0.317331	1.16177	1.25035	0.980784	0.777325	0.420311	0.816388	0.665202	0.636885	0.642282	1.0056	1.38724	0.191356	0.207376	0.157768	0.247969	0.307003	0.418228	0.0496138	1.47797	0.944728	0.970731	0.59654	0.711093	0.127879	0.212717	0.915233	0.856744	0.268301	0.350727	0.545534	0.471691	0.55176	0.153964	0.165514	0.320981	0.0716046	0.967234
0.821448	0.850176	0.909209	0.868619	0.560218	0.340375	0.83567	1.35155	0.886643	0.591908	0.64513	0.796945	0.442313	1.58876	1.76529	1.93305	0.856639	0.770753	1.01169	0.810738	0.402558	0.6376	0.712212	0.930257	0.5391	0.468882	0.327386	0.286423	0.706731	0.665302	0.512355	2.34338	1.04734	0.918114	0.843741	0.626665	0.483441	0.778443	0.561863	1.81463	0.628619	0.670411	0.922943	0.621044	0.804011	0.512531	0.492134	0.76396	0.167092	0.759384
1.25603	1.21575	2.13686	1.47979	1.04606	0.681004	1.12305	1.3516	1.70099	1.16154	1.11608	1.31356	1.08913	3.08208	2.48043	3.53912	1.26587	1.01863	1.19489	1.17677	0.476169	0.795158	0.942887	1.25054	0.61335	0.759995	0.490491	0.53402	0.996618	1.13471	0.993725	2.44181	2.30245	2.23504	1.4079	0.783145	0.642008	1.8365	1.35886	2.97696	0.49622	1.03847	1.50357	1.12857	1.91895	0.84521	0.986518	2.22458	0.193186	0.334972
1.18494	1.02739	2.01718	1.40019	0.882821	0.860093	1.16463	1.3489	1.43579	1.72955	1.19938	1.20835	0.834533	2.3061	1.97089	2.87403	1.31084	0.887237	1.4813	1.28278	0.740191	1.00429	1.20184	1.20697	0.736179	0.699376	0.500096	0.762109	0.824144	0.907461	0.679072	1.65206	7.08818	5.35258	1.99301	1.99349	0.850408	3.06333	2.20448	2.33837	1.30392	1.07003	1.80022	1.42256	1.79393	1.37142	1.22191	1.13158	0.945494	0.939317
1.78628	1.41727	4.32885	1.51483	1.25634	1.35673	1.25511	2.20915	3.67752	6.80583	2.71361	1.45946	2.68914	3.77811	4.36869	6.58637	3.22244	1.25877	4.16659	2.20486	1.09209	1.97933	1.68973	2.45881	0.814815	0.807445	0.609977	2.0966	1.4856	1.72612	1.74368	4.62088	12.493	6.83578	5.95718	5.73025	2.00869	8.94201	4.51092	5.35752	3.79925	2.93758	3.88686	1.81616	4.41815	3.20126	2.92594	3.10835	2.6664	1.91619
9.97812	7.34712	36.0111	7.11596	7.10476	5.85654	6.30219	4.79703	38.1535	72.9598	31.562	11.0152	10.6478	17.9302	28.5086	40.1247	24.8093	9.59992	31.3913	16.9972	7.07567	13.122	13.0174	7.11836	5.51408	4.56094	3.50836	13.8384	11.2953	8.55802	14.5697	27.2084	86.3027	51.1152	51.3308	42.3544	15.6535	51.1507	37.0387	32.0629	22.9737	28.8472	36.4131	19.4263	40.5224	25.5121	28.5222	16.7522	19.5021	12.638
3.94598	3.2503	6.37967	2.52495	2.83009	2.57024	2.01665	1.70248	4.76982	6.89955	4.72562	2.77514	6.59999	3.93652	4.66822	5.5274	4.18697	2.84001	3.55107	3.19296	2.33503	3.28952	2.74802	5.34847	2.99169	2.84801	2.4263	5.48012	4.09769	3.37407	5.1547	4.13834	8.7097	6.71634	7.26747	5.83847	3.68592	6.65656	4.96255	6.57643	6.25472	5.22492	4.93909	5.40303	5.60601	4.87716	5.02075	2.87591	3.56977	3.16838
2.57082	2.46415	1.73697	2.27144	1.83455	2.13866	2.02945	1.84019	3.13253	2.97359	2.73359	2.66855	2.83954	1.49343	2.55384	2.22507	2.1655	2.26672	2.20158	2.37217	2.21189	2.08333	1.82413	2.63122	1.92327	1.89206	1.84533	8.50206	2.52151	2.5489	2.79289	3.38549	3.20941	2.61201	3.53078	2.62501	2.0947	2.16292	2.10502	2.29278	3.49816	3.639	2.6391	3.73521	2.69508	2.31494	2.52569	1.14728	2.33313	3.04516
1.15181	1.17145	0.786252	0.872521	0.727005	1.01879	1.11674	1.1488	1.3191	1.12753	1.21533	1.20436	1.38105	0.828822	0.912523	0.79773	0.943258	0.97478	0.931569	0.881754	0.903699	0.762736	0.719829	1.37266	0.836323	0.822705	0.741786	1.27714	0.944564	1.0568	0.774491	0.88709	1.36954	1.56155	1.39486	1.09032	0.889273	1.11641	0.762567	0.851183	1.54389	1.34188	1.06901	1.20319	0.872386	0.922933	0.880357	0.393029	1.07287	1.44704
6.05296	5.9426	4.60883	5.87935	4.957	5.7846	7.51307	7.81547	4.94331	3.70561	3.80709	6.09877	4.99525	3.13073	7.33514	6.56787	5.58894	4.54632	5.0337	5.64683	4.90406	3.92366	4.94277	5.54435	4.97615	4.58141	4.18662	5.29251	5.49024	5.21673	5.5818	7.26982	2.10084	7.33501	5.54633	5.89546	4.30531	4.31916	4.90262	5.18002	3.93401	5.00165	4.28743	5.42802	4.77677	4.05281	4.52911	2.47831	2.90932	5.59215
2.342	2.59919	2.06786	2.22436	1.78479	2.24254	3.46827	3.30344	2.00733	1.14102	1.45351	2.35995	1.83809	1.91796	1.9465	1.78506	1.95081	1.65592	1.90808	1.76884	2.00507	1.95087	2.16588	2.66156	1.8434	1.56179	1.43769	1.37206	1.43574	1.53375	1.27115	1.88368	2.00801	3.19723	1.89193	1.85865	1.25357	2.22078	1.65964	1.56607	1.69623	1.97106	1.36031	1.64081	1.43972	1.28161	1.13159	0.655463	1.0601	2.77771
1.03197	1.38026	1.42725	1.40306	1.05972	1.55931	1.6245	1.74559	1.28725	0.77549	1.15178	1.17729	0.880281	1.50395	1.98196	1.69219	1.27715	0.975848	1.38641	1.33572	1.32273	1.25165	1.47686	1.57492	0.783089	0.717878	0.706366	0.888561	1.00775	1.26963	0.807267	1.50212	2.21675	1.72245	1.05296	1.44705	0.742986	1.81565	1.07958	1.24144	1.01526	1.02793	1.23108	0.996134	1.58947	1.12275	1.029	0.679786	0.555366	1.50533
2.57805	2.98307	3.08191	2.88839	2.24391	3.37696	3.92567	4.03009	2.07272	1.1268	1.14017	2.50941	2.25536	3.2388	3.43	3.61143	2.82225	1.70056	2.63166	2.47274	2.64464	2.75834	2.96312	4.28224	2.15598	1.70749	1.7396	1.61949	1.99039	2.46962	1.82147	2.91718	0.706998	2.55157	2.08926	2.37048	1.59097	2.87862	2.31878	2.53224	1.38971	1.77762	1.53559	1.86424	1.68019	1.44188	1.36327	1.1706	0.92265	2.65581
2.77676	3.30857	2.32892	2.92726	2.37169	3.63001	3.96137	3.75962	1.74512	1.12963	1.2852	2.32647	2.34649	2.11281	2.38141	1.91772	2.21776	1.5771	1.90514	1.97743	2.57039	3.00275	2.73683	3.46485	2.00426	1.70692	1.63836	1.97117	1.83008	2.13136	1.60681	2.1751	0.659188	1.52464	1.50693	1.5452	1.36976	2.19319	1.77499	1.9209	1.39871	1.5907	1.1574	1.54801	1.4106	1.25064	1.25397	0.779586	1.22708	3.46533
1.98219	2.89174	3.57421	3.57827	2.87075	6.01204	4.96965	5.68509	1.69443	1.3459	1.60846	2.39998	1.32768	2.32827	3.50474	2.95199	2.36159	1.1022	2.27189	2.29479	4.2856	4.90102	4.92047	2.92674	1.0401	1.04276	1.32011	1.43199	1.39914	1.8823	1.61077	3.03745	1.34422	1.51651	1.57154	1.6645	1.22756	2.5377	1.98833	2.3263	0.758197	1.58761	1.17008	1.24092	2.33489	1.38459	1.45613	0.965471	0.893027	4.1667
50.5527	60.3361	62.7737	75.5622	66.9448	82.963	115.129	133.835	36.1625	26.6265	35.0586	49.9015	35.602	30.2189	71.1836	59.7633	52.8882	21.8281	47.0223	50.2571	91.5452	87.0231	130.022	62.7544	22.8394	22.094	29.8974	30.0874	32.5994	30.1816	38.9685	65.2104	23.2543	19.2377	26.345	31.6824	29.6122	24.2278	42.4789	48.7218	8.81317	18.2875	14.9754	24.8774	42.4065	22.104	26.5092	17.5664	13.864	98.4338
10.8478	13.8837	9.32287	17.4618	9.97004	11.7593	14.1864	16.1113	11.4102	9.69919	11.6699	11.9932	12.4683	8.01493	9.36037	9.68697	8.62101	7.21457	8.13265	9.80934	11.2312	9.50223	9.76705	11.1215	7.20222	6.53066	7.53586	28.9863	8.71433	6.46284	6.92982	12.6605	6.1886	6.25765	8.85871	8.18024	7.31473	6.64558	9.01345	8.37057	8.04521	10.1003	7.69644	8.6767	9.64009	6.53305	7.43694	3.44861	7.60965	14.264
4.08622	4.59281	2.96035	4.61015	3.45193	3.06263	4.65021	5.02037	3.6349	2.51528	2.37348	3.45035	3.82392	2.97782	2.84391	2.68556	3.07063	2.78553	2.61481	2.63157	3.22464	3.06419	2.39992	4.66947	3.18922	2.62745	2.69816	4.24427	2.97214	2.53791	2.53108	2.89453	1.83804	2.47492	2.7978	2.72201	2.79441	2.25422	2.65389	2.61943	3.41975	4.27845	2.66801	3.33517	2.5867	2.27951	2.22726	1.24627	2.95733	5.36675
1.30581	1.56687	1.55108	1.26996	1.26253	1.13448	2.0126	1.9871	1.0091	0.917289	0.981535	0.877523	0.674627	0.735135	0.853229	1.09322	0.901361	0.637499	0.736566	0.705002	1.05197	0.791357	0.842872	1.03193	0.871923	0.904295	0.914612	0.583506	0.530875	0.318309	0.602154	0.883711	1.81719	1.04475	0.892102	0.757337	0.578814	0.731142	1.12412	0.915767	1.11578	1.05375	0.573416	0.720435	1.15951	0.603163	0.80962	0.525813	0.838568	2.83012
0.944507	1.11943	0.855946	1.11688	0.680091	0.398909	1.25506	1.673	0.462179	0.292695	0.250086	0.3632	0.380186	0.281756	0.589678	0.588134	1.00219	0.673832	0.370214	0.314283	0.801599	0.584867	0.775811	1.00747	2.50017	0.619654	0.560038	0.369941	0.363062	0.230451	0.388325	0.738384	0.895738	0.42173	0.574532	0.442838	0.484219	0.526848	0.630764	0.652615	0.430639	0.629591	0.176867	0.363299	0.357431	0.437835	0.243181	0.433683	0.692439	3.72583
0.972504	1.17395	0.847743	0.93996	0.945763	0.511858	1.34165	1.78076	0.532253	0.402426	0.360505	0.489663	0.517848	0.54954	0.850917	0.524912	0.944424	0.473189	0.456545	0.491895	0.865052	0.546923	0.690591	0.849775	5.69572	0.454607	0.463715	0.559421	0.456186	0.387232	0.532887	0.602803	0.708352	0.47701	0.631768	0.456712	0.673285	0.563517	1.00491	0.78579	0.441269	0.653022	0.322922	0.476874	0.504167	0.42184	0.512629	0.734097	0.517402	3.58757
0.552784	0.530027	0.787717	0.551779	0.640077	0.3056	0.544637	0.499934	0.406947	0.360181	0.304351	0.442393	0.348563	0.545833	0.649558	0.862051	0.539057	0.308479	0.447618	0.415286	0.628312	0.270864	0.401979	0.420371	3.06743	0.467788	0.356146	0.285139	0.25292	0.184675	0.270288	0.512307	1.60825	1.09319	0.965964	0.537904	0.415829	0.57562	0.566986	0.600546	0.425227	0.398862	0.286034	0.308836	0.464163	0.294622	0.418359	0.329465	0.297472	0.518022
0.531828	0.576281	0.753208	0.579652	0.641059	0.286334	0.467049	0.55494	0.397005	0.364755	0.306718	0.324152	0.737435	0.770286	0.590887	0.452064	0.560646	0.31914	0.479457	0.396343	1.06664	0.278657	0.378824	0.713589	0.877465	0.291799	0.28268	0.428122	0.509344	0.361623	0.319715	0.401154	1.60171	0.864865	0.670346	0.513722	0.477519	0.577004	0.540826	0.477661	0.315104	0.467817	0.249153	0.359098	0.529317	0.408032	0.46788	0.349094	0.28748	0.623833
0.693518	0.704353	0.836669	0.733929	0.601444	0.434847	0.532901	0.69029	0.618034	0.633984	0.570003	0.433853	1.04941	0.975202	0.869924	0.727613	0.743751	0.538332	0.80257	0.828501	1.27813	0.294409	0.513669	0.944762	0.354364	0.350708	0.553417	0.619664	0.746468	0.541818	0.553004	0.620937	0.974029	1.20635	1.08712	0.710264	0.667456	0.678454	0.527381	0.641596	0.518163	0.60367	0.802603	0.565675	0.682015	0.533712	0.723512	0.232976	0.656126	0.60711
0.352851	0.37326	0.707657	0.552943	0.272737	0.270458	0.305859	0.388562	0.205573	0.277228	0.177146	0.13886	0.54705	0.655992	0.371292	0.549646	0.473608	0.121928	0.25649	0.221013	0.716877	0.0674924	0.205148	0.487096	0.228596	0.154959	0.238713	0.153246	0.252134	0.201979	0.193157	0.254049	1.47927	0.936516	0.438697	0.347975	0.419648	0.537965	0.45574	0.391436	0.167033	0.273943	0.268962	0.108197	0.400696	0.175117	0.407406	0.288701	0.180077	0.218422
0.542035	0.558652	0.964957	2.64085	0.471341	0.494024	0.554329	0.527505	0.335105	0.322726	0.284439	0.625851	0.459696	0.60952	0.594646	0.803432	0.677174	0.221129	0.409096	0.461277	0.896161	0.35851	0.421589	0.400598	0.371589	0.322162	0.350537	0.391171	0.405906	0.408358	0.333737	0.520575	1.12292	0.948975	0.564274	0.525002	0.607432	1.20852	0.645708	0.617884	0.319137	0.470441	0.460165	0.444627	0.497561	0.518984	0.533153	0.264572	0.290946	0.505358
1.65624	1.85304	3.27896	2.71964	1.60264	1.58972	1.4354	1.98745	1.56135	1.64871	1.26845	1.80802	1.28571	2.10572	2.17077	6.78747	2.03519	0.992408	2.09311	1.85979	1.62402	1.39622	1.45838	1.4436	1.03512	0.767571	0.787972	1.65324	1.23528	1.40249	1.20874	2.11641	3.09946	5.26937	2.62966	2.99635	1.62485	4.09896	2.95379	3.19393	1.38931	1.46479	1.4996	1.34539	2.56606	1.63362	2.33452	1.22272	0.999097	1.8855
2.68897	2.94031	4.36859	3.26028	2.95572	2.92423	2.6996	2.90581	2.48838	2.68002	2.28755	2.60474	2.41088	3.25538	2.95735	7.4991	3.03749	1.99787	3.04993	2.89892	2.55593	2.27669	2.11694	2.49255	2.30785	1.95985	1.85314	2.79187	2.32816	2.33411	2.04811	3.63743	5.1793	5.5811	3.92136	3.66257	2.53248	4.73205	4.16443	4.29148	2.66947	2.69828	2.59695	2.86424	3.75818	2.88435	3.53777	1.20916	2.24988	2.78049
1.95711	2.25566	2.17091	2.4235	1.84749	3.1347	1.90377	1.74022	1.75155	1.63243	1.5957	1.85603	1.97425	2.48524	1.92798	2.34499	2.17973	1.64	1.71083	2.06306	2.18158	2.16759	1.4922	1.97987	1.96353	1.79123	1.80757	2.20208	1.77489	2.21921	1.54334	1.5127	2.10121	2.29815	2.03686	2.03134	1.84794	3.57605	1.76717	1.8897	2.17834	1.90765	2.01772	1.88631	1.93715	2.18686	1.91548	0.685554	1.69954	2.00686
15.5902	16.4678	11.608	17.183	13.7876	15.5281	14.5785	12.255	14.6087	13.4596	12.1391	14.5896	16.1781	12.8963	13.4437	14.4188	14.9217	11.6197	12.4306	16.1051	12.7881	13.8205	11.1229	16.8248	16.3906	15.1023	14.1239	17.2322	12.8545	14.0288	13.1687	11.0538	11.7092	13.0513	12.2172	14.4547	12.3062	14.0961	11.0579	12.2214	14.9057	13.5653	14.9932	14.1814	13.659	12.3658	13.3477	4.34724	12.6736	16.0955
59.8319	52.2321	48.6063	56.6322	54.9048	55.6777	52.4387	52.647	51.6795	55.2928	50.6532	47.1804	62.7268	54.3914	58.3825	56.3842	63.9991	43.013	52.2611	59.0532	49.1718	46.989	41.7647	61.2634	51.3342	42.5046	41.7492	65.1522	58.0988	54.5207	55.9081	49.1605	21.8439	55.1047	57.3255	57.0036	51.5596	47.4506	45.6507	50.7617	58.6999	61.459	59.5903	62.297	54.9493	53.9106	58.9757	16.6827	56.1868	49.7257
4.98603	4.92464	6.34756	5.73766	5.20365	5.83524	6.56197	6.6353	4.53551	3.88095	4.18778	4.29416	5.40478	5.43744	7.42572	6.37654	5.84408	2.6646	4.93315	5.14471	6.83964	4.99188	6.13861	6.31183	3.17684	2.31049	2.752	4.4614	4.56705	3.44575	3.91236	4.25031	4.82459	6.52396	5.73073	4.97226	4.1919	4.70377	4.36798	5.50418	5.48059	5.43759	4.45676	4.66505	4.79915	3.85235	4.61582	1.6696	3.08275	6.2477
1.20314	1.48401	1.84838	1.28823	1.19613	1.23526	1.30198	1.43994	1.16096	1.07427	1.01075	0.997982	1.18604	1.49296	1.80785	1.96732	1.555	0.705444	1.19636	1.25905	1.87265	1.01385	1.30394	1.35551	0.77006	0.59308	0.786872	1.08447	1.22309	0.772807	0.979353	1.19205	1.97045	2.10956	1.75242	1.53061	1.14302	2.12204	1.41531	1.49977	1.19076	1.3528	1.34082	1.10886	1.56473	1.19888	1.49958	0.638266	0.796592	1.31258
0.867372	0.924017	1.61188	0.980494	0.835447	0.903451	0.881759	0.932919	0.82009	0.861472	0.708872	0.698249	0.776796	1.23078	1.18856	1.69859	1.19995	0.499183	0.908416	0.904965	1.58071	0.807209	0.845407	0.870756	0.423477	0.412922	0.462236	0.786175	0.844869	0.603449	0.653675	0.879689	2.41296	2.56386	1.38595	1.34099	0.992096	2.42378	1.23057	1.1266	0.743015	0.819055	0.928981	0.74669	1.22328	1.14039	1.10395	0.663987	0.517417	0.762209
2.54792	2.22147	7.10347	2.09262	1.51283	1.74302	1.43383	1.57054	2.3333	3.55695	1.69971	1.70254	1.02204	3.67038	2.70323	8.90252	3.38301	1.08698	3.12613	1.9362	1.94487	2.25015	1.72748	1.61703	1.11806	0.662897	0.785632	2.376	1.42361	1.14789	1.49702	2.37887	8.15048	10.4275	4.53283	6.35645	1.73342	10.7909	5.66315	3.76046	2.35256	1.7388	2.94672	1.9354	3.67371	3.96589	4.39363	1.45998	1.75633	1.81526
4.20864	3.70044	13.1314	3.04513	3.35669	3.30043	3.18496	3.42463	4.76296	6.9907	3.61267	3.35011	1.98664	5.17346	6.37407	15.6146	6.89482	1.52306	6.27043	4.12429	4.42838	4.35091	4.48657	3.11243	1.34594	1.08013	1.0423	4.19177	2.70431	2.33443	3.1802	4.63385	19.5025	25.2612	8.91534	12.0626	3.47741	18.01	10.7827	5.50781	5.01469	2.89492	5.56098	3.22185	8.89762	5.66027	8.52439	2.08583	3.03805	3.60017
2.02848	1.99893	3.83995	2.08198	2.71844	2.51465	2.55801	2.894	2.12771	1.53993	1.73353	1.74169	1.75228	2.03726	2.88002	2.86369	2.73239	0.655869	1.98333	2.17447	3.9188	2.75079	3.10018	2.39468	0.523309	0.517195	0.690235	1.39478	1.54908	1.28106	1.47439	1.88324	2.31768	2.95152	2.38887	2.48079	1.99045	2.49504	1.90875	1.47746	0.816832	0.902279	1.19992	1.11026	3.59064	1.35834	1.93534	0.515653	0.637577	2.11237
1.09621	1.33627	2.88775	0.918717	0.985909	0.658573	0.644883	0.722216	0.805911	1.18138	0.751752	0.853022	0.943274	1.70873	1.53987	3.261	1.40594	0.322962	1.04745	0.959311	0.965795	0.614535	0.858697	0.65597	0.384036	0.245622	0.199573	1.10093	0.631284	0.607425	0.640192	1.00533	5.35629	8.11082	2.13419	1.78297	0.89977	4.69753	2.34348	1.63306	0.960043	0.814717	1.06065	0.724629	1.50677	1.40384	1.31651	0.641367	0.689965	0.521904
0.783755	0.839008	1.37449	0.840583	0.85187	0.96835	0.750812	0.756233	0.777003	0.650254	0.754791	0.736784	0.831969	1.00253	1.13218	0.44029	0.976942	0.356332	0.713899	0.963428	1.64623	0.781487	0.80167	0.689984	0.790785	0.419077	0.599878	0.602484	1.03497	0.542151	0.543144	0.574659	2.56918	2.5968	1.5852	1.35636	1.02073	1.75151	0.75539	0.754428	0.475117	0.616259	0.762105	0.626584	1.1765	0.909528	1.03952	0.307757	0.300093	0.569839
3.63001	4.07832	10.6544	2.6756	3.22376	3.37112	2.44183	3.63012	2.73592	4.55422	2.41158	2.16556	2.40994	6.36823	3.86287	15.3754	4.92298	1.74752	4.05384	2.54717	3.49233	3.42013	4.38476	3.24846	1.80856	1.43173	1.31319	4.21299	2.59561	1.98638	2.97542	4.36102	15.7846	27.7319	6.26982	5.6655	3.41922	15.9457	9.12665	5.84896	3.45141	3.13771	3.29999	2.33285	5.07152	4.42914	4.11898	2.15966	3.11096	2.06007
2.50418	2.67173	7.81482	2.10529	1.95736	2.03964	1.74471	2.15625	2.25025	2.69699	1.83731	2.11327	1.98221	4.12676	3.80234	8.86727	3.50607	1.04236	2.79862	2.43624	2.41629	1.89851	2.23985	2.04254	1.62401	1.05598	1.194	2.56247	1.80301	1.35732	1.56892	2.5533	18.2158	25.9607	6.77892	5.9957	2.08012	9.73865	5.83243	4.74712	2.50359	1.89029	2.60796	1.88395	4.37183	4.12678	3.90913	1.19906	1.66586	1.49962
5.59273	5.17455	14.4802	4.11556	4.32402	3.7746	3.64704	4.39089	3.88411	4.85919	3.25095	3.41179	3.07612	8.02732	5.64976	16.5121	6.23528	1.68089	5.29671	3.81756	3.50454	3.6731	4.3143	3.7847	2.23722	1.7701	1.76838	5.18488	2.62969	2.75734	3.04092	4.8387	22.2546	44.9696	10.3854	9.11179	3.33559	16.6727	10.1669	8.16057	4.5331	3.39364	4.38091	3.44912	7.86929	6.01039	7.27009	2.10704	3.19841	2.82386
Panel D: Z-score analysis DMS (RNA species in row and nucleotide postion down each colunm)
0	0	0	0	0	0	0	0	0	0	0	0	0	0	0	0	0	0	0	0	0	0	0	0	0	0	0	0	0	0	0	0	0	0	0	0	0	0	0	0	0	0	0	0	0	0	0	0	0	0
0	0	0	0	0	0	0	0	0	0	0	0	0	0	0	0	0	0	0	0	0	0	0	0	0	0	0	0	0	0	0	0	0	0	0	0	0	0	0	0	0	0	0	0	0	0	0	0	0	0
0	0	0	0	0	0	0	0	0	0	0	0	0	0	0	0	0	0	0	0	0	0	0	0	0	0	0	0	0	0	0	0	0	0	0	0	0	0	0	0	0	0	0	0	0	0	0	0	0	0
0	0	0	0	0	0	0	0	0	0	0	0	0	0	0	0	0	0	0	0	0	0	0	0	0	0	0	0	0	0	0	0	0	0	0	0	0	0	0	0	0	0	0	0	0	0	0	0	0	0
0	0	0	0	0	0	0	0	0	0	0	0	0	0	0	0	0	0	0	0	0	0	0	0	0	0	0	0	0	0	0	0	0	0	0	0	0	0	0	0	0	0	0	0	0	0	0	0	0	0
0	0	0	0	0	0	0	0	0	0	0	0	0	0	0	0	0	0	0	0	0	0	0	0	0	0	0	0	0	0	0	0	0	0	0	0	0	0	0	0	0	0	0	0	0	0	0	0	0	0
0	0	0	0	0	0	0	0	0	0	0	0	0	0	0	0	0	0	0	0	0	0	0	0	0	0	0	0	0	0	0	0	0	0	0	0	0	0	0	0	0	0	0	0	0	0	0	0	0	0
0	0	0	0	0	0	0	0	0	0	0	0	0	0	0	0	0	0	0	0	0	0	0	0	0	0	0	0	0	0	0	0	0	0	0	0	0	0	0	0	0	0	0	0	0	0	0	0	0	0
0	0	0	0	0	0	0	0	0	0	0	0	0	0	0	0	0	0	0	0	0	0	0	0	0	0	0	0	0	0	0	0	0	0	0	0	0	0	0	0	0	0	-0.250228	0	0	0	0	0	0	-0.221113
0	0	0	0	0	0	0	0	0	0	0	0	0	0	0	0	0	0	0	0	0	0	0	0	0	0	0	0	0	0	0	0	0	-0.0593837	0	0	0	0	0	0	0	0	-0.222611	0	0	0	0	0	0	-0.431382
0	0	0	0	0	0	0	0	0	0	0	0	0	0	0	0	0	0	0	0	0	0	0	0	0	0	0	0	0	0	0	0	0	-0.0436511	0	0	0	0	0	0	0	0	-0.0806946	0	0	0	0	0	0	-0.265152
0	0	0	0	0	0	0	0	0	0	0	0	0	0	0	0	0	0	0	0	0	0	0	0	0	0	0	0	0	0	0	0	0	-0.00245782	0	0	0	-0.0731632	0	0	0	0	-1.85796	0	0	0	0	0	0	0
0	0	0	0	0	0	0	0	0	0	0	0	0	0	0	0	0	0	0	0	0	0	0	0	0	0	0	0	0	0	0	0	0	-0.152133	-0.201418	0	0	-0.519833	0	0	0	0	-0.158202	0	0	0	0	0	0	-0.252855
0	0	0	0	0	0	0	0	0	0	0	0	0	0	0	0	0	0	0	0	0	0	0	0	0	0	0	0	0	0	0	0	0	0	0	0	0	0	0	0	0	0	0	0	0	0	0	0	0	0
0	0	0	0	0	0	0	0	0	0	0	0	0	0	0	0	0	0	0	0	0	0	0	0	0	0	0	0	0	0	0	0	0	0	0	0	0	0	0	0	0	0	-0.804535	0	0	0	0	0	0	0
0	0	0	0	0	0	0	0	0	0	0	0	0	0	0	0	0	0	0	0	0	0	0	0	0	0	0	0	0	0	0	0	0	0	-0.218739	0	0	-0.496694	0	0	0	0	0	0	0	0	0	0	0	0
0	0	0	0	0	0	0	0	0	0	0	0	0	0	0	0	0	0	0	0	0	0	0	0	0	0	0	-0.155607	0	0	-0.339785	0	0	0	0	-0.539097	0	0	0	0	0	-0.393156	0	-0.285281	-0.205056	-0.0346356	-0.18431	0	-0.22448	0
0	0	0	0	0	0	0	0	0	0	0	0	0	0	0	0	0	0	0	0	0	0	0	0	0	0	0	0	0	0	0	0	0	-0.755865	0	0	0	-0.806592	0	0	0	0	0	0	0	0	0	0	0	0
0	0	0	0	0	0	0	0	0	0	0	0	0	0	0	0	0	0	0	0	0	0	0	0	0	0	0	0	0	0	0	0	0	-0.306182	0	0	0	-0.411024	0	0	0	0	0	0	0	0	0	0	0	0
0	0	0	0	0	0	0	0	0	0	0	0	0	0	0	0	0	0	0	0	0	0	0	0	0	0	0	0	0	-0.134243	0	0	0	-0.0775036	0	0	0	-0.790946	0	0	0	0	0	0	0	0	0	0	0	0
0	0	0	0	0	0	0	0	0	0	0	0	0	0	0	0	0	0	0	0	0	0	0	0	0	0	-0.604282	0	0	-0.264235	0	0	0	-0.398306	0	0	0	-0.982727	0	0	0	0	-0.243207	0	0	0	0	0	0	0
0	0	0	0	0	0	0	0	0	0	0	0	0	0	0	0	0	0	0	0	0	0	0	0	0	0	-0.0101153	0	0	0	0	0	0	0	-0.0766005	0	0	-0.42712	0	0	0	0	0	0	0	0	0	0	0	0
0	0	0	0	0	0	0	0	0	0	0	0	0	0	0	0	0	0	0	0	0	0	0	0	0	0	0	0	0	0	0	0	0	0	-0.134873	0	0	-0.573306	0	0	0	0	0	0	0	0	0	0	0	0
0	0	0	0	0	0	0	0	0	0	0	0	0	0	0	0	0	0	0	0	0	0	0	0	0	0	0	0	0	0	0	0	0	0	0	0	0	0	0	0	0	0	0	0	0	0	0	0	0	0
0	0	0	0	0	0	0	0	0	0	0	0	0	0	0	0	0	0	0	0	0	0	0	0	0	0	0	0	0	0	0	0	0	0	0	0	0	-0.147666	0	0	0	0	0	0	0	0	0	0	0	0
0	0	0	0	0	0	0	0	0	0	0	0	0	0	0	0	0	0	0	0	0	0	0	0	0	0	0	0	0	-0.489544	0	0	0	0	0	0	0	-0.0839947	0	0	0	0	0	0	0	0	0	0	0	0
0	0	0	0	0	0	0	0	0	0	0	0	0	0	0	0	0	0	0	0	0	0	0	0	0	0	0	0	0	-0.819988	0	0	0	0	0	-0.0276505	0	0	-0.409216	0	0	0	0	0	0	0	0	0	0	0
0	0	0	0	0	0	0	0	0	0	0	0	0	0	0	0	0	0	0	0	0	0	0	0	0	0	0	0	-0.182358	-0.290848	0	0	0	0	0	-2.51195	-0.0167194	0	-0.445617	0	-0.165519	-0.286178	0	-0.399258	-0.200231	-0.871638	-0.621102	0	-0.0877559	0
0	0	0	0	0	0	0	0	0	0	0	0	0	0	0	0	0	0	0	0	0	0	0	0	0	0	0	0	0	-1.48912	0	0	0	0	0	-2.09801	0	0	0	0	0	0	0	0	0	-0.198773	-0.788947	0	0	0
0	0	0	0	0	0	0	0	0	0	0	0	0	0	0	0	0	0	0	0	0	0	0	0	0	0	0	0	0	-0.541824	0	0	0	0	0	-2.75225	-0.110924	0	0	0	0	0	0	0	0	-0.130435	-1.07534	0	0	0
0	0	0	0	0	0	0	0	0	0	0	0	0	0	0	0	0	0	0	0	0	0	0	0	0	0	0	0	0	0	0	0	0	0	0	-4.53963	-0.679629	0	0	0	0	-0.0235324	0	0	0	-0.210041	-0.685409	0	-0.159653	0
0	0	0	0	0	0	0	0	0	0	0	0	0	0	0	0	0	0	0	0	0	0	0	0	0	0	0	0	0	-0.479274	0	0	0	0	0	-1.05896	0	-0.155116	0	0	0	0	0	0	0	0	0	0	0	0
0	0	0	0	0	0	0	0	0	0	0	0	0	0	0	0	0	0	0	0	0	0	0	0	0	0	0	0	0	0	0	0	0	-0.120218	0	0	0	-0.288243	0	0	0	0	0	0	0	0	0	0	0	0
0	0	0	0	0	0	0	0	0	0	0	0	0	0	0	0	0	0	0	0	0	0	0	0	0	0	0	0	0	0	0	0	0	0	-2.15147	-4.1771	-1.56103	0	0	0	0	-0.130732	0	0	0	-0.0962446	-0.628701	0	-0.318248	0
0	0	0	0	0	0	0	0	0	0	0	0	0	0	0	0	0	0	0	0	0	0	0	0	0	0	0	0	0	0	0	0	0	0	0	-2.22128	-0.830128	0	0	0	0	0	0	0	0	0	-1.02528	0	-0.351088	0
0	0	0	0	0	0	0	0	0	0	0	0	0	0	0	0	0	0	0	0	0	0	0	0	0	0	0	0	0	-0.190687	0	0	0	-0.781688	-0.529703	0	0	-0.136785	0	0	0	0	0	0	0	0	0	0	0	0
0	0	0	0	0	0	0	0	0	0	0	0	0	0	0	0	0	0	0	0	0	0	0	0	0	0	0	0	0	-0.43903	0	0	0	-1.4334	-0.0822274	-4.5005	-0.0130012	0	0	0	0	0	0	0	0	0	0	0	0	0
0	0	0	0	0	0	0	0	0	0	0	0	0	0	0	0	0	0	0	0	0	0	0	0	0	0	0	0	0	-1.09815	0	0	0	-0.0917019	0	-1.80048	0	-0.415433	0	0	0	0	0	0	0	0	-0.37957	0	0	0
0	0	0	0	0	0	0	0	0	0	0	0	0	0	0	0	0	0	0	0	0	0	0	0	0	0	0	0	0	-0.395922	0	0	0	0	0	-0.908459	0	0	-0.0388053	-0.069929	0	0	0	0	0	0	-0.0532783	0	0	0
0	0	0	0	0	0	0	0	0	0	0	0	0	0	0	0	0	0	0	0	0	0	0	0	0	0	0	0	0	-0.590617	0	0	0	0	0	-0.109503	0	-0.198264	0	0	0	0	0	0	0	0	0	0	0	0
0	0	0	0	0	0	0	0	0	0	0	0	0	0	0	0	0	0	0	0	0	0	0	0	0	0	0	0	0	0	0	0	0	0	-0.450759	-2.30897	0	0	0	0	0	-0.121328	0	0	0	0	-0.00403117	0	0	0
0	0	0	0	0	0	0	0	0	0	0	0	0	0	0	0	0	0	0	0	0	0	0	0	0	0	0	0	0	-0.824	0	0	0	0	0	-0.374779	0	-0.437964	0	0	0	0	0	0	0	0	-0.825947	0	0	0
0	0	0	0	0	0	0	0	0	0	0	0	0	0	0	0	0	0	0	0	0	0	0	0	0	0	0	0	0	-1.4982	0	0	0	0	-1.07064	-1.69789	0	0	0	0	0	0	-0.344714	-0.371399	-2.45078	0	-0.249889	0	0	0
0	0	0	0	0	0	0	0	0	0	0	0	0	0	0	0	0	0	0	0	0	0	0	0	0	0	0	0	0	-2.40236	0	0	0	0	-2.2975	-2.22541	-0.0925847	0	0	0	0	0	-2.98252	0	-0.293829	-0.631528	-1.70285	0	-0.272197	0
0	0	0	0	0	0	0	0	0	0	0	0	0	0	0	0	0	0	0	0	0	0	0	0	0	0	0	0	0	-0.987907	0	0	0	0	-3.0768	-2.51099	-0.214931	-0.087756	0	0	0	0	-0.249772	0	-0.120396	0	-2.24402	0	-0.0905871	0
0	0	0	0	0	0	0	0	0	0	0	0	0	0	0	0	0	0	0	0	0	0	0	0	0	0	0	0	0	0	0	0	0	0	-3.3973	-3.05343	-0.286765	-0.537982	0	0	0	0	0	0	0	0	-2.2582	0	0	0
0	0	0	0	0	0	0	0	0	0	0	0	0	0	0	0	0	0	0	0	0	0	0	0	0	0	0	0	0	0	0	0	0	0	-3.00935	-2.85943	-0.151187	-0.569829	0	0	0	0	0	0	0	0	-2.98549	0	0	0
0	0	0	0	0	0	0	0	0	0	0	0	0	0	0	0	0	0	0	0	0	0	0	0	0	0	0	0	0	0	0	0	0	0	-2.82139	-2.14713	0	-0.341205	0	0	0	0	-0.0488188	0	0	0	-0.125792	0	0	0
0	0	0	0	0	0	0	0	0	0	0	0	0	0	0	0	0	0	0	0	0	0	0	0	0	0	0	0	0	0	0	0	0	-0.574771	-1.89665	-0.857169	0	-0.560481	0	0	0	0	-0.482869	0	0	0	0	0	0	0
0	0	0	0	0	0	0	0	0	0	0	0	0	0	0	0	0	0	0	0	0	0	0	0	0	0	0	0	0	0	0	0	0	-0.261197	-0.457701	0	0	-0.110744	0	0	0	0	0	0	0	0	0	0	0	-1.33944
0	0	0	0	0	0	0	0	0	0	0	0	0	0	0	0	0	0	0	0	0	0	0	0	0	0	0	0	0	0	0	0	0	0	0	0	0	0	0	0	0	0	0	0	0	0	0	0	0	0
0	0	0	0	0	0	0	0	0	0	0	0	0	0	0	0	0	0	0	0	0	0	0	0	0	0	0	0	0	0	0	0	0	0	0	0	0	0	0	0	0	0	0	0	0	0	0	0	0	0
0	0	0	0	0	0	0	0	0	0	0	0	0	0	0	0	0	0	0	0	0	0	0	0	0	0	0	0	0	0	0	0	0	0	-0.208864	0	0	-0.960739	0	0	0	0	0	0	0	0	0	0	0	0
0	0	0	0	0	0	0	0	0	0	0	0	0	0	0	0	0	0	0	0	0	0	0	0	0	0	0	0	0	0	0	0	0	0	-0.0613746	0	0	0	0	0	0	0	0	0	0	0	0	0	0	0
0	0	0	0	0	0	0	0	0	0	0	0	0	0	0	0	0	0	0	0	0	0	0	0	0	0	0	0	0	0	0	0	0	0	0	0	0	0	0	0	0	0	0	0	0	0	0	0	0	0
0	0	0	0	0	0	0	0	0	0	0	0	0	0	0	0	0	0	0	0	0	0	0	0	0	0	0	0	0	0	0	0	0	0	-0.243936	0	0	0	0	0	0	0	0	0	0	0	0	0	0	0
0	0	0	0	0	0	0	0	0	0	0	0	0	0	0	0	0	0	0	0	0	0	0	0	0	0	0	0	0	-0.159463	0	0	0	0	-0.895136	-0.683515	0	0	0	0	0	0	-0.00706902	0	0	0	0	0	0	0
0	0	0	0	0	0	0	0	0	0	0	0	0	0	0	0	0	0	0	0	0	0	0	0	0	0	0	0	0	0	0	0	0	0	-0.210212	-0.199964	0	0	0	0	0	0	0	0	0	0	0	0	0	0
0	0	0	0	0	0	0	0	0	0	0	0	0	0	0	0	0	0	0	0	0	0	0	0	0	0	0	0	0	0	0	0	0	0	0	0	0	0	0	0	0	0	0	0	0	0	0	0	0	0
0	0	0	0	0	0	0	0	0	0	0	0	0	0	0	0	0	0	0	0	0	0	0	0	0	0	0	0	0	0	0	0	0	0	0	0	0	0	0	0	0	0	0	0	0	0	0	0	0	0
0	0	0	0	0	0	0	0	0	0	0	0	0	0	0	0	0	0	0	0	0	0	0	0	0	0	0	0	0	0	0	0	0	0	0	0	-0.0953641	-0.0312534	0	0	0	0	0	0	0	0	0	0	0	0
0	0	0	0	0	0	0	0	0	0	0	0	0	0	0	0	0	0	0	0	0	0	0	0	0	0	0	-0.408706	0	0	0	0	0	0	0	-0.17065	-4.78971	0	-2.49414	0	0	-0.130865	-0.960512	0	-0.331318	-0.943565	-1.04103	-2.75685	0	0
0	0	0	0	0	0	0	0	0	0	0	0	0	0	0	0	0	0	0	0	0	0	0	0	0	0	0	0	0	0	0	0	0	0	0	0	-1.6073	-0.136465	-0.76437	0	0	0	0	0	0	0	0	-0.222367	-0.163418	0
0	0	0	0	0	0	0	0	0	0	0	0	0	0	0	0	0	0	0	0	0	0	0	0	0	0	0	0	0	0	0	0	0	0	0	0	-0.0311237	0	0	0	0	0	0	0	0	0	0	0	0	0
0	0	0	0	0	0	0	0	0	0	0	0	0	0	0	0	0	0	0	0	0	0	0	0	0	0	0	0	0	0	0	0	0	0	0	0	-3.99493	0	0	0	0	0	-0.869441	0	0	0	0	0	0	0
0	0	0	0	0	0	0	0	0	0	0	0	0	0	0	0	0	0	0	0	0	0	0	0	0	0	0	-0.118127	0	-0.287325	0	0	0	0	0	0	-2.57848	0	-0.451616	0	0	0	-0.254764	0	0	0	0	0	0	0
0	0	0	0	0	0	0	0	0	0	0	0	0	0	0	0	0	0	0	0	0	0	0	0	0	0	0	0	0	0	0	0	0	0	-0.0173784	-0.471666	-0.695018	-0.853803	0	0	0	0	0	0	0	0	0	0	0	0
0	0	0	0	0	0	0	0	0	0	0	0	0	0	0	0	0	0	0	0	0	0	0	0	0	0	0	0	0	0	0	0	0	0	0	0	0	0	0	0	0	0	0	0	0	0	-0.721747	0	0	0
0	0	0	0	0	0	0	0	0	0	0	0	0	0	0	0	0	0	0	0	0	0	0	0	0	0	0	0	0	0	0	0	0	0	0	0	0	0	0	0	0	0	0	0	0	0	0	0	0	0
0	0	0	0	0	0	0	0	0	0	0	0	0	0	0	0	0	0	0	0	0	0	0	0	0	0	0	0	0	0	0	0	0	0	0	0	0	0	0	-0.318011	0	0	0	0	0	0	0	0	0	0
0	0	0	0	0	0	0	0	0	0	0	0	0	0	0	0	0	0	0	0	0	0	0	0	0	0	0	0	0	0	0	0	0	0	0	0	0	0	0	-0.411248	0	0	0	0	0	0	0	-0.273651	0	0
0	0	0	0	0	0	0	0	0	0	0	0	0	0	0	0	0	0	0	0	0	0	0	0	0	0	0	0	0	0	0	0	0	0	0	0	0	0	0	-1.72117	0	0	0	0	0	0	0	-0.214999	0	0
0	0	0	0	0	0	0	0	0	0	0	0	0	0	0	0	0	0	0	0	0	0	0	0	0	0	0	0	0	0	0	0	0	-0.203776	0	0	-0.584894	0	-0.0791992	-3.35952	0	0	0	0	0	0	-0.145682	-7.18556	0	0
0	0	0	0	0	0	0	0	0	0	0	0	0	0	0	0	0	0	0	0	0	0	0	0	0	0	0	0	0	0	0	0	0	-0.270149	-0.259318	0	-0.262766	0	-1.13434	-5.71189	0	0	0	0	0	0	-0.225973	-1.65029	0	-0.0401446
0	0	0	0	0	0	0	0	0	0	0	0	0	0	0	0	0	0	0	0	0	0	0	0	0	0	0	0	0	0	0	0	0	0	-0.567684	-0.0406367	-0.730872	0	-1.75797	-6.30401	0	0	-0.336865	0	0	0	-0.187018	0	0	0
0	0	0	0	0	0	0	0	0	0	0	0	0	0	0	0	0	0	0	0	0	0	0	0	0	0	0	0	0	0	0	0	0	0	0	0	0	0	-0.551123	-2.86707	0	0	0	0	0	0	0	0	0	0
0	0	0	0	0	0	0	0	0	0	0	0	0	0	0	0	0	0	0	0	0	0	0	0	0	0	0	0	0	-0.370624	0	0	0	0	-0.0409258	0	0	-0.137113	-4.88552	-4.13542	0	0	0	0	-0.0280765	0	-1.43913	0	0	0
0	0	0	0	0	0	0	0	0	0	0	0	0	0	0	0	0	0	0	0	0	0	0	0	0	0	0	0	0	0	0	0	0	0	0	0	0	0	0	0	0	0	0	0	0	0	0	0	0	0
0	0	0	0	0	0	0	0	0	0	0	0	0	0	0	0	0	0	0	0	0	0	0	0	0	0	0	0	0	0	0	0	0	0	0	0	0	0	0	0	0	0	0	0	0	0	0	0	0	0
0	0	0	0	0	0	0	0	0	0	0	0	0	0	0	0	0	0	0	0	0	0	0	0	0	0	0	0	0	0	0	0	0	0	0	0	0	0	0	0	0	0	0	0	0	0	0	0	0	0
0	0	0	0	0	0	0	0	0	0	0	0	0	0	0	0	0	0	0	0	0	0	0	0	0	0	0	0	0	0	0	0	0	0	0	0	0	0	0	0	0	0	0	0	0	0	0	0	0	0
0	0	0	0	0	0	0	0	0	0	0	0	0	0	0	0	0	0	0	0	0	0	0	0	0	0	0	0	0	0	0	0	0	0	0	0	0	0	0	0	0	0	0	0	0	0	0	0	0	0
0	0	0	0	0	0	0	0	0	0	0	0	0	0	0	0	0	0	0	0	0	0	0	0	0	0	0	0	0	0	0	0	0	0	0	0	0	0	0	0	0	0	0	0	0	0	0	0	0	0
0	0	0	0	0	0	0	0	0	0	0	0	0	0	0	0	0	0	0	0	0	0	0	0	0	0	-0.191617	-0.989189	-1.91462	-0.347241	-2.13614	-3.84674	-2.52015	0	-0.305194	-0.996084	-0.920381	-0.852045	-1.39843	-1.30183	-1.18322	-1.23023	-0.00819891	-0.300848	-1.71098	-2.19925	-0.687485	-2.88526	-0.287642	-0.820487
0	0	0	0	0	0	0	0	0	0	0	0	0	0	0	0	0	0	0	0	0	0	0	0	0	0	0	-2.7157	-1.65462	-1.786	-1.45994	-6.25778	-2.0865	0	-0.606354	-0.197579	-0.475417	-0.173073	-1.51816	-0.951957	-0.853461	-0.914105	-0.4986	-0.339702	-1.0326	-1.26094	-1.03519	-2.0491	-0.686535	-0.877621
0	0	0	0	0	0	0	0	0	0	0	0	0	0	0	0	0	0	0	0	0	0	0	0	0	0	-0.0605566	-2.04547	-1.19232	-0.794049	-0.926047	-3.18525	-1.57728	0	-0.0536469	0	-0.327207	-0.107457	-0.891834	-1.06394	-0.909669	-0.0639912	-1.16281	0	-1.3758	0	-0.402501	-1.37579	-0.0671403	-0.241631
0	0	0	0	0	0	0	0	0	0	0	0	0	0	0	0	0	0	0	0	0	0	0	0	0	0	-0.479559	-2.08714	-2.18493	-1.60434	-1.31354	-2.06615	-2.37978	-0.0453386	0	-0.3374	-0.65435	-1.19156	-2.99563	-1.72296	-2.01419	-0.207797	-0.636708	0	-2.38275	-0.142376	-0.636596	-0.292053	0	0
0	0	0	0	0	0	0	0	0	0	0	0	0	0	0	0	0	0	0	0	0	0	0	0	0	0	-0.383621	-0.788262	-1.47484	-1.30385	-1.01163	-1.73701	-1.23383	-1.94861	0	-0.27259	-2.91033	0	-0.427401	-1.37387	-0.72674	0	-0.355681	0	-0.50203	0	-0.692181	-0.172423	0	0
0	0	0	0	0	0	0	0	0	0	0	0	0	0	0	0	0	0	0	0	0	0	0	0	0	0	0	-1.50654	-1.27829	-0.381672	-1.19442	-0.502662	-0.253993	0	0	0	0	-0.117901	0	-1.46327	-0.608373	0	0	0	-0.213247	0	0	0	0	0
0	0	0	0	0	0	0	0	0	0	0	0	0	0	0	0	0	0	0	0	0	0	0	0	0	0	0	-0.57707	-0.426332	0	-0.00734142	0	0	-0.042215	0	-0.389825	0	0	0	-1.13484	-0.26955	-0.135233	0	0	-0.450804	0	0	0	0	-0.40739
0	0	0	0	0	0	0	0	0	0	0	0	0	0	0	0	0	0	0	0	0	0	0	0	0	0	0	0	0	0	0	0	0	0	0	0	0	0	0	0	0	0	0	0	0	0	0	0	0	0
0	0	0	0	0	0	0	0	0	0	0	0	0	0	0	0	0	0	0	0	0	0	0	0	0	0	0	0	0	0	0	0	0	0	0	0	0	0	0	0	0	0	0	0	0	0	0	0	0	0
0	0	0	0	0	0	0	0	0	0	0	0	0	0	0	0	0	0	0	0	0	0	0	0	0	0	0	0	0	0	0	0	0	0	0	0	0	0	0	0	0	0	0	0	0	0	0	0	0	0
0	0	0	0	0	0	0	0	0	0	0	0	0	0	0	0	0	0	0	0	0	0	0	0	0	0	0	0	0	0	0	0	0	0	0	0	0	0	0	0	0	0	0	0	0	0	0	0	0	0
0	0	0	0	0	0	0	0	0	0	0	0	0	0	0	0	0	0	0	0	0	0	0	0	0	0	0	0	0	0	0	0	0	0	0	0	0	0	0	0	0	0	0	0	0	0	0	0	0	0
0	0	0	0	0	0	0	0	0	0	0	0	0	0	0	0	0	0	0	0	0	0	0	0	0	0	-0.489136	-0.884787	-1.40951	-0.148441	0	-0.321654	0	0	0	-0.0302514	-0.313072	0	-1.60215	-2.89266	-0.897506	-0.268421	0	0	-0.556487	0	-0.917281	0	0	-0.182302
0	0	0	0	0	0	0	0	0	0	0	0	0	0	0	0	0	0	0	0	0	0	0	0	0	0	-1.43559	-1.1692	-0.937267	-0.207897	0	0	0	-0.116326	-0.48103	0	-1.04207	-0.0274504	-1.16282	-5.54117	-0.883929	-0.698633	0	-1.08653	0	0	-0.711127	0	0	-0.00346735
0	0	0	0	0	0	0	0	0	0	0	0	0	0	0	0	0	0	0	0	0	0	0	0	0	0	-0.187134	-1.00093	-0.760456	-1.46421	-0.546182	-0.101966	0	-1.05932	-0.196291	-0.865475	-0.619667	-0.0648331	-0.556807	-3.14789	-0.71142	-1.41622	-0.773527	-0.31715	0	0	-0.0335543	0	0	-0.486047
0	0	0	0	0	0	0	0	0	0	0	0	0	0	0	0	0	0	0	0	0	0	0	0	0	0	-0.323828	-0.694381	0	-0.689511	-0.136979	0	0	0	-0.113524	-0.345268	-0.128594	-0.268451	-0.876488	-1.55256	-0.319721	-0.421025	-0.384236	-0.247294	-0.0622118	0	0	0	-0.148425	-0.22307
0	0	0	0	0	0	0	0	0	0	0	0	0	0	0	0	0	0	0	0	0	0	0	0	0	0	0	0	0	0	0	0	0	0	0	0	0	0	0	0	0	0	0	0	0	0	0	0	0	0
0	0	0	0	0	0	0	0	0	0	0	0	0	0	0	0	0	0	0	0	0	0	0	0	0	0	0	0	0	0	0	0	0	0	0	0	0	0	0	0	0	0	0	0	0	0	0	0	0	0
0	0	0	0	0	0	0	0	0	0	0	0	0	0	0	0	0	0	0	0	0	0	0	0	0	0	0	0	0	0	0	0	0	0	0	0	0	0	0	0	0	0	0	0	0	0	0	0	0	0
0	0	0	0	0	0	0	0	0	0	0	0	0	0	0	0	0	0	0	0	0	0	0	0	0	0	0	0	0	0	0	0	0	0	0	0	0	0	0	0	0	0	0	0	0	0	0	0	0	0
0	0	0	0	0	0	0	0	0	0	0	0	0	0	0	0	0	0	0	0	0	0	0	0	0	0	0	0	0	0	0	0	0	0	0	0	0	0	0	0	0	0	0	0	0	0	0	0	0	0
0	0	0	0	0	0	0	0	0	0	0	0	0	0	0	0	0	0	0	0	0	0	0	0	0	0	0	0	-0.313321	0	0	-0.783366	-2.22613	0	0	0	0	0	0	-0.238538	-2.92008	0	0	0	0	0	0	0	-0.124736	0
0	0	0	0	0	0	0	0	0	0	0	0	0	0	0	0	0	0	0	0	0	0	0	0	0	0	0	0	0	0	0	0	0	0	0	0	0	0	0	0	0	0	0	0	0	0	0	0	0	0
0	0	0	0	0	0	0	0	0	0	0	0	0	0	0	0	0	0	0	0	0	0	0	0	0	0	0	0	0	0	0	0	0	0	0	0	0	0	0	0	0	0	0	0	0	0	0	0	0	0
0	0	0	0	0	0	0	0	0	0	0	0	0	0	0	0	0	0	0	0	0	0	0	0	0	0	0	0	0	0	0	0	0	0	0	0	0	0	0	0	0	0	0	0	0	0	0	0	0	0
0	0	0	0	0	0	0	0	0	0	0	0	0	0	0	0	0	0	0	0	0	0	0	0	0	0	0	0	0	0	0	0	0	0	0	0	0	0	0	0	0	0	0	0	0	0	0	0	0	0
0	0	0	0	0	0	0	0	0	0	0	0	0	0	0	0	0	0	0	0	0	0	0	0	0	0	0	0	0	0	0	0	0	0	0	0	0	0	0	0	0	0	0	0	0	0	0	0	0	0
0	0	0	0	0	0	0	0	0	0	0	0	0	0	0	0	0	0	0	0	0	0	0	0	0	0	0	0	0	0	0	0	0	0	0	0	0	0	0	0	0	0	0	0	0	0	0	0	0	0
0	0	0	0	0	0	0	0	0	0	0	0	0	0	0	0	0	0	0	0	0	0	0	0	0	0	-0.663251	0	0	0	0	0	0	0	0	0	0	-0.462622	0	0	0	0	0	0	0	0	0	0	0	0
0	0	0	0	0	0	0	0	0	0	0	0	0	0	0	0	0	0	0	0	0	0	0	0	0	0	-1.05961	0	0	0	0	0	-0.462495	0	0	0	0	0	0	0	-0.0286981	-0.123151	0	0	0	0	0	0	-0.640014	0
0	0	0	0	0	0	0	0	0	0	0	0	0	0	0	0	0	0	0	0	0	0	0	0	0	0	-0.875579	0	-0.314949	0	0	0	-0.373786	0	0	0	0	-0.124178	0	0	-0.390942	-0.142526	0	0	0	0	0	-0.0974321	-0.753505	0
0	0	0	0	0	0	0	0	0	0	0	0	0	0	0	0	0	0	0	0	0	0	0	0	0	0	-0.559174	-0.176979	-0.542978	0	0	0	0	-0.0774153	0	0	-0.0294534	-0.446889	-0.740697	0	0	-0.125208	0	-0.180791	-0.074333	-0.155625	-0.294839	-0.136816	0	0
0	0	0	0	0	0	0	0	0	0	0	0	0	0	0	0	0	0	0	0	0	0	0	0	0	0	-0.911651	0	0	0	0	0	-0.707183	0	0	0	0	0	-0.0375841	-0.0506314	-0.0727918	-0.0947602	0	0	0	0	-0.00364296	0	-0.234719	0
0	0	0	0	0	0	0	0	0	0	0	0	0	0	0	0	0	0	0	0	0	0	0	0	0	0	-2.48013	-1.2269	-1.35499	-0.33238	-1.04876	-1.2589	-0.830631	-0.687568	0	-0.387576	-1.02738	0	-1.0914	-1.27206	-0.232203	-1.77445	0	-0.802448	-1.04248	-1.06574	-1.50134	-1.52446	-0.445325	-0.40337
0	0	0	0	0	0	0	0	0	0	0	0	0	0	0	0	0	0	0	0	0	0	0	0	0	0	-1.6442	-0.573833	-1.25667	-0.0943985	-0.656901	-0.87557	-1.00388	-0.288067	0	0	-0.235885	0	-0.805149	-1.08155	-0.974955	-0.763094	0	0	-0.364556	-0.0872982	-1.00293	-0.505819	-0.987265	0
0	0	0	0	0	0	0	0	0	0	0	0	0	0	0	0	0	0	0	0	0	0	0	0	0	0	-0.933398	-0.22886	-0.54184	0	0	-0.00160924	-1.07089	-0.0232071	0	0	0	-0.871441	-0.82203	-0.483438	-0.905086	-0.085604	0	0	-0.125919	0	0	0	-0.694741	0
0	0	0	0	0	0	0	0	0	0	0	0	0	0	0	0	0	0	0	0	0	0	0	0	0	0	-1.1021	-0.25031	-1.23006	0	0	-0.11679	-0.0906407	-0.14038	0	0	0	0	0	-0.340001	-0.240855	-0.228878	0	0	0	0	-0.54306	0	0	0
0	0	0	0	0	0	0	0	0	0	0	0	0	0	0	0	0	0	0	0	0	0	0	0	0	0	-1.33353	-0.133116	-1.38362	0	0	-0.0408505	-0.604781	-0.0441845	0	0	0	-0.539699	-0.432294	-0.565123	-0.89057	0	0	0	0	0	0	0	-0.668014	0
0	0	0	0	0	0	0	0	0	0	0	0	0	0	0	0	0	0	0	0	0	0	0	0	0	0	-0.812059	0	-3.10129	0	0	0	0	-0.127478	0	0	0	-0.69736	0	0	0	-0.00540251	0	0	-0.02062	0	0	0	0	0
0	0	0	0	0	0	0	0	0	0	0	0	0	0	0	0	0	0	0	0	0	0	0	0	0	0	0	0	0	0	0	0	0	0	0	0	0	0	0	0	0	0	0	0	0	0	0	0	0	0
0	0	0	0	0	0	0	0	0	0	0	0	0	0	0	0	0	0	0	0	0	0	0	0	0	0	-2.31131	-0.305273	-2.07495	0	-0.281537	-0.255528	-0.623427	-0.994978	0	0	0	0	0	-0.792395	-0.798108	-0.683724	0	0	0	0	-0.0218737	0	0	0
0	0	0	0	0	0	0	0	0	0	0	0	0	0	0	0	0	0	0	0	0	0	0	0	0	0	0	0	0	0	0	0	0	0	-0.0444175	0	0	0	0	-0.578169	-0.266626	0	0	0	0	0	0	0	0	0
0	0	0	0	0	0	0	0	0	0	0	0	0	0	0	0	0	0	0	0	0	0	0	0	0	0	0	0	0	0	0	0	0	0	0	0	0	0	0	0	0	0	0	0	0	0	0	0	0	0
0	0	0	0	0	0	0	0	0	0	0	0	0	0	0	0	0	0	0	0	0	0	0	0	0	0	-0.502597	0	0	0	0	0	-0.427852	-0.242928	0	0	0	-1.6051	0	0	0	-0.124641	0	0	0	0	0	0	-1.06072	0
0	0	0	0	0	0	0	0	0	0	0	0	0	0	0	0	0	0	0	0	0	0	0	0	0	0	-0.968382	0	0	0	0	0	0	-0.188699	0	0	0	0	0	-1.48687	0	-0.152337	0	0	0	0	0	0	0	0
0	0	0	0	0	0	0	0	0	0	0	0	0	0	0	0	0	0	0	0	0	0	0	0	0	0	-1.0466	0	0	0	0	0	0	-0.304161	0	0	0	0	0	-1.81551	0	-0.0406732	0	0	0	0	0	0	0	0
0	0	0	0	0	0	0	0	0	0	0	0	0	0	0	0	0	0	0	0	0	0	0	0	0	0	-1.37498	0	0	0	0	0	0	-0.465887	0	0	0	-0.539031	0	-3.16302	0	-0.271644	0	0	0	0	0	0	0	0
0	0	0	0	0	0	0	0	0	0	0	0	0	0	0	0	0	0	0	0	0	0	0	0	0	0	0	0	0	0	0	0	0	0	0	0	0	0	0	0	0	0	0	0	0	0	0	0	0	0
0	0	0	0	0	0	0	0	0	0	0	0	0	0	0	0	0	0	0	0	0	0	0	0	0	0	-0.28596	-0.334633	-0.486134	-0.833887	-1.17236	-2.5162	-2.24358	0	0	0	0	0	0	-3.39307	-0.781092	0	0	-0.368886	-0.469705	-0.288262	-0.306547	-1.10236	-0.422699	0
0	0	0	0	0	0	0	0	0	0	0	0	0	0	0	0	0	0	0	0	0	0	0	0	0	0	0	0	0	0	0	0	0	0	0	0	0	0	0	0	0	0	0	0	0	0	0	0	0	0
0	0	0	0	0	0	0	0	0	0	0	0	0	0	0	0	0	0	0	0	0	0	0	0	0	0	0	0	0	0	0	0	0	0	0	0	0	0	0	0	0	0	0	0	0	0	0	0	0	0
0	0	0	0	0	0	0	0	0	0	0	0	0	0	0	0	0	0	0	0	0	0	0	0	0	0	0	0	0	0	0	0	0	0	0	0	0	0	0	0	0	0	0	0	0	0	0	0	0	0
0	0	0	0	0	0	0	0	0	0	0	0	0	0	0	0	0	0	0	0	0	0	0	0	0	0	-0.652006	0	0	0	0	0	0	-0.0951352	0	0	0	0	0	0	0	-0.443797	0	0	0	0	0	0	0	0
0	0	0	0	0	0	0	0	0	0	0	0	0	0	0	0	0	0	0	0	0	0	0	0	0	0	-0.42352	0	0	0	0	0	-0.0264155	-0.191304	0	0	0	0	0	0	0	-0.25146	0	0	0	0	0	0	0	0
0	0	0	0	0	0	0	0	0	0	0	0	0	0	0	0	0	0	0	0	0	0	0	0	0	0	-0.19513	0	0	0	0	0	0	-0.280011	0	0	0	0	0	0	0	-0.338375	0	0	0	0	0	0	0	0
0	0	0	0	0	0	0	0	0	0	0	0	0	0	0	0	0	0	0	0	0	0	0	0	0	0	0	0	0	0	0	0	0	0	0	0	0	-0.0134549	0	0	0	-0.12436	0	0	0	0	0	0	0	0
0	0	0	0	0	0	0	0	0	0	0	0	0	0	0	0	0	0	0	0	0	0	0	0	0	0	0	0	0	0	0	0	0	-0.422212	0	0	0	-0.295844	0	-0.215843	0	-0.237928	0	0	0	0	0	0	0	0
0	0	0	0	0	0	0	0	0	0	0	0	0	0	0	0	0	0	0	0	0	0	0	0	0	0	0	0	0	0	0	0	0	-0.0269649	0	0	0	0	0	-0.240878	0	0	0	0	0	0	0	0	0	0
0	0	0	0	0	0	0	0	0	0	0	0	0	0	0	0	0	0	0	0	0	0	0	0	0	0	0	0	0	0	0	0	0	-0.146657	0	0	0	0	0	-0.602882	0	-0.17179	0	0	0	0	0	0	0	0
0	0	0	0	0	0	0	0	0	0	0	0	0	0	0	0	0	0	0	0	0	0	0	0	0	0	0	0	0	0	0	0	0	0	0	0	0	0	0	-0.6191	0	0	0	0	0	0	0	0	0	0
0	0	0	0	0	0	0	0	0	0	0	0	0	0	0	0	0	0	0	0	0	0	0	0	0	0	-0.0249109	0	0	0	0	0	0	0	0	0	0	0	0	-0.231892	0	0	0	0	0	0	0	0	0	0
0	0	0	0	0	0	0	0	0	0	0	0	0	0	0	0	0	0	0	0	0	0	0	0	0	0	0	0	0	0	0	0	0	0	0	0	0	0	0	0	0	0	0	0	0	0	0	0	0	0
0	0	0	0	0	0	0	0	0	0	0	0	0	0	0	0	0	0	0	0	0	0	0	0	0	0	0	0	0	0	0	0	0	0	0	0	0	0	0	0	0	0	0	0	0	0	0	0	0	0
0	0	0	0	0	0	0	0	0	0	0	0	0	0	0	0	0	0	0	0	0	0	0	0	0	0	0	0	0	0	0	0	0	0	0	0	0	0	0	0	0	0	0	0	0	0	0	0	0	0
0	0	0	0	0	0	0	0	0	0	0	0	0	0	0	0	0	0	0	0	0	0	0	0	0	0	0	0	0	0	0	0	0	0	0	0	0	0	0	0	0	0	0	0	0	0	0	0	0	0
0	0	0	0	0	0	0	0	0	0	0	0	0	0	0	0	0	0	0	0	0	0	0	0	0	0	0	0	0	0	0	0	0	0	0	0	0	0	0	0	0	0	0	0	0	0	0	0	0	0
0	0	0	0	0	0	0	0	0	0	0	0	0	0	0	0	0	0	0	0	0	0	0	0	0	0	0	0	0	0	0	0	0	0	0	0	0	0	0	0	0	0	0	0	0	0	-0.0461452	0	0	0
0	0	0	0	0	0	0	0	0	0	0	0	0	0	0	0	0	0	0	0	0	0	0	0	0	0	0	0	0	0	0	0	0	0	0	0	0	0	0	0	0	0	0	0	0	0	0	0	0	0
0	0	0	0	0	0	0	0	0	0	0	0	0	0	0	0	0	0	0	0	0	0	0	0	0	0	-0.03203	0	-0.0557242	0	0	0	0	0	0	0	0	0	0	0	0	0	0	0	0	0	0	0	0	0
0	0	0	0	0	0	0	0	0	0	0	0	0	0	0	0	0	0	0	0	0	0	0	0	0	0	0	0	-0.356292	0	0	0	0	-0.0251875	0	0	0	0	0	0	0	0	0	0	0	0	0	0	0	0
0	0	0	0	0	0	0	0	0	0	0	0	0	0	0	0	0	0	0	0	0	0	0	0	0	0	0	0	-0.0581385	0	0	0	0	0	0	0	0	0	0	0	0	0	0	0	0	0	0	0	0	0
0	0	0	0	0	0	0	0	0	0	0	0	0	0	0	0	0	0	0	0	0	0	0	0	0	0	-0.0442529	0	0	0	0	0	0	0	0	0	0	0	0	-0.0514781	0	0	0	0	0	0	0	0	0	0
0	0	0	0	0	0	0	0	0	0	0	0	0	0	0	0	0	0	0	0	0	0	0	0	0	0	0	0	0	0	0	0	0	0	0	0	0	0	0	-0.0468915	0	0	0	0	0	0	0	0	0	0
0	0	0	0	0	0	0	0	0	0	0	0	0	0	0	0	0	0	0	0	0	0	0	0	0	0	0	0	0	0	0	0	0	0	0	0	0	0	0	0	0	0	0	0	0	0	0	0	0	0
0	0	0	0	0	0	0	0	0	0	0	0	0	0	0	0	0	0	0	0	0	0	0	0	0	0	0	0	0	0	0	0	0	0	0	0	0	0	0	0	0	0	0	0	0	0	0	0	0	0
0	0	0	0	0	0	0	0	0	0	0	0	0	0	0	0	0	0	0	0	0	0	0	0	0	0	0	0	0	0	0	0	0	0	0	0	0	0	0	0	0	0	0	0	0	0	0	0	0	0
0	0	0	0	0	0	0	0	0	0	0	0	0	0	0	0	0	0	0	0	0	0	0	0	0	0	0	0	0	0	0	0	0	0	0	0	0	0	0	0	0	0	0	0	0	0	0	0	0	0
0	0	0	0	0	0	0	0	0	0	0	0	0	0	0	0	0	0	0	0	0	0	0	0	0	0	0	0	0	0	0	0	0	0	0	0	0	0	0	0	0	0	0	0	0	0	0	0	0	0
0	0	0	0	0	0	0	0	0	0	0	0	0	0	0	0	0	0	0	0	0	0	0	0	0	0	0	0	0	0	0	0	0	0	0	0	0	0	0	0	0	0	0	0	0	0	0	0	0	0
0	0	0	0	0	0	0	0	0	0	0	0	0	0	0	0	0	0	0	0	0	0	0	0	0	0	0	0	0	0	0	0	0	0	0	0	0	0	0	0	0	0	0	0	0	0	0	0	0	0
0	0	0	0	0	0	0	0	0	0	0	0	0	0	0	0	0	0	0	0	0	0	0	0	0	0	0	0	0	0	0	0	0	0	0	0	0	0	0	0	0	0	0	0	0	0	0	0	0	0
0	0	0	0	0	0	0	0	0	0	0	0	0	0	0	0	0	0	0	0	0	0	0	0	0	0	0	0	0	0	0	0	0	0	0	0	0	0	0	0	0	0	0	0	0	0	0	0	0	0
0	0	0	0	0	0	0	0	0	0	0	0	0	0	0	0	0	0	0	0	0	0	0	0	0	0	0	0	0	0	0	0	0	0	0	0	0	0	0	0	0	0	0	0	0	0	0	0	0	0
0	0	0	0	0	0	0	0	0	0	0	0	0	0	0	0	0	0	0	0	0	0	0	0	0	0	0	0	0	0	0	0	0	0	0	0	0	0	0	0	0	0	0	0	0	0	0	0	0	0
0	0	0	0	0	0	0	0	0	0	0	0	0	0	0	0	0	0	0	0	0	0	0	0	0	0	0	0	0	0	0	0	0	0	0	0	0	0	0	0	0	0	0	0	0	0	0	0	0	0
0	0	0	0	0	0	0	0	0	0	0	0	0	0	0	0	0	0	0	0	0	0	0	0	0	0	0	0	0	0	0	0	0	0	0	0	0	0	0	0	0	0	0	0	0	0	0	0	0	0
0	0	0	0	0	0	0	0	0	0	0	0	0	0	0	0	0	0	0	0	0	0	0	0	0	0	0	0	0	0	0	0	0	0	0	0	0	0	0	0	0	0	0	0	0	0	0	0	0	0
0	0	0	0	0	0	0	0	0	0	0	0	0	0	0	0	0	0	0	0	0	0	0	0	0	0	0	0	0	0	0	0	0	0	0	0	0	0	0	0	0	0	0	0	0	0	0	0	0	0
0	0	0	0	0	0	0	0	0	0	0	0	0	0	0	0	0	0	0	0	0	0	0	0	0	0	0	0	0	0	0	0	0	0	0	0	0	0	0	0	0	0	0	0	0	0	0	0	0	0
0	0	0	0	0	0	0	0	0	0	0	0	0	0	0	0	0	0	0	0	0	0	0	0	0	0	0	0	0	0	0	0	0	0	0	0	0	0	0	0	0	0	0	0	0	0	0	0	0	0
0	0	0	0	0	0	0	0	0	0	0	0	0	0	0	0	0	0	0	0	0	0	0	0	0	0	0	0	0	0	0	0	0	0	0	0	0	0	0	0	0	0	0	0	0	0	0	0	0	0
0	0	0	0	0	0	0	0	0	0	0	0	0	0	0	0	0	0	0	0	0	0	0	0	0	0	0	0	0	0	0	0	0	0	0	0	0	0	0	0	0	0	0	0	0	0	0	0	0	0
0	0	0	0	0	0	0	0	0	0	0	0	0	0	0	0	0	0	0	0	0	0	0	0	0	0	0	0	0	0	0	0	0	0	0	0	0	0	0	0	0	0	0	0	0	0	0	0	0	0
0	0	0	0	0	0	0	0	0	0	0	0	0	0	0	0	0	0	0	0	0	0	0	0	0	0	0	0	0	0	0	0	0	0	0	0	0	0	0	0	0	0	0	0	0	0	0	0	0	0
0	0	0	0	0	0	0	0	0	0	0	0	0	0	0	0	0	0	0	0	0	0	0	0	0	0	0	0	0	0	0	0	0	0	0	0	0	0	0	0	0	0	0	0	0	0	0	0	0	0
0	0	0	0	0	0	0	0	0	0	0	0	0	0	0	0	0	0	0	0	0	0	0	0	0	0	0	0	0	0	0	0	0	0	0	0	0	0	0	0	0	0	0	0	0	0	0	0	0	0
Panel E: Z-score analysis CMCT
0	0	0	0	0	0	0	0	0	0	0	0	0	0	0	0	0	0	0	0	0	0	0	0	0	0	0	0	0	0	0	0	0	0	0	0	0	0	0	0	0	0	0	0	0	0	0	0	0	0
0	0	0	0	0	0	0	0	0	0	0	0	0	0	0	0	0	0	0	0	0	0	0	0	0	0	0	0	0	0	0	0	0	0	0	0	0	0	0	0	0	0	0	0	0	0	0	0	0	0
0	0	0	0	0	0	0	0	0	0	0	0	0	0	0	0	0	0	0	0	0	0	0	0	0	0	0	0	0	0	0	0	0	0	0	0	0	0	0	0	0	0	0	0	0	0	0	0	0	0
0	0	0	0	0	0	0	0	0	0	0	0	0	0	0	0	0	0	0	0	0	0	0	0	0	0	0	0	0	0	0	0	0	0	0	0	0	0	0	0	0	0	0	0	0	0	0	0	0	0
0	0	0	0	0	0	0	0	0	0	0	0	0	0	0	0	0	0	0	0	0	0	0	0	0	0	0	0	0	0	0	0	0	0	0	0	0	0	0	0	0	0	0	0	0	0	0	0	0	0
0	0	0	0	0	0	0	0	0	0	0	0	0	0	0	0	0	0	0	0	0	0	0	0	0	0	0	0	0	0	0	0	0	0	0	0	0	0	0	0	0	0	0	0	0	0	0	0	0	0
0	0	0	0	0	0	0	0	0	0	0	0	0	0	0	0	0	0	0	0	0	0	0	0	0	0	0	0	0	0	0	0	0	0	0	0	0	0	0	0	0	0	0	0	0	0	0	0	0	0
0	0	0	0	0	0	0	0	0	0	0	0	0	0	0	0	0	0	0	0	0	0	0	0	0	0	0	0	0	0	0	0	0	0	0	0	0	0	0	0	0	0	0	0	0	0	0	0	0	0
0	0	0	0	0	0	0	0	0	0	0	0	0	0	0	0	0	0	0	0	0	0	0	0	0	0	0	0	0	0	-1.88224	0	0	0	0	0	0	0	-0.346401	0	0	0	0	0	0	0	-1.67463	0	0	-0.291103
0	0	0	0	0	0	0	0	0	0	0	0	0	0	0	0	0	0	0	0	0	0	0	0	0	0	-0.260801	0	0	0	-1.82931	0	0	0	0	0	0	0	-0.147573	0	0	0	-0.037159	0	0	0	-1.54501	0	0	-0.629575
0	0	0	0	0	0	0	0	0	0	0	0	0	0	0	0	0	0	0	0	0	0	0	0	0	0	-0.54562	0	0	0	-1.66428	0	0	0	0	0	0	0	0	0	0	-0.073181	-0.213716	0	0	0	-1.23451	0	0	-0.847092
0	0	0	0	0	0	0	0	0	0	0	0	0	0	0	0	0	0	0	0	0	0	0	0	0	0	-0.089302	0	0	0	-1.26561	0	0	0	0	0	0	0	0	0	0	0	-0.397817	0	0	0	-0.676517	0	0	-0.763954
0	0	0	0	0	0	0	0	0	0	0	0	0	0	0	0	0	0	0	0	0	0	0	0	0	0	-0.342844	0	0	0	-0.951174	0	0	0	0	0	0	0	0	0	0	0	-0.577451	0	0	0	-0.323143	0	0	-1.06123
0	0	0	0	0	0	0	0	0	0	0	0	0	0	0	0	0	0	0	0	0	0	0	0	0	0	0	0	0	0	0	0	0	0	0	0	0	0	0	0	0	0	0	0	0	0	0	0	0	0
0	0	0	0	0	0	0	0	0	0	0	0	0	0	0	0	0	0	0	0	0	0	0	0	0	0	0	0	0	0	0	0	0	0	0	0	0	0	0	0	0	0	0	0	0	0	0	0	0	0
0	0	0	0	0	0	0	0	0	0	0	0	0	0	0	0	0	0	0	0	0	0	0	0	0	0	0	0	0	0	0	0	0	0	0	0	0	0	0	0	0	0	0	0	0	0	0	0	0	0
0	0	0	0	0	0	0	0	0	0	0	0	0	0	0	0	0	0	0	0	0	0	0	0	0	0	0	0	0	0	-0.30339	0	0	0	0	0	0	0	0	0	0	0	0	0	0	0	0	0	0	0
0	0	0	0	0	0	0	0	0	0	0	0	0	0	0	0	0	0	0	0	0	0	0	0	0	0	0	0	0	0	-0.649957	0	0	0	-0.276657	0	0	0	0	0	0	0	0	0	0	0	-0.0390011	0	0	0
0	0	0	0	0	0	0	0	0	0	0	0	0	0	0	0	0	0	0	0	0	0	0	0	0	0	0	-1.30042	0	0	0	0	0	-0.202885	-2.62872	-1.03873	0	0	0	0	0	0	0	0	0	0	0	0	0	0
0	0	0	0	0	0	0	0	0	0	0	0	0	0	0	0	0	0	0	0	0	0	0	0	0	0	0	-1.22932	0	0	0	0	0	0	-1.26072	0	0	0	0	0	0	0	0	0	0	0	0	0	0	0
0	0	0	0	0	0	0	0	0	0	0	0	0	0	0	0	0	0	0	0	0	0	0	0	0	0	0	0	0	0	0	0	0	0	0	0	0	0	0	0	0	0	0	0	0	0	0	0	0	0
0	0	0	0	0	0	0	0	0	0	0	0	0	0	0	0	0	0	0	0	0	0	0	0	0	0	0	-0.370769	0	0	0	0	0	0	0	0	0	0	0	0	0	0	0	0	0	0	0	0	0	0
0	0	0	0	0	0	0	0	0	0	0	0	0	0	0	0	0	0	0	0	0	0	0	0	0	0	0	0	0	0	0	0	0	0	0	0	0	0	0	0	0	0	0	0	0	0	0	0	0	0
0	0	0	0	0	0	0	0	0	0	0	0	0	0	0	0	0	0	0	0	0	0	0	0	0	0	0	0	0	0	0	0	0	0	0	0	0	-0.550693	0	0	0	0	0	0	0	0	0	0	0	0
0	0	0	0	0	0	0	0	0	0	0	0	0	0	0	0	0	0	0	0	0	0	0	0	0	0	0	0	0	0	0	0	0	0	0	0	0	-0.769487	0	0	0	0	-0.252888	0	0	0	0	0	0	0
0	0	0	0	0	0	0	0	0	0	0	0	0	0	0	0	0	0	0	0	0	0	0	0	0	0	0	0	0	0	0	0	0	0	0	0	0	-0.364686	0	0	0	0	0	0	0	0	0	0	0	0
0	0	0	0	0	0	0	0	0	0	0	0	0	0	0	0	0	0	0	0	0	0	0	0	0	0	0	0	0	0	0	0	0	0	0	0	0	0	0	0	0	0	0	0	0	0	0	0	0	0
0	0	0	0	0	0	0	0	0	0	0	0	0	0	0	0	0	0	0	0	0	0	0	0	0	0	0	-1.92002	0	0	0	0	0	0	0	0	0	-0.449487	0	0	0	0	0	0	0	0	0	0	0	0
0	0	0	0	0	0	0	0	0	0	0	0	0	0	0	0	0	0	0	0	0	0	0	0	0	0	0	-0.982115	-2.7841	0	0	0	0	0	0	-0.253067	0	0	0	0	0	0	-0.383762	0	0	0	0	0	0	0
0	0	0	0	0	0	0	0	0	0	0	0	0	0	0	0	0	0	0	0	0	0	0	0	0	0	0	0	-0.404641	0	0	0	0	0	0	-3.73788	-0.362469	0	0	0	0	0	-0.160592	0	0	0	0	0	0	0
0	0	0	0	0	0	0	0	0	0	0	0	0	0	0	0	0	0	0	0	0	0	0	0	0	0	0	0	0	-2.46453	0	0	0	0	-0.0674707	-3.72298	0	0	0	0	0	0	-0.0594751	0	0	-0.291187	0	0	-0.210958	0
0	0	0	0	0	0	0	0	0	0	0	0	0	0	0	0	0	0	0	0	0	0	0	0	0	0	0	0	0	-4.52592	0	0	0	0	-0.282457	-3.36465	0	0	0	0	0	0	0	0	0	-1.14935	-0.331263	-0.22533	-0.715961	0
0	0	0	0	0	0	0	0	0	0	0	0	0	0	0	0	0	0	0	0	0	0	0	0	0	0	0	0	0	-1.38955	0	0	0	0	-0.127198	-2.9444	0	-0.186376	0	0	0	0	-0.234291	0	0	0	0	0	-0.00391246	0
0	0	0	0	0	0	0	0	0	0	0	0	0	0	0	0	0	0	0	0	0	0	0	0	0	0	0	0	0	-0.187763	0	0	0	0	-3.47909	-0.604492	0	-1.29914	-3.06229	0	0	0	0	0	0	-0.333033	-0.50386	-0.265379	-2.54016	0
0	0	0	0	0	0	0	0	0	0	0	0	0	0	0	0	0	0	0	0	0	0	0	0	0	0	0	0	0	0	-0.0419777	0	0	0	-7.65591	-0.235849	0	-1.84286	-1.18444	-0.171721	0	0	-0.319064	0	0	0	-0.517599	0	-0.758958	0
0	0	0	0	0	0	0	0	0	0	0	0	0	0	0	0	0	0	0	0	0	0	0	0	0	0	0	0	0	0	0	0	0	0	-2.3777	-6.60907	-1.0818	-0.931883	0	0	0	0	-0.569628	0	0	0	0	0	-0.218488	0
0	0	0	0	0	0	0	0	0	0	0	0	0	0	0	0	0	0	0	0	0	0	0	0	0	0	0	0	0	0	0	0	0	0	-1.42458	-6.09597	-3.10812	-0.430526	0	0	0	0	-0.64607	0	0	-0.391138	-1.02793	0	-0.441073	0
0	0	0	0	0	0	0	0	0	0	0	0	0	0	0	0	0	0	0	0	0	0	0	0	0	0	0	0	0	-0.165841	0	0	0	0	-0.943889	-4.37753	-0.64586	0	0	0	0	0	-0.135863	0	0	-1.9509	-5.24609	-0.31931	-0.448572	0
0	0	0	0	0	0	0	0	0	0	0	0	0	0	0	0	0	0	0	0	0	0	0	0	0	0	0	0	0	-0.273416	0	0	0	0	-1.19066	-6.28852	-0.0402212	-0.257645	0	-0.796016	0	0	-1.3432	0	0	0	-0.567811	0	-0.032514	0
0	0	0	0	0	0	0	0	0	0	0	0	0	0	0	0	0	0	0	0	0	0	0	0	0	0	0	0	0	-1.59835	0	0	0	0	-0.848151	-4.34779	0	0	0	0	0	0	-0.790456	0	0	-0.519799	0	0	-0.165618	0
0	0	0	0	0	0	0	0	0	0	0	0	0	0	0	0	0	0	0	0	0	0	0	0	0	0	0	0	0	0	0	0	0	0	0	0	0	0	0	0	0	0	0	0	0	0	0	0	0	0
0	0	0	0	0	0	0	0	0	0	0	0	0	0	0	0	0	0	0	0	0	0	0	0	0	0	0	0	0	0	0	0	0	0	0	0	0	0	0	0	0	0	0	0	0	0	0	0	0	0
0	0	0	0	0	0	0	0	0	0	0	0	0	0	0	0	0	0	0	0	0	0	0	0	0	0	0	0	0	0	0	0	0	0	-0.361752	-0.934963	0	-0.482328	0	-0.0720926	0	0	-6.82158	-0.777141	-0.430713	0	0	0	0	0
0	0	0	0	0	0	0	0	0	0	0	0	0	0	0	0	0	0	0	0	0	0	0	0	0	0	0	0	0	0	0	0	0	0	-0.292971	-0.843852	0	-0.293753	0	-0.070354	0	0	-1.42809	-9.14933	-0.128566	0	0	0	0	0
0	0	0	0	0	0	0	0	0	0	0	0	0	0	0	0	0	0	0	0	0	0	0	0	0	0	0	0	0	0	0	0	0	0	0	-0.178723	0	0	0	0	0	0	-0.331302	-1.24541	-8.21949	0	0	0	0	0
0	0	0	0	0	0	0	0	0	0	0	0	0	0	0	0	0	0	0	0	0	0	0	0	0	0	0	0	0	0	0	0	0	0	-0.115519	-0.76662	0	-0.461316	0	0	0	0	-0.53609	-0.312235	-1.87503	-4.17507	0	0	0	0
0	0	0	0	0	0	0	0	0	0	0	0	0	0	0	0	0	0	0	0	0	0	0	0	0	0	0	0	0	-0.446176	-0.510136	0	0	0	-1.20039	-5.08864	-0.707393	-1.14156	0	0	0	0	0	0	0	-2.87823	0	0	-0.745655	0
0	0	0	0	0	0	0	0	0	0	0	0	0	0	0	0	0	0	0	0	0	0	0	0	0	0	0	0	0	-0.314068	0	0	0	0	-1.58788	-3.35134	-0.176629	-1.31738	0	0	0	0	-0.830483	0	-0.0494034	-0.408481	0	-0.282069	0	0
0	0	0	0	0	0	0	0	0	0	0	0	0	0	0	0	0	0	0	0	0	0	0	0	0	0	0	0	0	-0.0554638	0	0	0	-0.696106	-2.05234	-2.94519	0	-0.788392	0	0	0	0	-0.155432	0	0	0	0	0	0	0
0	0	0	0	0	0	0	0	0	0	0	0	0	0	0	0	0	0	0	0	0	0	0	0	0	0	0	0	0	-2.40619	0	0	0	0	-4.45371	-3.56415	0	-0.903004	0	-0.38979	0	0	0	0	0	-0.594637	-0.336809	0	-0.631388	0
0	0	0	0	0	0	0	0	0	0	0	0	0	0	0	0	0	0	0	0	0	0	0	0	0	0	0	0	0	0	0	0	0	0	0	0	0	0	0	0	0	0	0	0	0	0	0	0	0	0
0	0	0	0	0	0	0	0	0	0	0	0	0	0	0	0	0	0	0	0	0	0	0	0	0	0	0	0	0	0	0	0	0	-0.0697462	-0.437457	0	0	-0.299977	0	0	0	0	0	0	0	0	0	0	0	0
0	0	0	0	0	0	0	0	0	0	0	0	0	0	0	0	0	0	0	0	0	0	0	0	0	0	0	0	0	0	0	0	0	0	0	0	0	-0.217164	0	0	0	0	0	0	0	0	0	0	0	0
0	0	0	0	0	0	0	0	0	0	0	0	0	0	0	0	0	0	0	0	0	0	0	0	0	0	0	0	0	0	0	0	0	0	0	0	0	0	0	0	0	0	0	0	0	0	0	0	0	-0.186913
0	0	0	0	0	0	0	0	0	0	0	0	0	0	0	0	0	0	0	0	0	0	0	0	0	0	0	0	0	0	0	0	0	0	0	0	0	0	0	0	0	0	0	0	0	0	0	0	0	0
0	0	0	0	0	0	0	0	0	0	0	0	0	0	0	0	0	0	0	0	0	0	0	0	0	0	0	0	0	0	0	0	0	0	0	0	0	0	0	0	0	0	0	0	0	0	0	0	0	0
0	0	0	0	0	0	0	0	0	0	0	0	0	0	0	0	0	0	0	0	0	0	0	0	0	0	0	0	0	0	0	0	0	0	0	0	0	0	0	0	0	0	0	0	0	0	0	0	0	0
0	0	0	0	0	0	0	0	0	0	0	0	0	0	0	0	0	0	0	0	0	0	0	0	0	0	0	0	0	0	0	0	0	0	0	0	0	0	0	0	0	-0.160228	-0.572769	0	0	0	0	0	0	0
0	0	0	0	0	0	0	0	0	0	0	0	0	0	0	0	0	0	0	0	0	0	0	0	0	0	0	0	0	0	0	0	0	0	0	0	0	-0.234167	0	0	0	0	0	0	0	0	0	0	0	0
0	0	0	0	0	0	0	0	0	0	0	0	0	0	0	0	0	0	0	0	0	0	0	0	0	0	0	0	0	0	0	0	0	0	0	0	0	-0.203539	0	0	0	0	-0.0344467	0	0	0	0	0	0	-0.0630509
0	0	0	0	0	0	0	0	0	0	0	0	0	0	0	0	0	0	0	0	0	0	0	0	0	0	0	0	0	0	0	0	0	0	0	0	0	-0.113563	0	0	0	0	-0.0628972	0	0	0	0	0	0	0
0	0	0	0	0	0	0	0	0	0	0	0	0	0	0	0	0	0	0	0	0	0	0	0	0	0	0	0	0	0	0	0	0	0	0	0	0	0	0	0	0	0	0	0	0	0	0	0	0	0
0	0	0	0	0	0	0	0	0	0	0	0	0	0	0	0	0	0	0	0	0	0	0	0	0	0	0	0	0	0	0	0	0	0	0	0	0	0	0	0	0	0	0	0	0	0	0	0	0	0
0	0	0	0	0	0	0	0	0	0	0	0	0	0	0	0	0	0	0	0	0	0	0	0	0	0	0	0	0	0	0	0	0	0	0	0	0	-0.151376	0	0	0	0	0	0	0	0	0	0	0	0
0	0	0	0	0	0	0	0	0	0	0	0	0	0	0	0	0	0	0	0	0	0	0	0	0	0	0	0	0	0	0	0	0	0	0	0	-5.46475	0	0	0	0	0	-0.332182	0	0	0	0	0	0	0
0	0	0	0	0	0	0	0	0	0	0	0	0	0	0	0	0	0	0	0	0	0	0	0	0	0	0	0	0	0	0	0	0	0	-0.403475	0	-2.65214	0	-1.0519	0	0	0	0	0	0	0	0	0	0	0
0	0	0	0	0	0	0	0	0	0	0	0	0	0	0	0	0	0	0	0	0	0	0	0	0	0	0	-0.414552	0	0	0	0	0	0	-2.37952	-0.398716	0	0	0	0	0	0	0	-0.155635	0	0	0	0	0	0
0	0	0	0	0	0	0	0	0	0	0	0	0	0	0	0	0	0	0	0	0	0	0	0	0	0	0	-0.24203	0	0	0	0	0	0	-1.22112	0	-0.260458	0	-0.133688	0	0	0	0	0	0	0	0	0	0	0
0	0	0	0	0	0	0	0	0	0	0	0	0	0	0	0	0	0	0	0	0	0	0	0	0	0	0	0	0	0	0	0	0	0	0	0	0	0	0	0	0	0	0	0	0	0	0	0	0	0
0	0	0	0	0	0	0	0	0	0	0	0	0	0	0	0	0	0	0	0	0	0	0	0	0	0	0	-0.14232	0	0	0	0	0	-0.146128	0	0	0	0	0	0	0	0	0	0	0	0	0	0	0	0
0	0	0	0	0	0	0	0	0	0	0	0	0	0	0	0	0	0	0	0	0	0	0	0	0	0	0	0	0	0	0	0	0	0	0	0	0	0	0	0	0	0	0	0	0	0	0	0	0	0
0	0	0	0	0	0	0	0	0	0	0	0	0	0	0	0	0	0	0	0	0	0	0	0	0	0	0	0	0	0	0	0	0	0	0	0	0	0	0	0	0	0	0	0	0	0	0	-0.522653	0	0
0	0	0	0	0	0	0	0	0	0	0	0	0	0	0	0	0	0	0	0	0	0	0	0	0	0	0	0	0	0	0	0	0	0	0	0	0	0	0	0	0	0	0	0	0	0	0	-0.497515	0	0
0	0	0	0	0	0	0	0	0	0	0	0	0	0	0	0	0	0	0	0	0	0	0	0	0	0	0	0	0	0	0	0	0	0	0	0	-0.498753	0	-0.111547	0	0	0	0	0	0	0	0	-3.53351	0	0
0	0	0	0	0	0	0	0	0	0	0	0	0	0	0	0	0	0	0	0	0	0	0	0	0	0	0	0	0	0	0	0	0	0	-0.0121786	0	-0.0487243	0	0	0	0	0	0	0	0	0	0	-0.400283	0	0
0	0	0	0	0	0	0	0	0	0	0	0	0	0	0	0	0	0	0	0	0	0	0	0	0	0	0	0	0	0	0	0	0	0	0	0	0	0	0	0	0	0	0	0	0	0	0	0	0	0
0	0	0	0	0	0	0	0	0	0	0	0	0	0	0	0	0	0	0	0	0	0	0	0	0	0	0	0	0	-0.122986	-0.354385	0	0	0	0	0	0	0	-3.04884	-0.192472	0	0	-0.0932626	0	0	0	-1.07096	-0.00192486	0	0
0	0	0	0	0	0	0	0	0	0	0	0	0	0	0	0	0	0	0	0	0	0	0	0	0	0	0	0	0	0	0	0	0	0	0	0	0	0	0	0	0	0	0	0	0	0	0	0	0	0
0	0	0	0	0	0	0	0	0	0	0	0	0	0	0	0	0	0	0	0	0	0	0	0	0	0	0	0	0	0	0	0	0	0	0	0	0	0	0	0	0	0	0	0	0	0	0	0	0	0
0	0	0	0	0	0	0	0	0	0	0	0	0	0	0	0	0	0	0	0	0	0	0	0	0	0	0	0	0	0	0	0	0	0	0	0	0	0	0	0	0	0	0	0	0	0	0	0	0	0
0	0	0	0	0	0	0	0	0	0	0	0	0	0	0	0	0	0	0	0	0	0	0	0	0	0	0	0	0	0	0	0	0	0	0	0	0	0	0	0	0	0	0	0	0	0	0	0	0	0
0	0	0	0	0	0	0	0	0	0	0	0	0	0	0	0	0	0	0	0	0	0	0	0	0	0	0	0	0	0	0	0	0	0	0	0	0	0	0	0	0	0	0	0	0	0	0	0	0	0
0	0	0	0	0	0	0	0	0	0	0	0	0	0	0	0	0	0	0	0	0	0	0	0	0	0	-1.32721	-1.10246	-2.64561	-1.28604	-1.50685	-2.46185	-2.90499	0	0	0	-2.54819	-0.192593	-1.82308	-1.33041	-1.22642	-0.642463	0	-0.316812	-0.784106	-1.63221	-1.68038	-3.03525	-0.568241	0
0	0	0	0	0	0	0	0	0	0	0	0	0	0	0	0	0	0	0	0	0	0	0	0	0	0	-0.656914	-0.545679	-1.83915	-0.101782	-0.992306	-2.98793	-2.48643	0	0	-0.529502	-0.562904	-0.327304	-0.316284	-1.3983	-1.32625	-1.16183	0	-0.0164022	-1.02138	-2.04741	-0.6688	-2.59387	-0.0871284	-1.03121
0	0	0	0	0	0	0	0	0	0	0	0	0	0	0	0	0	0	0	0	0	0	0	0	0	0	-0.0720303	-2.21337	-1.89782	-2.06028	-0.911519	-5.69076	-2.82658	0	-0.308294	-0.0298108	-0.413918	0	-0.972811	-0.98326	-1.09608	-1.13037	-0.284173	-0.158715	-0.6702	-1.55677	-1.40585	-2.35395	-0.587478	-1.32337
0	0	0	0	0	0	0	0	0	0	0	0	0	0	0	0	0	0	0	0	0	0	0	0	0	0	-0.64646	-2.25254	-1.91227	-0.914733	-0.825708	-4.65212	-2.65472	-0.000283715	0	0	-0.321807	0	-0.68736	-0.908943	-1.38327	-0.0824494	-1.27439	0	-1.59525	-0.470855	-0.484822	-2.32188	0	-0.98575
0	0	0	0	0	0	0	0	0	0	0	0	0	0	0	0	0	0	0	0	0	0	0	0	0	0	-0.476894	-1.30482	-2.20007	-1.42731	-0.646362	-1.81086	-2.69028	0	0	0	-0.220446	-0.782615	-1.68548	-0.391365	-1.99055	0	-0.00214469	0	-1.54755	-0.795901	-0.356604	-0.66661	0	0
0	0	0	0	0	0	0	0	0	0	0	0	0	0	0	0	0	0	0	0	0	0	0	0	0	0	-0.945697	-0.754788	-1.48197	-0.976638	-0.442007	-1.78601	-2.15667	-2.23612	0	-0.158944	-2.64337	0	-0.52913	-0.318495	-0.972988	0	0	0	-0.215629	0	-0.545789	-0.639737	0	0
0	0	0	0	0	0	0	0	0	0	0	0	0	0	0	0	0	0	0	0	0	0	0	0	0	0	0	-0.795201	-0.907162	-0.137475	-0.331821	-0.0634377	-0.18626	0	0	0	0	0	0	0	-0.360839	0	0	0	0	0	0	0	0	0
0	0	0	0	0	0	0	0	0	0	0	0	0	0	0	0	0	0	0	0	0	0	0	0	0	0	-0.0144033	-0.0701587	-0.215812	0	0	0	0	0	0	-0.141421	0	-0.0165747	0	0	-0.00686068	-0.0217695	0	0	-0.164016	0	0	0	0	-0.501901
0	0	0	0	0	0	0	0	0	0	0	0	0	0	0	0	0	0	0	0	0	0	0	0	0	0	0	0	-0.486793	0	0	-0.104421	0	0	0	0	0	0	0	0	0	0	0	0	0	0	0	0	0	0
0	0	0	0	0	0	0	0	0	0	0	0	0	0	0	0	0	0	0	0	0	0	0	0	0	0	-0.432647	0	0	0	-0.00805895	0	0	0	0	0	0	0	0	0	0	0	0	0	0	0	0	0	0	0
0	0	0	0	0	0	0	0	0	0	0	0	0	0	0	0	0	0	0	0	0	0	0	0	0	0	0	0	0	0	0	0	0	0	0	0	0	0	0	0	0	0	0	0	0	0	0	0	0	0
0	0	0	0	0	0	0	0	0	0	0	0	0	0	0	0	0	0	0	0	0	0	0	0	0	0	0	0	0	0	0	0	0	0	0	0	0	0	0	0	0	0	0	0	0	0	0	0	0	0
0	0	0	0	0	0	0	0	0	0	0	0	0	0	0	0	0	0	0	0	0	0	0	0	0	0	-1.6869	0	-1.41052	-0.226424	-0.539209	-0.624906	-0.106903	-2.98277	0	0	-0.105061	0	-1.26735	-1.64015	-0.681455	0	-0.12069	-0.0281506	-0.427607	0	-0.0486673	-0.125327	0	-1.90082
0	0	0	0	0	0	0	0	0	0	0	0	0	0	0	0	0	0	0	0	0	0	0	0	0	0	0	-0.119281	-0.884875	0	0	-0.144403	0	0	0	0	0	0	-1.40577	-0.23585	-0.172618	0	0	0	0	0	-0.435814	-0.0825756	0	-0.18142
0	0	0	0	0	0	0	0	0	0	0	0	0	0	0	0	0	0	0	0	0	0	0	0	0	0	-2.30313	-1.1796	-0.153772	0	0	0	0	0	0	0	-0.792467	0	-2.89688	-0.762792	-1.19123	-0.363097	0	-1.43578	0	-0.0920049	-0.536519	0	0	-0.20376
0	0	0	0	0	0	0	0	0	0	0	0	0	0	0	0	0	0	0	0	0	0	0	0	0	0	-0.0875881	-0.379976	-0.332077	-0.814729	-0.159453	-0.192599	0	-0.479286	0	-0.347476	-0.334354	0	-0.487119	-0.289142	-0.43674	-0.932305	-0.0827296	-0.489308	0	0	0	0	0	-0.551911
0	0	0	0	0	0	0	0	0	0	0	0	0	0	0	0	0	0	0	0	0	0	0	0	0	0	-0.104079	-0.248309	0	-0.579984	-0.292675	0	0	0	0	0	-0.412916	0	-1.25845	-0.164834	0	-0.0467445	0	-0.0206514	0	0	0	0	0	-0.551812
0	0	0	0	0	0	0	0	0	0	0	0	0	0	0	0	0	0	0	0	0	0	0	0	0	0	0	0	-0.0366025	0	-0.338087	-0.0593728	-0.289518	0	0	0	-0.467361	0	-2.58618	-0.0765512	0	0	-1.67081	-0.960469	-0.866591	-0.0665997	-0.998259	0	0	-1.00625
0	0	0	0	0	0	0	0	0	0	0	0	0	0	0	0	0	0	0	0	0	0	0	0	0	0	-0.497211	-0.355338	-1.42677	-0.688015	-1.79043	-0.80657	-1.09365	-0.439715	0	-0.787235	-1.90534	0	-2.27184	-0.44748	-0.461576	-1.82878	-1.17578	-1.31391	-1.40222	-2.25977	-1.7612	-0.583861	-1.5619	-1.23744
0	0	0	0	0	0	0	0	0	0	0	0	0	0	0	0	0	0	0	0	0	0	0	0	0	0	0	0	0	0	0	0	0	0	0	0	0	0	0	0	0	0	0	0	0	0	0	0	0	0
0	0	0	0	0	0	0	0	0	0	0	0	0	0	0	0	0	0	0	0	0	0	0	0	0	0	0	0	0	0	0	0	0	0	0	0	0	0	0	0	0	0	0	0	0	0	0	0	0	0
0	0	0	0	0	0	0	0	0	0	0	0	0	0	0	0	0	0	0	0	0	0	0	0	0	0	0	0	0	0	0	0	0	0	0	0	0	0	0	0	0	0	0	0	0	0	0	0	0	0
0	0	0	0	0	0	0	0	0	0	0	0	0	0	0	0	0	0	0	0	0	0	0	0	0	0	0	0	-0.340759	0	0	-0.808852	-2.35408	0	0	0	0	0	0	0	-1.21762	0	0	0	0	0	0	0	0	0
0	0	0	0	0	0	0	0	0	0	0	0	0	0	0	0	0	0	0	0	0	0	0	0	0	0	0	0	0	0	0	0	0	0	0	0	0	0	0	0	0	0	0	0	0	0	0	0	0	0
0	0	0	0	0	0	0	0	0	0	0	0	0	0	0	0	0	0	0	0	0	0	0	0	0	0	0	0	0	0	0	0	0	0	0	0	0	0	0	0	0	0	0	0	0	0	0	0	0	0
0	0	0	0	0	0	0	0	0	0	0	0	0	0	0	0	0	0	0	0	0	0	0	0	0	0	0	0	0	0	0	0	0	0	0	0	0	0	0	0	0	0	0	0	0	0	0	0	0	0
0	0	0	0	0	0	0	0	0	0	0	0	0	0	0	0	0	0	0	0	0	0	0	0	0	0	0	0	0	0	0	0	-0.741974	0	0	0	0	0	0	0	-1.6089	0	0	0	0	0	0	0	0	0
0	0	0	0	0	0	0	0	0	0	0	0	0	0	0	0	0	0	0	0	0	0	0	0	0	0	0	0	0	0	0	0	0	0	0	0	0	0	0	0	0	0	0	0	0	0	0	0	0	0
0	0	0	0	0	0	0	0	0	0	0	0	0	0	0	0	0	0	0	0	0	0	0	0	0	0	0	0	0	0	0	0	0	0	0	0	0	0	0	0	0	0	0	0	0	0	0	0	0	0
0	0	0	0	0	0	0	0	0	0	0	0	0	0	0	0	0	0	0	0	0	0	0	0	0	0	0	0	0	0	0	0	0	0	0	0	0	-0.055524	0	0	-2.77031	0	0	0	0	0	0	0	0	0
0	0	0	0	0	0	0	0	0	0	0	0	0	0	0	0	0	0	0	0	0	0	0	0	0	0	0	0	0	0	0	0	0	0	0	0	0	0	0	0	0	0	0	0	0	0	0	0	0	0
0	0	0	0	0	0	0	0	0	0	0	0	0	0	0	0	0	0	0	0	0	0	0	0	0	0	0	0	0	0	0	0	0	0	0	0	0	-0.228609	0	0	0	0	0	0	0	0	0	0	0	0
0	0	0	0	0	0	0	0	0	0	0	0	0	0	0	0	0	0	0	0	0	0	0	0	0	0	0	0	0	0	0	0	0	0	0	0	0	-1.02604	-0.143476	0	0	0	0	0	0	0	0	0	-0.32591	0
0	0	0	0	0	0	0	0	0	0	0	0	0	0	0	0	0	0	0	0	0	0	0	0	0	0	0	0	0	0	0	0	-0.604969	0	0	0	0	0	-0.230806	0	0	0	0	0	0	0	0	0	0	0
0	0	0	0	0	0	0	0	0	0	0	0	0	0	0	0	0	0	0	0	0	0	0	0	0	0	-0.169585	-0.13774	-0.28185	-0.157214	-0.100555	-0.225867	0	-0.604698	0	-0.506936	-0.771313	0	-0.476831	-0.630114	-0.724452	-1.35661	-0.511098	-1.19345	-1.02859	-1.08949	-0.356747	-0.429899	-1.01376	-0.697504
0	0	0	0	0	0	0	0	0	0	0	0	0	0	0	0	0	0	0	0	0	0	0	0	0	0	0	-0.352592	-0.0949104	0	0	-0.167563	-0.327324	0	0	0	-0.431904	0	-0.616951	-0.625725	-0.27339	-0.215461	0	-0.184305	0	0	0	-0.247369	-0.893119	0
0	0	0	0	0	0	0	0	0	0	0	0	0	0	0	0	0	0	0	0	0	0	0	0	0	0	-0.289426	-0.350898	0	0	0	0	-0.563537	-0.21793	0	0	0	0	-1.37673	-1.49286	-1.75942	-0.157689	-0.187671	-0.330265	0	0	0	0	-0.0876658	0
0	0	0	0	0	0	0	0	0	0	0	0	0	0	0	0	0	0	0	0	0	0	0	0	0	0	-0.240111	-1.5079	-0.163861	0	0	0	0	-0.773825	-0.0719535	0	0	-0.12672	-2.26429	-1.30974	-2.50446	-0.174264	-0.0141075	0	0	0	0	0	0	0
0	0	0	0	0	0	0	0	0	0	0	0	0	0	0	0	0	0	0	0	0	0	0	0	0	0	0	-0.14368	0	0	0	0	0	0	0	0	0	0	-0.123003	0	-0.355147	0	0	0	0	0	0	0	0	0
0	0	0	0	0	0	0	0	0	0	0	0	0	0	0	0	0	0	0	0	0	0	0	0	0	0	0	-0.0935907	0	0	0	0	0	0	-0.879963	0	0	0	0	0	-0.401311	0	0	0	0	0	0	0	0	0
0	0	0	0	0	0	0	0	0	0	0	0	0	0	0	0	0	0	0	0	0	0	0	0	0	0	0	0	0	0	0	0	0	0	0	0	0	0	0	0	0	0	0	0	0	0	0	0	0	0
0	0	0	0	0	0	0	0	0	0	0	0	0	0	0	0	0	0	0	0	0	0	0	0	0	0	0	0	0	0	0	0	0	0	0	0	0	0	0	0	0	0	0	0	0	0	0	0	0	0
0	0	0	0	0	0	0	0	0	0	0	0	0	0	0	0	0	0	0	0	0	0	0	0	0	0	0	0	0	0	0	0	0	-0.0509075	0	0	0	-0.122365	0	0	0	0	0	0	0	0	0	0	0	0
0	0	0	0	0	0	0	0	0	0	0	0	0	0	0	0	0	0	0	0	0	0	0	0	0	0	0	0	0	0	0	0	0	0	0	0	0	0	0	0	0	0	0	0	0	0	0	0	0	0
0	0	0	0	0	0	0	0	0	0	0	0	0	0	0	0	0	0	0	0	0	0	0	0	0	0	-0.492924	0	0	0	-0.317472	-0.357221	-0.356711	0	0	0	-0.00604092	-0.205341	0	-0.396724	-0.135998	-0.182875	-0.013507	0	-0.0273101	0	0	0	0	-0.368796
0	0	0	0	0	0	0	0	0	0	0	0	0	0	0	0	0	0	0	0	0	0	0	0	0	0	-0.987576	-0.20818	0	0	-0.389501	-0.97313	-0.690957	-0.0279869	0	0	0	-0.117884	0	0	0	0	0	0	0	0	0	0	-0.449627	-0.328051
0	0	0	0	0	0	0	0	0	0	0	0	0	0	0	0	0	0	0	0	0	0	0	0	0	0	-0.307354	-0.301544	0	0	-0.470478	-0.0444961	-0.106538	-0.00884113	0	0	0	0	-0.106271	-0.559058	-0.18665	0	0	-0.008867	0	0	0	0	-0.167706	0
0	0	0	0	0	0	0	0	0	0	0	0	0	0	0	0	0	0	0	0	0	0	0	0	0	0	-0.706015	-0.696325	-0.0642857	0	-0.916114	-0.65733	-0.621945	0	0	0	0	-0.143327	-0.445904	-0.420281	-0.523145	-0.370893	0	-0.0496655	0	-0.0332012	-0.263281	0	-1.18297	-0.215878
0	0	0	0	0	0	0	0	0	0	0	0	0	0	0	0	0	0	0	0	0	0	0	0	0	0	-1.5969	-0.439529	-0.503104	-0.384491	-1.75766	-1.21273	-0.929789	0	0	0	0	-0.668797	0	-0.0100399	0	-0.229259	0	0	0	-0.363873	-0.950019	-0.184348	-1.08672	-0.465117
0	0	0	0	0	0	0	0	0	0	0	0	0	0	0	0	0	0	0	0	0	0	0	0	0	0	-0.297327	-0.56581	-0.261226	-0.184171	-1.66629	-0.692011	-0.870241	0	0	0	0	0	0	-0.216955	0	0	0	0	0	-0.653766	-1.04132	-0.647969	-0.0592356	0
0	0	0	0	0	0	0	0	0	0	0	0	0	0	0	0	0	0	0	0	0	0	0	0	0	0	0	0	0	0	0	0	0	0	0	0	0	0	0	0	0	0	0	0	0	0	0	0	0	0
0	0	0	0	0	0	0	0	0	0	0	0	0	0	0	0	0	0	0	0	0	0	0	0	0	0	0	0	0	0	0	0	0	0	0	0	0	0	0	0	0	0	0	0	0	0	0	0	0	0
0	0	0	0	0	0	0	0	0	0	0	0	0	0	0	0	0	0	0	0	0	0	0	0	0	0	-1.47934	-0.00553593	-0.662102	-0.294276	-0.0570557	-0.526916	-0.637586	-0.432323	0	0	0	-0.979371	0	0	0	0	-0.0543472	0	0	0	0	0	-0.83039	-0.646928
0	0	0	0	0	0	0	0	0	0	0	0	0	0	0	0	0	0	0	0	0	0	0	0	0	0	-1.10845	-0.980665	-0.0866097	-0.391067	-0.231429	-0.99109	-0.85285	0	0	0	0	0	0	0	0	0	0	0	0	0	0	0	0	-0.064125
0	0	0	0	0	0	0	0	0	0	0	0	0	0	0	0	0	0	0	0	0	0	0	0	0	0	-0.429069	-0.0876348	-0.150121	0	0	-0.216638	-0.522461	0	0	0	0	0	0	0	0	-0.206471	0	0	0	0	0	0	-0.0880801	-2.41763
0	0	0	0	0	0	0	0	0	0	0	0	0	0	0	0	0	0	0	0	0	0	0	0	0	0	-0.425741	-0.0640898	0	-0.122945	0	-0.25036	-0.530356	0	0	0	0	0	0	0	0	-0.121618	0	0	0	0	0	0	0	-5.77887
0	0	0	0	0	0	0	0	0	0	0	0	0	0	0	0	0	0	0	0	0	0	0	0	0	0	0	-0.280594	0	-0.000829406	0	0	0	0	0	0	0	0	0	0	-0.120165	0	0	0	0	0	0	0	0	-4.8232
0	0	0	0	0	0	0	0	0	0	0	0	0	0	0	0	0	0	0	0	0	0	0	0	0	0	0	-0.243788	0	0	0	0	0	0	0	0	0	-0.344194	-0.0557863	0	0	0	0	0	0	-0.633351	0	0	0	-0.832625
0	0	0	0	0	0	0	0	0	0	0	0	0	0	0	0	0	0	0	0	0	0	0	0	0	0	0	-0.16641	0	0	0	0	0	0	0	0	0	-0.671738	-0.174525	0	0	0	0	0	0	-0.643482	0	0	-0.110112	0
0	0	0	0	0	0	0	0	0	0	0	0	0	0	0	0	0	0	0	0	0	0	0	0	0	0	0	-0.499908	-0.0378745	0	0	0	0	0	0	0	0	-0.294596	-0.24474	0	-0.0153726	-0.0437878	0	0	0	-0.358917	0	0	0	0
0	0	0	0	0	0	0	0	0	0	0	0	0	0	0	0	0	0	0	0	0	0	0	0	0	0	0	-0.653511	-3.11898	0	0	0	0	0	0	0	0	0	0	0	0	-0.00121718	0	0	0	-0.284673	0	0	0	0
0	0	0	0	0	0	0	0	0	0	0	0	0	0	0	0	0	0	0	0	0	0	0	0	0	0	0	-0.473808	0	0	0	0	0	0	0	0	0	0	0	0	-1.75092	0	0	0	0	0	0	0	0	0
0	0	0	0	0	0	0	0	0	0	0	0	0	0	0	0	0	0	0	0	0	0	0	0	0	0	0	-0.254766	0	0	0	0	0	0	0	0	0	0	0	0	-0.880536	0	0	0	0	0	0	0	0	0
0	0	0	0	0	0	0	0	0	0	0	0	0	0	0	0	0	0	0	0	0	0	0	0	0	0	0	0	0	0	-0.960248	0	0	0	0	0	0	0	0	0	0	0	0	0	0	0	0	0	0	0
0	0	0	0	0	0	0	0	0	0	0	0	0	0	0	0	0	0	0	0	0	0	0	0	0	0	0	0	0	0	0	0	0	0	0	0	0	0	0	0	0	0	0	0	0	0	0	0	0	0
0	0	0	0	0	0	0	0	0	0	0	0	0	0	0	0	0	0	0	0	0	0	0	0	0	0	0	0	0	0	0	0	0	0	0	0	0	0	0	0	0	0	0	0	0	0	0	0	0	0
0	0	0	0	0	0	0	0	0	0	0	0	0	0	0	0	0	0	0	0	0	0	0	0	0	0	-0.199682	-1.23793	0	-0.10671	-0.746948	-0.175284	-0.0556746	0	0	0	0	-0.835945	0	-0.936627	-0.187279	-0.620683	0	0	0	-0.951749	0	0	-0.415859	0
0	0	0	0	0	0	0	0	0	0	0	0	0	0	0	0	0	0	0	0	0	0	0	0	0	0	-0.131448	-0.613658	0	0	0	0	0	0	0	0	0	0	0	-0.005379	-0.181396	-0.059673	0	0	0	-0.295741	0	0	0	0
0	0	0	0	0	0	0	0	0	0	0	0	0	0	0	0	0	0	0	0	0	0	0	0	0	0	0	-0.681647	0	0	0	0	0	0	0	0	0	0	0	0	-0.311922	-0.0162259	0	0	0	-0.357741	0	0	0	0
0	0	0	0	0	0	0	0	0	0	0	0	0	0	0	0	0	0	0	0	0	0	0	0	0	0	0	-1.07241	0	0	0	0	0	0	0	0	0	0	0	0	-1.07395	0	0	0	0	0	0	0	0	0
0	0	0	0	0	0	0	0	0	0	0	0	0	0	0	0	0	0	0	0	0	0	0	0	0	0	0	0	0	0	0	0	0	0	0	0	0	0	0	0	0	0	0	0	0	0	0	0	0	0
0	0	0	0	0	0	0	0	0	0	0	0	0	0	0	0	0	0	0	0	0	0	0	0	0	0	-0.382711	-2.24401	0	-0.947966	-0.814429	-0.284266	-0.466279	-0.346613	0	0	0	-0.203236	-0.0515766	-0.645545	-0.607996	-0.962081	0	-0.0579459	-0.213439	-1.82364	-0.915693	-0.688593	-0.343502	0
0	0	0	0	0	0	0	0	0	0	0	0	0	0	0	0	0	0	0	0	0	0	0	0	0	0	0	-0.834938	0	0	0	0	0	0	0	0	0	0	0	0	-0.633499	0	0	0	0	0	0	0	0	0
0	0	0	0	0	0	0	0	0	0	0	0	0	0	0	0	0	0	0	0	0	0	0	0	0	0	-0.0148685	-0.914538	0	0	-0.16836	0	0	0	0	0	0	-0.0741048	-0.0063185	-0.0914922	0	-0.135701	0	0	0	-1.04098	0	0	0	-0.119297
0	0	0	0	0	0	0	0	0	0	0	0	0	0	0	0	0	0	0	0	0	0	0	0	0	0	0	0	0	0	0	0	0	0	0	0	0	0	0	0	0	0	0	0	0	0	0	0	0	0
0	0	0	0	0	0	0	0	0	0	0	0	0	0	0	0	0	0	0	0	0	0	0	0	0	0	0	-0.830504	0	0	0	0	0	0	0	0	0	0	0	0	-0.648258	0	0	0	0	0	0	0	0	0
0	0	0	0	0	0	0	0	0	0	0	0	0	0	0	0	0	0	0	0	0	0	0	0	0	0	0	0	0	0	0	0	0	0	0	0	0	0	0	0	0	0	0	0	0	0	0	0	0	0
0	0	0	0	0	0	0	0	0	0	0	0	0	0	0	0	0	0	0	0	0	0	0	0	0	0	0	0	0	0	0	0	0	0	0	0	0	0	0	0	0	0	0	0	0	0	0	0	0	0
0	0	0	0	0	0	0	0	0	0	0	0	0	0	0	0	0	0	0	0	0	0	0	0	0	0	0	0	0	0	0	0	0	0	0	0	0	0	0	0	0	0	0	0	0	0	0	0	0	0
0	0	0	0	0	0	0	0	0	0	0	0	0	0	0	0	0	0	0	0	0	0	0	0	0	0	0	0	0	0	0	0	0	0	0	0	0	0	0	0	0	0	0	0	0	0	0	0	0	0
0	0	0	0	0	0	0	0	0	0	0	0	0	0	0	0	0	0	0	0	0	0	0	0	0	0	0	0	0	0	0	0	0	0	0	0	0	0	0	0	0	0	0	0	0	0	0	0	0	0
0	0	0	0	0	0	0	0	0	0	0	0	0	0	0	0	0	0	0	0	0	0	0	0	0	0	0	0	0	0	0	0	0	0	0	0	0	0	0	0	0	0	0	0	0	0	0	0	0	0
0	0	0	0	0	0	0	0	0	0	0	0	0	0	0	0	0	0	0	0	0	0	0	0	0	0	0	0	0	0	0	0	0	0	0	0	0	0	0	0	0	0	0	0	0	0	0	0	0	0
0	0	0	0	0	0	0	0	0	0	0	0	0	0	0	0	0	0	0	0	0	0	0	0	0	0	0	0	0	0	0	0	0	0	0	0	0	0	0	0	0	0	0	0	0	0	0	0	0	0
0	0	0	0	0	0	0	0	0	0	0	0	0	0	0	0	0	0	0	0	0	0	0	0	0	0	0	0	0	0	0	0	0	0	0	0	0	0	0	0	0	0	0	0	0	0	0	0	0	0
0	0	0	0	0	0	0	0	0	0	0	0	0	0	0	0	0	0	0	0	0	0	0	0	0	0	0	0	0	0	0	0	0	0	0	0	0	0	0	0	0	0	0	0	0	0	0	0	0	0
0	0	0	0	0	0	0	0	0	0	0	0	0	0	0	0	0	0	0	0	0	0	0	0	0	0	0	0	0	0	0	0	0	0	0	0	0	0	0	0	0	0	0	0	0	0	0	0	0	0
0	0	0	0	0	0	0	0	0	0	0	0	0	0	0	0	0	0	0	0	0	0	0	0	0	0	0	0	0	0	0	0	0	0	0	0	0	0	0	0	0	0	0	0	0	0	0	0	0	0
0	0	0	0	0	0	0	0	0	0	0	0	0	0	0	0	0	0	0	0	0	0	0	0	0	0	0	0	0	0	0	0	0	0	0	0	0	0	0	0	0	0	0	0	0	0	0	0	0	0
0	0	0	0	0	0	0	0	0	0	0	0	0	0	0	0	0	0	0	0	0	0	0	0	0	0	0	0	0	0	0	0	0	0	0	0	0	0	0	0	0	0	0	0	0	0	0	0	0	0
0	0	0	0	0	0	0	0	0	0	0	0	0	0	0	0	0	0	0	0	0	0	0	0	0	0	0	0	0	0	0	0	0	0	0	0	0	0	0	0	0	0	0	0	0	0	0	0	0	0
0	0	0	0	0	0	0	0	0	0	0	0	0	0	0	0	0	0	0	0	0	0	0	0	0	0	0	0	0	0	0	0	0	0	0	0	0	0	0	0	0	0	0	0	0	0	0	0	0	0
0	0	0	0	0	0	0	0	0	0	0	0	0	0	0	0	0	0	0	0	0	0	0	0	0	0	0	0	0	0	0	0	0	0	0	0	0	0	0	0	0	0	0	0	0	0	0	0	0	0
0	0	0	0	0	0	0	0	0	0	0	0	0	0	0	0	0	0	0	0	0	0	0	0	0	0	0	0	0	0	0	0	0	0	0	0	0	0	0	0	0	0	0	0	0	0	0	0	0	0
0	0	0	0	0	0	0	0	0	0	0	0	0	0	0	0	0	0	0	0	0	0	0	0	0	0	0	0	0	0	0	0	0	0	0	0	0	0	0	0	0	0	0	0	0	0	0	0	0	0
0	0	0	0	0	0	0	0	0	0	0	0	0	0	0	0	0	0	0	0	0	0	0	0	0	0	0	0	0	0	0	0	0	0	0	0	0	0	0	0	0	0	0	0	0	0	0	0	0	0
0	0	0	0	0	0	0	0	0	0	0	0	0	0	0	0	0	0	0	0	0	0	0	0	0	0	0	0	0	0	0	0	0	0	0	0	0	0	0	0	0	0	0	0	0	0	0	0	0	0
Panel F: Z-score analysis of SHAPE data
	RNA
NT POS	0	0	0	0	0	0	0	0	0	0	0	0	0	0	0	0	0	0	0	0	0	0	0	0	0	0	0	0	0	0	0	0	0	0	0	0	0	0	0	0	0	0	0	0	0	0	0	0	0
	0	0	0	0	0	0	0	0	0	0	0	0	0	0	0	0	0	0	0	0	0	0	0	0	0	0	0	0	0	0	0	0	0	0	0	0	0	0	0	0	0	0	0	0	0	0	0	0	0
	0	0	0	0	0	0	0	0	0	0	0	0	0	0	0	0	0	0	0	0	0	0	0	0	0	0	0	0	0	0	0	0	0	0	0	0	0	0	0	0	0	0	0	0	0	0	0	0	0
	0	0	0	0	0	0	0	0	0	0	0	0	0	0	0	0	0	0	0	0	0	0	0	0	0	0	0	0	0	0	0	0	0	0	0	0	0	0	0	0	0	0	0	0	0	0	0	0	0
	0	0	0	0	0	0	0	0	0	0	0	0	0	0	0	0	0	0	0	0	0	0	0	0	0	0	0	0	0	0	0	0	0	0	0	0	0	0	0	0	0	0	0	0	0	0	0	0	0
	0	0	0	0	0	0	0	0	0	0	0	0	0	0	0	0	0	0	0	0	0	0	0	0	0	0	-0.11571	0	0	0	0	0	0	-0.0042456	0	0	0	0	0	0	0	-0.0578087	-0.362815	0	-0.432419	0	0	0	0
	0	0	0	0	0	0	0	0	0	0	0	0	0	0	0	0	0	0	0	0	0	0	0	0	0	0	-0.245524	0	0	0	0	0	0	0	0	0	0	0	0	0	0	-0.0440357	-0.407897	0	-0.989532	0	0	0	0
	0	0	0	0	0	0	0	0	0	0	0	0	0	0	0	0	0	0	0	0	0	0	0	0	0	0	-0.374439	0	0	0	0	0	0	0	0	0	0	0	0	0	0	-0.105172	-0.364124	0	-0.844697	0	0	0	0
	0	0	0	0	0	0	0	0	0	0	0	0	0	0	0	0	0	0	0	0	0	0	0	0	0	0	-0.81288	0	0	0	0	0	0	-0.0901602	0	0	0	0	0	0	0	-0.540233	-0.823469	0	-0.618	0	0	0	0
	0	0	0	0	0	0	0	0	0	0	0	0	0	0	0	0	0	0	0	0	0	0	0	0	0	0	-1.27395	0	0	0	0	0	0	-0.132532	0	0	0	0	0	0	0	-0.760717	-0.934134	0	-0.549533	0	0	0	0
	0	0	0	0	0	0	0	0	0	0	0	0	0	0	0	0	0	0	0	0	0	0	0	0	0	0	-1.72607	0	0	0	0	0	0	-0.0498287	0	0	0	0	0	0	0	-0.616794	-0.756626	0	-0.420378	0	0	0	0
	0	0	0	0	0	0	0	0	0	0	0	0	0	0	0	0	0	0	0	0	0	0	0	0	0	0	-0.318859	0	0	0	0	0	0	-0.179283	0	0	0	0	0	0	0	-0.116286	-0.389535	0	0	0	0	0	0
	0	0	0	0	0	0	0	0	0	0	0	0	0	0	0	0	0	0	0	0	0	0	0	0	0	0	0	0	0	0	0	0	0	-0.0956383	0	0	0	0	0	0	0	0	-0.0795952	0	0	0	0	0	0
	0	0	0	0	0	0	0	0	0	0	0	0	0	0	0	0	0	0	0	0	0	0	0	0	0	0	0	0	0	0	0	0	0	0	0	0	0	0	0	0	0	0	0	0	0	0	0	0	0
	0	0	0	0	0	0	0	0	0	0	0	0	0	0	0	0	0	0	0	0	0	0	0	0	0	0	0	0	0	0	0	0	0	0	0	0	0	0	0	0	0	0	0	0	0	0	0	0	0
	0	0	0	0	0	0	0	0	0	0	0	0	0	0	0	0	0	0	0	0	0	0	0	0	0	0	0	0	0	0	0	0	0	0	0	0	0	-0.294665	0	0	0	0	0	0	0	0	0	0	0
	0	0	0	0	0	0	0	0	0	0	0	0	0	0	0	0	0	0	0	0	0	0	0	0	0	0	-0.487273	0	0	0	0	0	0	0	0	0	0	-0.585113	0	0	0	0	-0.0507602	0	0	0	0	0	0
	0	0	0	0	0	0	0	0	0	0	0	0	0	0	0	0	0	0	0	0	0	0	0	0	0	0	-2.15798	0	0	0	0	0	0	0	0	0	0	0	0	0	0	-0.297711	-0.985128	0	0	0	0	0	0
	0	0	0	0	0	0	0	0	0	0	0	0	0	0	0	0	0	0	0	0	0	0	0	0	0	0	-1.3152	0	0	-1.16599	0	-1.04438	0	0	-2.40055	0	-1.42484	-0.378835	0	0	0	-0.131513	-1.38631	0	0	0	-1.35713	0	-2.15301
	0	0	0	0	0	0	0	0	0	0	0	0	0	0	0	0	0	0	0	0	0	0	0	0	0	0	-2.06967	0	0	-1.57673	-0.0222903	-1.29631	0	0	-1.38487	0	-0.948271	-0.621427	0	0	-0.068919	-0.0322168	-1.17878	0	0	0	-1.64824	0	-2.61708
	0	0	0	0	0	0	0	0	0	0	0	0	0	0	0	0	0	0	0	0	0	0	0	0	0	0	-3.07477	0	0	-2.81093	0	-0.668256	0	0	-0.215973	0	-0.57285	-0.969623	0	0	0	-0.123381	-1.6265	0	0	0	-1.7275	0	-2.53531
	0	0	0	0	0	0	0	0	0	0	0	0	0	0	0	0	0	0	0	0	0	0	0	0	0	0	-2.56571	-0.0772094	0	-1.11493	0	0	0	0	0	0	0	-1.30616	0	0	-3.09273	0	-0.856756	0	0	0	-0.41981	0	-1.19951
	0	0	0	0	0	0	0	0	0	0	0	0	0	0	0	0	0	0	0	0	0	0	0	0	0	0	0	0	0	0	0	0	0	-0.028471	0	0	0	0	0	0	0	0	-0.166979	0	0	0	0	0	0
	0	0	0	0	0	0	0	0	0	0	0	0	0	0	0	0	0	0	0	0	0	0	0	0	0	0	0	0	0	0	0	0	0	0	0	0	0	0	0	0	0	0	0	0	0	0	0	0	0
	0	0	0	0	0	0	0	0	0	0	0	0	0	0	0	0	0	0	0	0	0	0	0	0	0	0	0	0	0	0	0	0	0	0	0	0	0	0	0	0	0	0	0	0	0	0	0	0	0
	0	0	0	0	0	0	0	0	0	0	0	0	0	0	0	0	0	0	0	0	0	0	0	0	0	0	0	0	0	0	0	0	0	0	0	0	0	0	0	0	0	0	0	0	0	0	0	0	0
	0	0	0	0	0	0	0	0	0	0	0	0	0	0	0	0	0	0	0	0	0	0	0	0	0	0	0	0	0	0	0	0	0	0	0	0	0	0	0	0	0	0	0	0	0	0	0	0	0
	0	0	0	0	0	0	0	0	0	0	0	0	0	0	0	0	0	0	0	0	0	0	0	0	0	0	0	0	0	0	0	0	0	0	0	0	0	-0.355158	-0.00906542	0	0	0	0	-0.254217	0	0	0	0	0
	0	0	0	0	0	0	0	0	0	0	0	0	0	0	0	0	0	0	0	0	0	0	0	0	0	0	0	0	-1.4166	0	0	0	0	0	-0.980496	-1.42708	0	-0.612655	-0.973652	0	0	0	-0.0738621	-1.772	-0.0240508	-0.676678	-0.0531343	0	0
	0	0	0	0	0	0	0	0	0	0	0	0	0	0	0	0	0	0	0	0	0	0	0	0	0	0	0	0	-0.683756	-0.998718	0	-0.403069	0	0	-2.27427	-2.95746	0	0	0	0	0	0	0	-0.889264	-0.315911	-1.31696	-1.41033	-0.183524	-0.481835
	0	0	0	0	0	0	0	0	0	0	0	0	0	0	0	0	0	0	0	0	0	0	0	0	0	0	0	0	0	-1.76843	0	-1.22421	0	0	-2.5773	-3.76662	0	0	0	0	0	0	0	-0.18634	-0.313032	-1.71183	-1.75926	-0.37081	-1.2385
	0	0	0	0	0	0	0	0	0	0	0	0	0	0	0	0	0	0	0	0	0	0	0	0	0	0	0	0	0	-2.40464	0	-0.661353	0	0	-3.50419	-3.41131	0	0	0	0	0	0	0	0	-0.438469	-2.3071	-2.54079	-0.374105	-2.01659
	0	0	0	0	0	0	0	0	0	0	0	0	0	0	0	0	0	0	0	0	0	0	0	0	0	0	0	0	0	-1.79921	-0.279299	-0.558535	0	0	-0.113284	-6.25852	0	-0.25444	-3.85128	-1.90359	0	0	0	0	0	-1.44134	-2.41229	-0.355659	-0.598786
	0	0	0	0	0	0	0	0	0	0	0	0	0	0	0	0	0	0	0	0	0	0	0	0	0	0	0	0	-0.034464	-1.11843	-0.682398	-0.206091	0	0	-1.13249	-2.85834	-0.35365	-0.960745	-2.89424	0	0	0	0	-0.0381613	-0.096642	-2.49891	-3.77859	-1.97887	-2.53704
	0	0	0	0	0	0	0	0	0	0	0	0	0	0	0	0	0	0	0	0	0	0	0	0	0	0	0	0	0	-0.0785677	-0.765207	0	0	0	-8.74075	-1.91872	-0.343394	-1.90064	-1.33355	-0.296478	0	0	0	0	0	-1.66852	-2.53582	-1.28361	-1.05739
	0	0	0	0	0	0	0	0	0	0	0	0	0	0	0	0	0	0	0	0	0	0	0	0	0	0	0	0	0	-0.0931706	-1.80038	-0.37882	0	0	-5.89016	-2.01303	-1.79968	-3.50787	0	0	0	0	-0.0258713	-0.250135	0	-2.27774	-4.07083	-2.15377	-2.18726
	0	0	0	0	0	0	0	0	0	0	0	0	0	0	0	0	0	0	0	0	0	0	0	0	0	0	0	0	0	-0.0369457	-0.5961	-0.408409	0	0	-4.50657	-4.20778	-2.16455	-3.09353	0	-0.166325	-0.0742691	0	-0.110726	-0.287674	0	-2.91096	-4.24085	-1.78289	-1.80566
	0	0	0	0	0	0	0	0	0	0	0	0	0	0	0	0	0	0	0	0	0	0	0	0	0	0	0	0	0	-0.485347	0	-0.679843	0	0	-4.39513	-5.36036	-1.47714	-0.544845	0	-0.234826	0	0	-0.0444165	-0.483987	-0.15674	-3.055	-3.36021	-1.23322	-1.91874
	0	0	0	0	0	0	0	0	0	0	0	0	0	0	0	0	0	0	0	0	0	0	0	0	0	0	0	-0.112971	-1.53853	-2.19011	0	-0.50927	0	0	-2.70145	-3.70601	-0.402305	-0.16364	-0.715088	-1.9663	0	0	-1.1165	-2.49869	-0.0727289	-2.2058	-2.38126	0	-1.02805
	0	0	0	0	0	0	0	0	0	0	0	0	0	0	0	0	0	0	0	0	0	0	0	0	0	0	0	0	-0.424452	-1.68713	-0.000711603	-0.583304	0	0	-2.87724	-3.08879	-0.0207707	-0.710508	-1.15781	-1.91721	0	0	-0.681936	-1.1082	-0.655615	-1.78148	-1.72449	0	-1.33981
	0	0	0	0	0	0	0	0	0	0	0	0	0	0	0	0	0	0	0	0	0	0	0	0	0	0	0	0	0	0	0	0	0	0	0	0	0	0	0	0	0	0	0	0	0	0	0	0	0
	0	0	0	0	0	0	0	0	0	0	0	0	0	0	0	0	0	0	0	0	0	0	0	0	0	0	0	0	0	0	0	0	0	0	0	0	0	0	0	0	0	0	0	0	0	0	0	0	0
	0	0	0	0	0	0	0	0	0	0	0	0	0	0	0	0	0	0	0	0	0	0	0	0	0	0	0	0	0	0	0	0	0	0	-1.55034	-0.845593	0	-1.30648	-0.231135	0	0	0	-0.5338	-1.70821	0	0	-0.138246	0	0
	0	0	0	0	0	0	0	0	0	0	0	0	0	0	0	0	0	0	0	0	0	0	0	0	0	0	0	0	-0.0111595	-0.615046	-0.12847	-0.178844	0	0	-2.88902	-2.01346	0	-2.20369	-1.2874	-0.583049	0	0	-0.656287	-4.98388	-1.04072	-1.19709	-1.26872	0	-0.81687
	0	0	0	0	0	0	0	0	0	0	0	0	0	0	0	0	0	0	0	0	0	0	0	0	0	0	0	0	-0.0686828	-0.831686	-0.742415	-0.709479	0	0	-3.92416	-2.73877	-0.359131	-2.11631	-1.58072	-0.851788	0	0	-0.105603	-1.72117	-2.12378	-1.87724	-2.27386	-0.270969	-1.275
	0	0	0	0	0	0	0	0	0	0	0	0	0	0	0	0	0	0	0	0	0	0	0	0	0	0	0	0	0	-0.298049	-0.954917	-0.589777	0	0	-4.97487	-3.51455	-1.04449	-2.08068	-0.766576	-0.517762	-0.186254	0	-0.122334	-0.848876	-0.876543	-2.72599	-2.67891	-0.783923	-1.56119
	0	0	0	0	0	0	0	0	0	0	0	0	0	0	0	0	0	0	0	0	0	0	0	0	0	0	0	0	0	-0.132355	-1.12339	-0.521097	0	0	-5.58728	-4.51051	-1.15228	-2.14681	-0.767684	-0.409105	0	0	0	-0.309274	-0.459099	-1.96504	-2.52564	-1.41834	-0.682542
	0	0	0	0	0	0	0	0	0	0	0	0	0	0	0	0	0	0	0	0	0	0	0	0	0	0	0	0	0	0	-1.46467	-0.487195	0	0	-5.21437	-5.24101	-1.01883	-1.28262	0	-0.359649	0	0	0	-0.0836157	-0.181268	-1.53857	-1.97492	-2.86368	-0.011895
	0	0	0	0	0	0	0	0	0	0	0	0	0	0	0	0	0	0	0	0	0	0	0	0	0	0	0	0	0	-0.218231	-0.906317	-0.257202	0	0	-6.08699	-4.14489	-0.704504	-1.75235	0	-0.217431	0	0	0	0	0	-1.02818	-1.97448	-0.494947	0
	0	0	0	0	0	0	0	0	0	0	0	0	0	0	0	0	0	0	0	0	0	0	0	0	0	0	0	0	0	-0.430242	-0.163913	0	0	-0.672215	-4.25508	-2.3422	0	-2.36821	0	-0.0402481	0	0	0	0	0	-0.641015	-0.793772	0	-0.642119
	0	0	0	0	0	0	0	0	0	0	0	0	0	0	0	0	0	0	0	0	0	0	0	0	0	0	0	0	0	0	0	0	0	0	0	0	0	0	0	0	0	0	0	0	0	0	0	0	0
	0	0	0	0	0	0	0	0	0	0	0	0	0	0	0	0	0	0	0	0	0	0	0	0	0	0	0	0	0	0	0	0	0	0	0	0	0	0	0	0	0	0	0	0	0	0	0	0	0
	0	0	0	0	0	0	0	0	0	0	0	0	0	0	0	0	0	0	0	0	0	0	0	0	0	0	0	0	0	0	0	0	0	0	0	0	0	-1.03075	0	0	0	0	0	0	0	0	0	0	0
	0	0	0	0	0	0	0	0	0	0	0	0	0	0	0	0	0	0	0	0	0	0	0	0	0	0	0	0	0	0	0	0	0	0	0	0	0	-0.143497	0	0	0	0	0	0	0	0	0	0	0
	0	0	0	0	0	0	0	0	0	0	0	0	0	0	0	0	0	0	0	0	0	0	0	0	0	0	0	0	0	0	0	0	0	0	0	0	0	0	0	0	0	0	0	0	0	0	0	0	0
	0	0	0	0	0	0	0	0	0	0	0	0	0	0	0	0	0	0	0	0	0	0	0	0	0	0	0	0	0	0	0	0	0	0	-0.017366	-0.00871847	0	0	0	0	0	0	0	0	0	0	0	0	0
	0	0	0	0	0	0	0	0	0	0	0	0	0	0	0	0	0	0	0	0	0	0	0	0	0	0	0	0	0	0	0	0	0	0	0	0	0	0	0	0	0	0	-0.0715898	0	0	0	0	0	0
	0	0	0	0	0	0	0	0	0	0	0	0	0	0	0	0	0	0	0	0	0	0	0	0	0	0	0	0	0	0	0	0	0	0	0	0	0	0	0	0	0	-0.0696443	-0.934415	0	0	0	0	0	0
	0	0	0	0	0	0	0	0	0	0	0	0	0	0	0	0	0	0	0	0	0	0	0	0	0	0	0	0	0	0	0	0	0	0	0	0	0	0	0	0	0	0	0	0	0	0	0	0	0
	0	0	0	0	0	0	0	0	0	0	0	0	0	0	0	0	0	0	0	0	0	0	0	0	0	0	0	0	0	0	0	0	0	0	0	0	0	0	0	0	0	0	0	0	0	0	0	0	0
	0	0	0	0	0	0	0	0	0	0	0	0	0	0	0	0	0	0	0	0	0	0	0	0	0	0	0	0	0	0	0	0	0	0	0	0	0	0	0	0	0	0	0	0	0	0	0	0	0
	0	0	0	0	0	0	0	0	0	0	0	0	0	0	0	0	0	0	0	0	0	0	0	0	0	0	0	0	0	0	0	0	0	0	0	0	0	0	0	0	0	0	0	0	0	0	0	0	0
	0	0	0	0	0	0	0	0	0	0	0	0	0	0	0	0	0	0	0	0	0	0	0	0	0	0	0	0	0	0	0	0	0	0	0	0	0	0	0	0	0	0	0	0	0	0	0	0	0
	0	0	0	0	0	0	0	0	0	0	0	0	0	0	0	0	0	0	0	0	0	0	0	0	0	0	0	0	0	0	0	0	0	0	0	0	0	-0.724478	0	0	0	0	0	0	0	0	0	0	0
	0	0	0	0	0	0	0	0	0	0	0	0	0	0	0	0	0	0	0	0	0	0	0	0	0	0	0	0	0	0	0	0	0	0	0	0	-3.25477	-0.177341	0	0	0	0	-0.587401	0	0	0	-0.0530837	0	-0.38503
	0	0	0	0	0	0	0	0	0	0	0	0	0	0	0	0	0	0	0	0	0	0	0	0	0	0	0	0	0	-0.230566	0	0	0	0	-0.585883	0	-5.6793	-0.77195	-0.382876	0	-0.917704	0	-0.350982	0	0	0	-0.693476	0	-0.713793
	0	0	0	0	0	0	0	0	0	0	0	0	0	0	0	0	0	0	0	0	0	0	0	0	0	0	0	0	0	-2.08049	-0.806865	-0.825969	0	0	-2.8694	-0.482625	-2.3887	-1.88553	0	0	-1.9867	0	-1.0863	0	0	-0.149869	-2.59819	0	-1.01407
	0	0	0	0	0	0	0	0	0	0	0	0	0	0	0	0	0	0	0	0	0	0	0	0	0	0	0	0	0	-0.276348	0	0	0	0	-1.18634	0	-2.4139	-1.68664	-0.167318	0	-1.60808	0	-0.207	0	0	0	-0.388941	0	0
	0	0	0	0	0	0	0	0	0	0	0	0	0	0	0	0	0	0	0	0	0	0	0	0	0	0	-0.340416	0	0	0	0	0	0	0	0	0	0	-0.204122	0	0	-0.016229	0	0	0	0	0	-0.836831	0	-4.14318
	0	0	0	0	0	0	0	0	0	0	0	0	0	0	0	0	0	0	0	0	0	0	0	0	0	0	0	0	0	0	0	0	-0.0723716	0	0	0	0	-0.15789	0	0	0	0	0	0	0	0	-0.887199	0	-3.10552
	0	0	0	0	0	0	0	0	0	0	0	0	0	0	0	0	0	0	0	0	0	0	0	0	0	0	0	0	0	0	0	0	0	0	0	0	0	0	0	0	0	0	0	0	0	0	0	0	-0.387506
	0	0	0	0	0	0	0	0	0	0	0	0	0	0	0	0	0	0	0	0	0	0	0	0	0	0	0	0	0	0	0	0	0	0	0	0	0	0	0	0	0	0	0	0	0	0	0	-0.192386	0
	0	0	0	0	0	0	0	0	0	0	0	0	0	0	0	0	0	0	0	0	0	0	0	0	0	0	0	0	0	0	0	0	0	0	0	0	0	0	0	0	-0.123062	0	0	0	0	0	0	-0.0168451	0
	0	0	0	0	0	0	0	0	0	0	0	0	0	0	0	0	0	0	0	0	0	0	0	0	0	0	0	0	0	0	0	0	0	0	0	0	-0.110102	0	-0.366288	0	0	0	0	0	0	0	0	-2.93238	0
	0	0	0	0	0	0	0	0	0	0	0	0	0	0	0	0	0	0	0	0	0	0	0	0	0	0	0	0	0	0	0	0	0	0	0	0	-0.0908564	-0.147794	-1.45896	0	0	0	-0.126768	0	0	0	0	0	-1.25777
	0	0	0	0	0	0	0	0	0	0	0	0	0	0	0	0	0	0	0	0	0	0	0	0	0	0	0	0	0	0	0	0	0	0	0	0	0	0	0	0	0	0	0	0	0	0	0	0	0
	0	0	0	0	0	0	0	0	0	0	0	0	0	0	0	0	0	0	0	0	0	0	0	0	0	0	-0.397607	-0.0147536	0	-0.187025	0	0	0	0	-0.274148	0	0	-0.32541	-4.65476	-0.0717685	0	0	-0.303075	0	0	0	-0.198156	0	0
	0	0	0	0	0	0	0	0	0	0	0	0	0	0	0	0	0	0	0	0	0	0	0	0	0	0	0	0	0	0	0	0	0	0	0	0	0	0	0	0	0	0	0	0	0	0	0	0	0
	0	0	0	0	0	0	0	0	0	0	0	0	0	0	0	0	0	0	0	0	0	0	0	0	0	0	0	0	0	0	0	0	0	0	0	0	0	0	0	0	0	0	0	0	0	0	0	0	0
	0	0	0	0	0	0	0	0	0	0	0	0	0	0	0	0	0	0	0	0	0	0	0	0	0	0	0	0	0	0	0	0	0	0	0	0	0	0	0	0	0	0	0	0	0	0	0	0	0
	0	0	0	0	0	0	0	0	0	0	0	0	0	0	0	0	0	0	0	0	0	0	0	0	0	0	0	0	0	0	0	0	0	0	0	0	0	0	0	0	0	0	0	0	0	0	0	0	0
	0	0	0	0	0	0	0	0	0	0	0	0	0	0	0	0	0	0	0	0	0	0	0	0	0	0	0	0	0	0	0	0	0	0	0	0	0	0	0	0	0	0	0	0	0	0	0	0	0
	0	0	0	0	0	0	0	0	0	0	0	0	0	0	0	0	0	0	0	0	0	0	0	0	0	0	0	0	0	0	0	0	0	0	0	0	0	0	0	0	0	0	0	0	0	0	0	0	0
	0	0	0	0	0	0	0	0	0	0	0	0	0	0	0	0	0	0	0	0	0	0	0	0	0	0	0	-2.38226	-1.25947	-0.970101	-1.10134	-6.25449	-1.07994	0	-0.160425	0	0	-0.135933	-0.27757	-0.354197	-0.623903	-0.913705	0	-0.0818501	-0.663248	-1.3618	-0.631502	-2.35122	-0.0482762
	0	0	0	0	0	0	0	0	0	0	0	0	0	0	0	0	0	0	0	0	0	0	0	0	0	0	0	-1.33295	-0.620707	-0.533597	-0.371692	-5.92445	-0.473672	0	0	0	0	0	-0.210967	-0.476896	-0.530358	0	-0.386234	0	-1.16123	-0.441257	-0.428447	-1.33098	-0.764383
	0	0	0	0	0	0	0	0	0	0	0	0	0	0	0	0	0	0	0	0	0	0	0	0	0	0	-0.189651	-1.54498	-1.19269	-0.769516	-0.883855	-2.0396	-1.20352	0	0	0	-0.0733388	0	-0.994714	-0.341004	-1.42438	-0.0138182	-0.241632	0	-1.60969	-0.794357	-0.250303	-0.792028	-0.528623
	0	0	0	0	0	0	0	0	0	0	0	0	0	0	0	0	0	0	0	0	0	0	0	0	0	0	-0.182637	-0.4421	-0.895292	-0.409766	-0.573002	-2.79604	-1.13057	0	0	0	-0.362896	-0.218245	-0.148106	0	-0.869685	0	0	0	-0.330661	0	-0.130465	-0.397004	0
	0	0	0	0	0	0	0	0	0	0	0	0	0	0	0	0	0	0	0	0	0	0	0	0	0	0	0	-0.363832	-0.616512	-0.574462	-0.843625	-1.01684	0	-0.345325	0	0	-0.806001	0	0	0	-0.570066	0	0	0	0	0	-0.836046	0	-0.87362
	0	0	0	0	0	0	0	0	0	0	0	0	0	0	0	0	0	0	0	0	0	0	0	0	0	0	0	-0.419199	-0.0746074	0	-0.109242	0	0	0	0	0	0	0	0	0	-0.578621	0	0	0	0	0	0	0	-0.382695
	0	0	0	0	0	0	0	0	0	0	0	0	0	0	0	0	0	0	0	0	0	0	0	0	0	0	0	0	0	0	0	0	0	0	0	0	0	0	0	0	0	0	0	0	0	0	0	0	0
	0	0	0	0	0	0	0	0	0	0	0	0	0	0	0	0	0	0	0	0	0	0	0	0	0	0	0	0	0	0	0	0	0	0	0	0	0	0	0	0	0	0	0	0	0	0	0	0	0
	0	0	0	0	0	0	0	0	0	0	0	0	0	0	0	0	0	0	0	0	0	0	0	0	0	0	0	0	0	0	0	0	0	0	0	0	0	0	0	0	0	0	0	0	0	0	0	0	0
	0	0	0	0	0	0	0	0	0	0	0	0	0	0	0	0	0	0	0	0	0	0	0	0	0	0	0	0	0	0	0	0	0	0	0	0	0	0	0	0	0	0	0	0	0	0	0	0	0
	0	0	0	0	0	0	0	0	0	0	0	0	0	0	0	0	0	0	0	0	0	0	0	0	0	0	0	0	0	0	0	0	0	0	0	0	0	0	0	0	0	0	0	0	0	0	0	0	0
	0	0	0	0	0	0	0	0	0	0	0	0	0	0	0	0	0	0	0	0	0	0	0	0	0	0	-1.17562	-0.0260165	-1.44686	-0.262441	-0.9617	-0.867007	0	-2.03882	0	0	0	0	-0.816979	-0.989746	-0.701552	0	-0.125813	-0.194371	-0.602631	0	0	-0.110536	0
	0	0	0	0	0	0	0	0	0	0	0	0	0	0	0	0	0	0	0	0	0	0	0	0	0	0	-0.187794	-0.945639	-1.31303	0	-0.00973687	-1.14165	0	0	0	0	0	0	-1.24311	-0.599796	-0.536187	-0.164125	0	0	-0.377634	0	-0.471601	-0.00246075	-0.617554
	0	0	0	0	0	0	0	0	0	0	0	0	0	0	0	0	0	0	0	0	0	0	0	0	0	0	-1.79788	-0.94237	-1.24447	-1.08027	-0.251278	-1.04122	0	0	0	0	-0.547684	0	-1.25445	-0.941369	-1.20138	-0.296219	0	-1.1033	0	-0.360418	-0.478737	0	-3.89199
	0	0	0	0	0	0	0	0	0	0	0	0	0	0	0	0	0	0	0	0	0	0	0	0	0	0	0	-0.029368	-0.253999	0	-0.291918	-2.85028	0	0	0	-0.0245927	-0.197305	0	0	-0.0270919	-0.32329	-0.0314608	-0.0107215	0	0	0	0	0	-0.328387
	0	0	0	0	0	0	0	0	0	0	0	0	0	0	0	0	0	0	0	0	0	0	0	0	0	0	0	-0.159498	0	-0.0136574	-0.1272	-0.645968	0	0	0	-0.0288128	0	0	-0.214477	-0.0357849	-0.110718	-0.012391	0	0	0	0	0	0	0
	0	0	0	0	0	0	0	0	0	0	0	0	0	0	0	0	0	0	0	0	0	0	0	0	0	0	0	-0.0834981	-0.031787	0	0	-0.571084	0	0	0	-0.00256007	-0.332017	0	-1.19922	-0.352984	0	0	-0.653778	-0.462548	-0.780204	-0.190911	0	0	0
	0	0	0	0	0	0	0	0	0	0	0	0	0	0	0	0	0	0	0	0	0	0	0	0	0	0	0	0	0	0	0	0	0	0	0	0	0	0	0	0	0	0	0	0	0	0	0	0	0
	0	0	0	0	0	0	0	0	0	0	0	0	0	0	0	0	0	0	0	0	0	0	0	0	0	0	0	0	0	0	0	0	0	0	0	0	0	0	0	0	0	0	0	0	0	0	0	0	0
	0	0	0	0	0	0	0	0	0	0	0	0	0	0	0	0	0	0	0	0	0	0	0	0	0	0	0	0	0	0	0	0	0	0	0	0	0	0	0	0	0	0	0	0	0	0	0	0	0
	0	0	0	0	0	0	0	0	0	0	0	0	0	0	0	0	0	0	0	0	0	0	0	0	0	0	0	-0.297003	-0.593687	0	-0.535691	-1.12355	-2.00746	0	0	0	-0.166857	0	-0.144563	-0.0409227	-0.406796	0	0	0	-0.0529656	-0.0198577	0	0	0
	0	0	0	0	0	0	0	0	0	0	0	0	0	0	0	0	0	0	0	0	0	0	0	0	0	0	0	-0.0546954	-0.570767	0	-0.512475	-1.32116	-2.44662	0	0	0	0	0	0	-0.199834	-1.31973	0	0	0	0	0	0	-0.195082	0
	0	0	0	0	0	0	0	0	0	0	0	0	0	0	0	0	0	0	0	0	0	0	0	0	0	0	0	0	-1.08576	0	-0.258964	-1.37949	-2.13135	0	0	0	0	0	-0.0539244	-0.156435	-1.65115	0	0	0	0	0	0	0	0
	0	0	0	0	0	0	0	0	0	0	0	0	0	0	0	0	0	0	0	0	0	0	0	0	0	0	0	0	0	0	0	0	0	0	0	0	0	0	0	0	0	0	0	0	0	0	0	0	0
	0	0	0	0	0	0	0	0	0	0	0	0	0	0	0	0	0	0	0	0	0	0	0	0	0	0	0	0	0	0	0	0	0	0	0	0	0	0	0	0	0	0	0	0	0	0	0	0	0
	0	0	0	0	0	0	0	0	0	0	0	0	0	0	0	0	0	0	0	0	0	0	0	0	0	0	0	0	0	0	0	0	0	0	0	0	0	0	0	0	0	0	0	0	0	0	0	0	0
	0	0	0	0	0	0	0	0	0	0	0	0	0	0	0	0	0	0	0	0	0	0	0	0	0	0	0	0	0	0	0	0	0	0	0	0	0	0	0	0	0	0	0	0	0	0	0	0	0
	0	0	0	0	0	0	0	0	0	0	0	0	0	0	0	0	0	0	0	0	0	0	0	0	0	0	0	0	-0.515379	0	0	-1.02401	-0.252988	0	0	0	0	0	-0.0670879	-0.125584	-0.910995	0	0	0	0	0	0	0	-0.789375
	0	0	0	0	0	0	0	0	0	0	0	0	0	0	0	0	0	0	0	0	0	0	0	0	0	0	0	0	0	0	0	0	0	0	0	0	0	0	0	0	0	0	0	0	0	0	-0.0274114	0	0
	0	0	0	0	0	0	0	0	0	0	0	0	0	0	0	0	0	0	0	0	0	0	0	0	0	0	0	0	0	0	-0.0179252	-0.040546	0	0	0	0	0	-0.807099	-0.371697	0	0	0	0	0	0	0	0	0	-0.75112
	0	0	0	0	0	0	0	0	0	0	0	0	0	0	0	0	0	0	0	0	0	0	0	0	0	0	0	0	0	0	-0.28748	-0.394728	-0.603396	0	-0.172371	0	-0.243525	-1.04394	-0.787537	0	-1.41419	-0.179908	-0.490382	-0.178734	0	-0.224504	0	-0.0625881	-0.388981
	0	0	0	0	0	0	0	0	0	0	0	0	0	0	0	0	0	0	0	0	0	0	0	0	0	0	0	0	0	0	-0.130253	-0.277783	-1.27019	0	0	0	-0.181074	0	-0.968713	0	-1.01861	0	0	0	0	-0.0990143	0	-0.149594	-0.253022
	0	0	0	0	0	0	0	0	0	0	0	0	0	0	0	0	0	0	0	0	0	0	0	0	0	0	-0.0792335	-0.481943	-0.783522	-0.355926	-0.800012	-0.953706	-1.64141	-0.406857	0	-0.388701	-1.17092	0	-1.94295	-0.677486	-0.0411788	-1.19869	-0.46212	-1.00929	-0.64692	-1.20559	-0.340676	-1.31121	-0.51112
	0	0	0	0	0	0	0	0	0	0	0	0	0	0	0	0	0	0	0	0	0	0	0	0	0	0	-0.497084	-1.18694	-1.65346	-1.09567	-1.62529	-1.62504	-1.26658	-0.810638	0	-1.0873	-2.00372	0	-2.34928	-1.4887	-0.114645	-1.9685	-0.84639	-1.77139	-1.15682	-2.17619	-0.505221	-2.27151	-0.720577
	0	0	0	0	0	0	0	0	0	0	0	0	0	0	0	0	0	0	0	0	0	0	0	0	0	0	-0.366716	-1.03015	-1.38478	-0.662295	-1.68193	-1.8186	-1.54263	-0.117446	0	-0.636174	-1.58791	0	-2.60444	-1.77248	-1.15247	-0.817527	-0.228623	-1.1038	-1.07018	-1.46475	-0.605387	-1.92628	-0.581918
	0	0	0	0	0	0	0	0	0	0	0	0	0	0	0	0	0	0	0	0	0	0	0	0	0	0	-0.0426615	-0.386916	-0.683817	-0.187032	-1.04407	-1.06172	-0.987304	0	0	-0.112679	-0.738677	0	-1.5786	-1.0463	-2.56383	-0.113724	-0.0234846	-0.384336	-0.310862	-0.492982	-0.620186	-0.910661	-0.327136
	0	0	0	0	0	0	0	0	0	0	0	0	0	0	0	0	0	0	0	0	0	0	0	0	0	0	-0.135212	-0.517696	-0.765228	-0.866553	-0.993743	-0.856298	-1.60908	0	0	0	-0.606147	-0.0720162	-2.00357	-0.957364	-2.14082	0	0	-0.0549213	-0.152625	0	-0.416281	-0.29038	-0.182364
	0	0	0	0	0	0	0	0	0	0	0	0	0	0	0	0	0	0	0	0	0	0	0	0	0	0	-0.326725	-0.412955	-1.21774	-0.64792	-0.918029	-1.32049	-1.22582	0	0	0	-0.771905	0	-1.0357	-0.964578	-2.81432	0	0	-0.149896	-0.277728	-0.0597608	-0.543302	-0.675594	0
	0	0	0	0	0	0	0	0	0	0	0	0	0	0	0	0	0	0	0	0	0	0	0	0	0	0	-0.294981	-0.08821	-0.736792	-0.648572	-0.778961	-0.882339	-1.18335	0	0	0	-0.662898	-0.679371	-0.825784	-0.54734	-1.76516	0	0	0	0	0	-0.663391	-0.169421	-0.421517
	0	0	0	0	0	0	0	0	0	0	0	0	0	0	0	0	0	0	0	0	0	0	0	0	0	0	0	0	0	0	0	0	0	0	0	0	0	0	0	0	0	0	0	0	0	0	0	0	0
	0	0	0	0	0	0	0	0	0	0	0	0	0	0	0	0	0	0	0	0	0	0	0	0	0	0	0	0	0	0	0	0	0	0	0	0	0	0	0	0	0	0	0	0	0	0	0	0	0
	0	0	0	0	0	0	0	0	0	0	0	0	0	0	0	0	0	0	0	0	0	0	0	0	0	0	0	0	0	0	0	0	0	0	0	0	0	0	0	0	0	0	0	0	0	0	0	0	0
	0	0	0	0	0	0	0	0	0	0	0	0	0	0	0	0	0	0	0	0	0	0	0	0	0	0	0	0	0	0	0	0	0	0	0	0	0	0	0	0	0	0	0	0	0	0	0	0	0
	0	0	0	0	0	0	0	0	0	0	0	0	0	0	0	0	0	0	0	0	0	0	0	0	0	0	0	-0.0640813	0	0	-0.714609	-0.395292	-0.853504	-0.00771409	0	-0.0793024	-0.546293	-0.0452651	0	-0.272456	-0.20232	0	0	0	0	0	0	-0.160893	0
	0	0	0	0	0	0	0	0	0	0	0	0	0	0	0	0	0	0	0	0	0	0	0	0	0	0	0	-0.167438	0	0	-0.233232	-0.123246	-0.326356	-0.235197	0	0	0	0	0	-0.156234	0	0	0	0	0	0	0	0	0
	0	0	0	0	0	0	0	0	0	0	0	0	0	0	0	0	0	0	0	0	0	0	0	0	0	0	-0.247691	-0.427697	-0.683548	-0.33637	-1.91404	-1.67202	-2.28395	-0.126576	0	-0.765713	-1.56585	-0.0588584	-0.26686	-0.918127	-1.47331	-0.753654	-0.349444	-0.571688	-0.13053	-0.527207	-0.0964881	-1.45589	0
	0	0	0	0	0	0	0	0	0	0	0	0	0	0	0	0	0	0	0	0	0	0	0	0	0	0	0	0	0	0	0	0	0	0	0	0	0	0	0	0	0	0	0	0	0	0	0	0	0
	0	0	0	0	0	0	0	0	0	0	0	0	0	0	0	0	0	0	0	0	0	0	0	0	0	0	0	0	0	0	0	0	0	0	0	0	0	0	0	0	0	0	0	0	0	0	0	0	0
	0	0	0	0	0	0	0	0	0	0	0	0	0	0	0	0	0	0	0	0	0	0	0	0	0	0	0	0	0	0	0	0	0	0	0	0	0	0	0	0	0	0	0	0	0	0	0	0	0
	0	0	0	0	0	0	0	0	0	0	0	0	0	0	0	0	0	0	0	0	0	0	0	0	0	0	0	0	0	0	0	0	0	0	0	0	0	0	0	0	0	0	0	0	0	0	0	0	0
	0	0	0	0	0	0	0	0	0	0	0	0	0	0	0	0	0	0	0	0	0	0	0	0	0	0	0	0	0	0	0	0	0	0	0	0	0	0	0	0	0	0	0	0	0	0	0	0	0
	0	0	0	0	0	0	0	0	0	0	0	0	0	0	0	0	0	0	0	0	0	0	0	0	0	0	0	0	0	0	0	0	0	0	0	0	0	0	0	0	0	0	0	0	0	0	0	0	0
	0	0	0	0	0	0	0	0	0	0	0	0	0	0	0	0	0	0	0	0	0	0	0	0	0	0	0	0	0	0	-1.48955	-0.955417	-1.21569	0	-0.593889	-0.324214	-0.298777	0	0	-0.564642	-3.9358	-0.185032	-0.368089	0	0	0	-1.05779	-0.92517	0
	0	0	0	0	0	0	0	0	0	0	0	0	0	0	0	0	0	0	0	0	0	0	0	0	0	0	-0.0635029	-0.102208	0	0	-1.33234	-0.895912	-1.4061	-0.241547	-0.924884	-0.222288	-0.247273	0	0	-0.342975	-4.56693	0	0	0	0	0	-0.918328	-0.0372241	0
	0	0	0	0	0	0	0	0	0	0	0	0	0	0	0	0	0	0	0	0	0	0	0	0	0	0	0	0	0	0	-0.0802276	0	0	0	-0.111089	-0.00175099	0	0	0	0	-1.845	0	0	0	0	0	-0.157901	0	-0.339843
	0	0	0	0	0	0	0	0	0	0	0	0	0	0	0	0	0	0	0	0	0	0	0	0	0	0	0	0	0	0	0	0	0	0	0	0	0	-0.828011	0	0	-1.76504	0	0	0	0	0	0	0	-5.23377
	0	0	0	0	0	0	0	0	0	0	0	0	0	0	0	0	0	0	0	0	0	0	0	0	0	0	-0.181813	-0.125228	0	0	-0.166412	0	-1.0668	-0.083311	-0.408659	0	-0.0360224	-1.61175	-0.197283	0	-2.1876	0	0	0	0	0	-0.2399	0	-9.40351
	0	0	0	0	0	0	0	0	0	0	0	0	0	0	0	0	0	0	0	0	0	0	0	0	0	0	0	0	0	0	0	0	0	0	0	-0.28457	-0.219379	-0.790308	0	0	-3.69913	0	0	0	0	0	0	0	-3.9619
	0	0	0	0	0	0	0	0	0	0	0	0	0	0	0	0	0	0	0	0	0	0	0	0	0	0	0	0	-0.510668	-0.0282077	0	0	0	0	-0.297046	-0.0130986	-0.360931	0	0	0	-3.74918	0	0	0	0	0	-0.0595535	0	0
	0	0	0	0	0	0	0	0	0	0	0	0	0	0	0	0	0	0	0	0	0	0	0	0	0	0	-0.115305	-0.0507461	-0.585098	0	0	0	0	0	0	-0.0536629	-0.87543	0	-0.094218	0	0	-0.316684	-0.194245	-0.419194	-0.424445	0	0	0	0
	0	0	0	0	0	0	0	0	0	0	0	0	0	0	0	0	0	0	0	0	0	0	0	0	0	0	0	0	0	0	0	-0.00467404	-0.140146	0	-0.00261613	0	0	0	0	0	-1.42309	0	0	0	0	0	-0.0522525	0	-0.179277
	0	0	0	0	0	0	0	0	0	0	0	0	0	0	0	0	0	0	0	0	0	0	0	0	0	0	0	0	0	0	0	0	0	0	0	0	0	0	0	0	0	0	0	0	0	0	0	0	0
	0	0	0	0	0	0	0	0	0	0	0	0	0	0	0	0	0	0	0	0	0	0	0	0	0	0	0	0	0	0	0	0	0	0	0	0	0	0	0	0	0	0	0	0	0	0	0	0	0
	0	0	0	0	0	0	0	0	0	0	0	0	0	0	0	0	0	0	0	0	0	0	0	0	0	0	0	0	0	0	0	0	0	0	0	0	0	0	0	0	0	0	0	0	0	0	0	0	0
	0	0	0	0	0	0	0	0	0	0	0	0	0	0	0	0	0	0	0	0	0	0	0	0	0	0	0	0	0	0	0	0	0	0	0	0	0	0	0	0	0	0	0	0	0	0	0	0	0
	0	0	0	0	0	0	0	0	0	0	0	0	0	0	0	0	0	0	0	0	0	0	0	0	0	0	0	0	0	0	0	0	0	0	0	0	0	0	0	0	0	0	0	0	0	0	0	0	0
	0	0	0	0	0	0	0	0	0	0	0	0	0	0	0	0	0	0	0	0	0	0	0	0	0	0	-0.475243	-0.0640526	-0.107164	-0.0763061	-2.23674	-1.21324	-1.68154	0	-0.683004	-0.277157	-1.4354	-0.866838	0	-0.711442	-4.39734	0	0	0	0	-0.54598	-1.59049	-1.64569	-0.738208
	0	0	0	0	0	0	0	0	0	0	0	0	0	0	0	0	0	0	0	0	0	0	0	0	0	0	-0.248827	0	0	-0.440759	-0.404825	-0.32784	-0.63609	0	-0.35624	0	-0.622265	0	0	0	-1.87265	0	0	0	0	0	-1.02673	0	-0.415768
	0	0	0	0	0	0	0	0	0	0	0	0	0	0	0	0	0	0	0	0	0	0	0	0	0	0	0	0	0	0	0	0	0	0	0	0	0	0	0	0	0	0	0	0	0	0	0	0	0
	0	0	0	0	0	0	0	0	0	0	0	0	0	0	0	0	0	0	0	0	0	0	0	0	0	0	-0.719811	-0.69375	-0.641507	-0.908472	-1.56096	-1.02898	-1.11771	0	-0.497299	0	-1.19323	0	0	-0.251392	-3.5121	-0.359123	0	-0.178276	-0.278416	-0.618309	-1.58507	-1.45393	-1.04316
	0	0	0	0	0	0	0	0	0	0	0	0	0	0	0	0	0	0	0	0	0	0	0	0	0	0	-0.217683	0	0	-0.0990671	-0.439783	-0.199813	-0.72342	0	-0.392138	0	-0.859271	-0.0504122	0	0	-2.85606	0	0	0	0	0	-1.12355	-0.0358361	-1.90048
	0	0	0	0	0	0	0	0	0	0	0	0	0	0	0	0	0	0	0	0	0	0	0	0	0	0	0	0	0	0	0	0	0	0	0	0	0	0	0	0	0	0	0	0	0	0	0	0	0
	0	0	0	0	0	0	0	0	0	0	0	0	0	0	0	0	0	0	0	0	0	0	0	0	0	0	0	0	0	0	0	0	0	0	0	0	0	0	0	0	0	0	0	0	0	0	0	0	0
	0	0	0	0	0	0	0	0	0	0	0	0	0	0	0	0	0	0	0	0	0	0	0	0	0	0	0	0	0	0	0	0	0	0	0	0	0	0	0	0	0	0	0	0	0	0	0	0	0
	0	0	0	0	0	0	0	0	0	0	0	0	0	0	0	0	0	0	0	0	0	0	0	0	0	0	0	0	0	0	0	0	0	0	0	0	0	0	0	0	0	0	0	0	0	0	0	0	0
	0	0	0	0	0	0	0	0	0	0	0	0	0	0	0	0	0	0	0	0	0	0	0	0	0	0	0	0	0	0	0	0	0	0	0	0	0	0	0	0	0	0	0	0	0	0	0	0	0
	0	0	0	0	0	0	0	0	0	0	0	0	0	0	0	0	0	0	0	0	0	0	0	0	0	0	0	0	0	0	0	0	0	0	0	0	0	0	0	0	0	0	0	0	0	0	0	0	0
	0	0	0	0	0	0	0	0	0	0	0	0	0	0	0	0	0	0	0	0	0	0	0	0	0	0	0	0	0	0	0	0	0	0	0	0	0	0	0	0	0	0	0	0	0	0	0	0	0
	0	0	0	0	0	0	0	0	0	0	0	0	0	0	0	0	0	0	0	0	0	0	0	0	0	0	0	0	0	0	0	0	0	0	0	0	0	0	0	0	0	0	0	0	0	0	0	0	0
	0	0	0	0	0	0	0	0	0	0	0	0	0	0	0	0	0	0	0	0	0	0	0	0	0	0	0	0	0	0	0	0	0	0	0	0	0	0	0	0	0	0	0	0	0	0	0	0	0
	0	0	0	0	0	0	0	0	0	0	0	0	0	0	0	0	0	0	0	0	0	0	0	0	0	0	0	0	0	0	0	0	0	0	0	0	0	0	0	0	0	0	0	0	0	0	0	0	0
	0	0	0	0	0	0	0	0	0	0	0	0	0	0	0	0	0	0	0	0	0	0	0	0	0	0	0	0	0	0	0	0	0	0	0	0	0	0	0	0	0	0	0	0	0	0	0	0	0
	0	0	0	0	0	0	0	0	0	0	0	0	0	0	0	0	0	0	0	0	0	0	0	0	0	0	0	0	0	0	0	0	0	0	0	0	0	0	0	0	0	0	0	0	0	0	0	0	0
	0	0	0	0	0	0	0	0	0	0	0	0	0	0	0	0	0	0	0	0	0	0	0	0	0	0	0	0	0	0	0	0	0	0	0	0	0	0	0	0	0	0	0	0	0	0	0	0	0
	0	0	0	0	0	0	0	0	0	0	0	0	0	0	0	0	0	0	0	0	0	0	0	0	0	0	0	0	0	0	0	0	0	0	0	0	0	0	0	0	0	0	0	0	0	0	0	0	0
	0	0	0	0	0	0	0	0	0	0	0	0	0	0	0	0	0	0	0	0	0	0	0	0	0	0	0	0	0	0	0	0	0	0	0	0	0	0	0	0	0	0	0	0	0	0	0	0	0
	0	0	0	0	0	0	0	0	0	0	0	0	0	0	0	0	0	0	0	0	0	0	0	0	0	0	0	0	0	0	0	0	0	0	0	0	0	0	0	0	0	0	0	0	0	0	0	0	0
	0	0	0	0	0	0	0	0	0	0	0	0	0	0	0	0	0	0	0	0	0	0	0	0	0	0	0	0	0	0	0	0	0	0	0	0	0	0	0	0	0	0	0	0	0	0	0	0	0
	0	0	0	0	0	0	0	0	0	0	0	0	0	0	0	0	0	0	0	0	0	0	0	0	0	0	0	0	0	0	0	0	0	0	0	0	0	0	0	0	0	0	0	0	0	0	0	0	0
	0	0	0	0	0	0	0	0	0	0	0	0	0	0	0	0	0	0	0	0	0	0	0	0	0	0	0	0	0	0	0	0	0	0	0	0	0	0	0	0	0	0	0	0	0	0	0	0	0
	0	0	0	0	0	0	0	0	0	0	0	0	0	0	0	0	0	0	0	0	0	0	0	0	0	0	0	0	0	0	0	0	0	0	0	0	0	0	0	0	0	0	0	0	0	0	0	0	0
	0	0	0	0	0	0	0	0	0	0	0	0	0	0	0	0	0	0	0	0	0	0	0	0	0	0	0	0	0	0	0	0	0	0	0	0	0	0	0	0	0	0	0	0	0	0	0	0	0
	0	0	0	0	0	0	0	0	0	0	0	0	0	0	0	0	0	0	0	0	0	0	0	0	0	0	0	0	0	0	0	0	0	0	0	0	0	0	0	0	0	0	0	0	0	0	0	0	0
	0	0	0	0	0	0	0	0	0	0	0	0	0	0	0	0	0	0	0	0	0	0	0	0	0	0	0	0	0	0	0	0	0	0	0	0	0	0	0	0	0	0	0	0	0	0	0	0	0
	0	0	0	0	0	0	0	0	0	0	0	0	0	0	0	0	0	0	0	0	0	0	0	0	0	0	0	0	0	0	0	0	0	0	0	0	0	0	0	0	0	0	0	0	0	0	0	0	0
	0	0	0	0	0	0	0	0	0	0	0	0	0	0	0	0	0	0	0	0	0	0	0	0	0	0	0	0	0	0	0	0	0	0	0	0	0	0	0	0	0	0	0	0	0	0	0	0	0
[truncated: 130 more columns]

## Sheet: Supplemental Figure 5
Data used for Clustering analysis
Panel A: the region of interest or the sequence corresponding to the TYMV 3'UTR is from 26 to 134 (yellow color)
	WT	Lib1-T1A	Lib1-A2T	Lib1-A3T	Lib1-G4C	Lib1-T5A	Lib1-T6A	Lib1-C7G	Lib1-T8A	Lib1-C9G	Lib1-G10C	Lib1-A11T	Lib1-T12A	Lib1-C13G	Lib1-T14A	Lib1-T15A	Lib1-T16A	Lib1-A17T	Lib1-A18T	Lib1-A19T	Lib1-A20T	Lib1-T21A	Lib1-C22G	Lib1-G23C	Lib1-T24A	Lib1-T25A	Lib1-A26T	Lib1-G27C
26	0	-0.576204	1.93413	0.14217	5.59908	1.75493	-0.467464	-1.88227	0.440919	-0.0401848	2.00747	0.746009	1.54961	0.213023	-1.4761	-0.319502	0.958319	-0.516097	1.49639	1.48678	0.0221411	0.837601	-0.392479	1.07429	-0.0474897	1.10784	1.15672	1.51714
27	0	0.0516687	1.59373	-0.163689	3.88386	1.07714	-0.75189	-1.81694	-0.83401	-0.27465	1.33149	0.202431	-0.144771	3.34853	-1.1634	0.0587882	0.647906	-0.985553	0.321938	0.605921	-0.0608044	0.740156	-0.511379	0.233001	-1.10135	-0.215078	-0.392866	-0.37302
28	0	-0.0776436	-0.4417	0.578581	0.418679	-0.395461	-1.28482	-2.55125	-2.33152	-1.9126	3.92622	0.105447	-2.43146	1.07496	-0.58135	0.889252	0.416609	-2.27909	0.144117	0.258644	0.972678	0.661546	-0.482338	0.00223064	-2.71433	-1.94978	-2.04145	-2.23788
29	0	0.43927	1.68688	0.956031	3.93058	0.451183	0.676957	-0.611774	0.419174	-0.197695	4.02884	1.45393	0.254767	0.787007	1.31756	1.80908	0.833901	-0.312403	0.554592	1.34246	1.65615	2.53106	0.698748	0.815066	-0.23777	0.602779	0.624024	0.611544
30	0	0.439331	0.656602	0.887704	1.83866	0.44365	0.511751	-0.134144	0.498239	0.520465	3.36986	1.57046	0.325632	0.252209	1.08815	0.947094	0.546392	0.29915	0.564452	1.02818	1.20728	2.08092	0.692547	0.56693	0.0294908	0.825387	1.01358	0.822416
31	0	0.333404	0.633252	0.685422	0.579767	-0.00496062	0.115533	-0.512801	-0.230213	-0.453285	4.85225	1.74793	-0.147295	-0.681081	0.346691	0.321636	0.861232	-0.554719	0.444776	0.57423	0.803929	1.33016	0.685712	1.0071	-0.548531	0.230854	0.294644	0.0539213
32	0	0.395556	0.126223	0.270619	1.7994	0.0837451	0.173395	-0.104455	0.743286	-0.315528	2.03215	0.985853	0.826751	0.275486	0.031446	0.179549	0.645835	-0.271248	-0.152815	0.255881	0.131366	0.3397	0.0979733	0.372798	0.250475	1.00037	1.36714	1.08413
33	0	0.405173	0.191106	0.154129	1.62405	0.0450703	0.174736	0.0159223	1.52552	0.90623	1.36155	0.65474	1.26997	0.722888	-0.0491389	0.197295	0.734577	0.0972169	-0.0451028	0.204887	0.0471519	0.141657	0.201006	0.512891	0.622551	1.16327	1.61082	2.00574
34	0	0.246486	0.126169	0.169374	0.272849	-0.000391659	0.456767	-0.184656	0.207164	1.37874	3.81771	2.20619	-0.0207523	-0.402677	-0.0983527	0.126201	0.673051	-0.0230252	0.0827036	0.134858	0.478755	0.972157	0.378275	0.849015	-0.192925	0.112965	0.210791	0.0738007
35	0	0.10649	-0.250068	-0.0430534	0.0960911	-0.0529464	-0.31169	-0.657468	-0.391413	-0.43107	1.84073	1.29687	-0.0873753	-0.776155	-0.441195	-0.186586	0.423274	-0.763383	-0.253217	0.0847471	0.103416	1.07813	0.0830416	0.753005	-0.784363	-0.00452565	0.237565	0.0160295
36	0	0.00462614	-0.147129	0.069322	1.29569	-0.0840341	-0.290422	-0.208221	1.56941	0.881352	0.553042	0.733651	0.667289	-0.0879484	-0.221594	0.0285233	0.236587	-0.0839401	-0.219605	-0.0531033	-0.370732	0.0235844	-0.448041	0.272597	0.346053	0.723967	0.85853	0.710133
37	0	-0.0271169	0.0238227	0.15311	1.51478	-0.0412572	-0.125496	-0.0751469	2.06884	0.556559	4.81984	1.19992	0.509459	0.292435	-0.133773	0.0644134	0.147183	-0.151215	-0.0367216	0.123269	-0.116807	0.583795	-0.116299	0.528369	-0.0114291	0.594917	0.622348	0.368007
38	0	-0.0407097	0.0432466	0.364524	2.72228	-0.0816414	0.0249632	-0.388686	1.1092	0.434841	3.06405	1.04319	0.964679	0.498174	0.0598567	-0.0587146	0.153523	-0.37927	-0.170467	0.270889	0.453727	1.56746	0.205474	0.505285	0.266001	0.38832	0.647489	0.494384
39	0	0.0560677	0.153658	0.570054	2.16952	-0.00659415	0.188407	-0.438383	0.618683	0.39632	2.39984	1.01539	0.762909	1.86768	1.60059	0.140978	0.493089	0.168615	0.0140403	0.390751	0.911917	1.45444	0.123979	1.14691	0.0811952	0.415087	0.51525	0.715192
40	0	-0.00443701	0.0637	0.368057	4.76908	-0.0836803	-0.0544429	-0.443776	1.76589	1.07801	2.89224	0.860984	2.10238	3.36902	1.92991	0.489414	0.643357	0.447593	-0.186871	0.213797	0.354799	0.874444	-0.0884812	0.725319	1.42418	1.6058	1.6204	1.68985
41	0	-0.0197117	0.419707	1.05661	1.80143	0.305973	0.333958	-0.849367	0.180435	1.34839	6.12142	2.12187	0.296698	0.0230647	1.36285	2.26749	2.54059	0.876185	-0.502946	1.46622	0.807444	1.8912	0.572135	1.6992	-0.489805	0.30924	0.216805	0.457288
42	0	0.127706	-0.239554	-0.0119761	4.02363	-0.421112	-0.473074	-0.897381	0.773367	0.761281	2.48692	0.577868	1.57739	0.412658	0.320245	0.386954	1.5498	1.23355	1.41585	2.12248	1.73792	3.50799	0.11033	0.700868	0.154816	0.455979	0.733137	0.529421
43	0	0.294356	0.442483	0.554771	4.1446	0.677996	0.334921	-0.351478	0.537423	1.81457	3.74538	1.16364	0.735222	0.60668	0.800296	0.353767	0.642846	1.70098	2.03646	5.63381	1.22458	1.94915	0.523101	0.980902	0.00279866	0.353903	0.551679	0.345666
44	0	0.166297	0.312475	0.850991	4.19048	0.474364	0.518979	-0.302805	0.0273715	2.22482	3.33719	1.26774	0.0104825	1.06765	0.673334	0.504946	0.639835	3.78156	0.29217	1.40512	1.50061	2.87676	-0.091018	1.36344	-0.679572	0.0439008	-0.085966	0.325165
45	0	0.202336	0.111866	0.811066	2.34994	0.666841	0.63337	-0.336168	-0.104426	3.02587	3.83446	1.40135	0.378403	0.851025	0.467531	0.323954	0.324224	0.841932	-0.0625853	1.12266	0.628891	3.67889	-0.0125899	1.06839	-0.706528	-0.1325	-0.214443	-0.226704
46	0	0.116889	0.0126191	0.551804	0.818974	0.86691	0.461573	-0.477671	0.125969	3.22141	4.45382	1.72962	0.878874	0.267706	0.0762274	0.178766	0.34216	0.443063	0.0883772	0.730654	0.6296	3.70507	0.283355	1.09041	-0.729596	-0.191935	-0.177407	-0.077152
47	0	0.0352209	0.0344048	0.328036	0.781087	0.481357	0.000445339	-0.383066	0.354015	2.40697	3.50143	1.26479	0.762636	-0.0471224	0.0486188	0.0626445	0.501918	0.44293	-0.232203	0.379559	0.0025296	3.80267	0.114359	0.798678	-0.365712	-0.421982	-0.0274943	-0.329606
48	0	0.27211	0.199418	0.473188	1.04407	0.85219	-0.0131805	-0.183607	0.669683	2.58061	3.21812	1.36315	0.838093	0.256469	-0.103579	0.182671	0.432063	0.926809	0.000784129	0.564236	0.192849	1.25437	0.0199095	0.327066	-0.0997692	0.0892327	0.899944	0.407784
49	0	-0.00881073	0.099288	0.264372	0.784118	0.246501	-0.307801	-0.560158	1.10205	1.299	1.40059	0.385602	0.562463	-0.458132	-0.601608	-0.136886	0.434547	0.885304	-0.10285	0.45738	-0.312059	0.226366	-0.648753	0.492518	0.300899	0.192799	0.907138	-0.269701
50	0	0.126108	-0.0805262	0.108156	0.791319	-0.107394	-0.77281	-0.374531	0.862262	0.39811	0.671985	0.0974193	0.242243	0.216066	-0.436992	-0.188897	0.281641	0.437385	-0.463096	0.281247	-0.487328	-0.427719	-0.612869	0.489373	1.52997	-0.0165927	0.550216	0.00449238
51	0	0.221609	2.02063	0.408843	-0.502084	0.374787	-2.78847	-2.62765	0.982706	0.876587	0.982381	-0.400946	3.44619	-1.53739	-2.00363	-0.279919	2.37322	3.7689	1.82323	1.22152	-1.00188	-2.40718	-0.761051	1.99146	6.83876	-0.27482	4.19825	3.19761
52	0	0.194053	2.46799	0.945219	4.17779	3.35455	-1.07957	-2.44339	5.31313	7.79961	4.23881	2.65091	5.79829	-1.6102	-1.801	-0.187548	2.38143	4.45596	3.09112	2.4813	2.2402	-0.769876	-0.575272	3.04214	6.15466	3.92132	-2.99898	0.273235
53	0	-0.0840338	-0.0979203	-0.378427	0.198348	-0.192389	-1.21628	-0.851391	0.74305	0.471709	-0.125621	-0.417283	1.46979	-0.782896	-1.24451	-0.534888	-0.172047	0.442464	-0.424916	-0.335717	-0.979724	-0.548842	-1.31457	0.673456	0.154493	0.465557	-0.656843	-0.00998978
54	0	0.128338	-0.191161	-0.183139	0.139373	-0.325857	-0.683765	-0.536004	-0.103255	-0.0219699	0.00347388	-0.309293	-0.034809	-0.552966	-0.377075	-0.271174	-0.239506	-0.0776671	-0.631457	-0.314257	-0.778877	-0.32358	-0.791687	-0.184276	-0.404901	0.0732071	-0.155498	-0.0157969
55	0	0.207268	-0.100917	0.0639453	0.184866	-0.216474	-0.340365	-0.348257	0.0974977	0.00813153	0.212594	-0.0960611	-0.0949659	-0.265348	-0.293376	-0.109173	-0.0605675	-0.12269	-0.477542	-0.238551	-0.492922	-0.162501	-0.561193	-0.104441	-0.295796	-0.00126441	-0.123122	0.0196133
56	0	0.0400894	-0.227329	-0.0552104	0.26831	-0.169492	-0.240907	-0.300689	0.0264513	0.218834	0.330394	0.0141847	0.0984044	-0.267311	-0.284882	-0.0406491	-0.0616782	-0.146581	-0.513502	-0.189851	-0.499652	-0.0629505	-0.477867	-0.113522	-0.30544	-0.063373	-0.195776	-0.0672161
57	0	0.25051	0.233674	0.321644	0.455385	0.248054	0.208639	0.0972785	0.207047	0.499798	0.606001	0.39078	0.0604128	0.0447978	0.0792598	0.186059	0.307063	0.308489	0	0.0460337	0	0.146416	0	0.207192	0	0.162437	0.13921	0.134648
58	0	-0.112399	-0.0602858	-0.0779985	0.217097	-0.339756	-0.230826	-0.647531	-0.239195	0.202744	0.71873	0.12598	0.0503356	0.0404571	-0.577073	-0.351919	0.0508271	-0.0651962	-0.471578	-0.34232	-0.481038	-0.0730116	-0.65371	-0.221915	-0.5808	-0.168875	-0.338689	0.0761026
59	0	-0.345913	-0.483132	-0.416375	0.0363802	-0.436684	-0.628733	-1.31486	0.173796	0.582573	0.990725	0.157759	1.39941	0.939704	-1.5102	-1.11397	-0.38552	0.256404	-0.560892	-0.32173	-0.297158	1.05739	-0.720084	0.869037	-0.346399	-0.319213	-0.317066	5.90415
60	0	-0.246906	1.53935	0.249389	2.35331	1.37884	-1.53777	-3.76753	3.85796	4.58407	3.51156	1.59986	4.70786	1.16203	-2.85429	-1.52309	1.77406	3.83548	1.79865	1.73843	0.465423	-0.417476	-0.00965086	1.55558	3.81295	3.28112	4.47887	3.4971
61	0	-0.274231	-1.68149	-2.07159	-1.5402	-1.48712	-2.90316	-3.08103	-0.278861	-1.38577	-1.07772	1.57112	-0.928509	-0.537199	-3.12298	-2.25485	-0.600289	-0.587747	-1.75276	-1.44861	-1.77946	-1.16288	-0.722326	-1.71645	-0.710825	-0.246221	-0.976762	0.3408
62	0	-1.9536	3.93275	-0.490504	-3.42324	-1.9768	-3.86075	-6.19442	-1.54463	-4.39489	0.356729	49.4291	-4.49031	25.9752	-3.06759	-3.72365	1.07179	5.76821	-1.56258	3.04711	6.88702	8.21592	29.6062	-1.92328	-1.85146	-4.17931	1.15134	7.2654
63	0	-1.03401	-1.30267	-2.19505	-2.44382	-2.59057	-3.67636	-3.34858	-1.3868	-2.6204	-2.01267	6.28754	-0.730075	3.76085	-3.44212	-3.18785	-1.24314	-1.3643	-2.002	-1.36571	-0.0782761	0.0668177	2.29743	1.47303	-1.7631	-1.9517	-1.07483	3.89197
64	0	-0.175482	-1.24158	-1.43267	-1.30738	-1.76017	-2.38732	-2.16032	-0.0959202	-1.2504	-1.19824	2.90594	0.272597	0.0536362	-2.24172	-1.93046	-0.455689	-0.4425	-1.5535	-0.237664	-0.700681	1.21038	-0.907651	0.36208	-0.809101	-1.00706	-1.15995	3.63624
65	0	-0.648702	-1.14385	-1.08624	-0.603228	-1.38148	-1.76592	-1.81721	-0.990275	-1.04761	-1.0268	4.9772	-1.13796	-0.398046	-1.8417	-1.18449	-0.743448	0.249992	-1.03631	-0.163765	-0.725477	-0.573036	-1.33821	-1.24117	-1.02587	-1.06836	-0.812643	-0.688556
66	0	-0.136829	0.0350045	-0.351988	0.132928	-0.588675	-0.813651	-0.885095	-0.569713	-0.566147	-0.267448	1.91324	-0.637619	0.336326	-0.840728	-0.480004	-0.461533	-0.101938	-0.585724	-0.320775	-0.249273	-0.266792	-0.521649	-0.466036	-0.385676	-0.437493	-0.343244	0.392394
67	0	-0.986787	-1.19902	-1.12748	-0.998939	-1.75657	-1.99735	-2.05866	-1.45259	-1.24455	-0.407043	0.286891	-0.62025	-1.12562	-1.82057	-1.60857	-1.06142	-1.68812	-1.6838	-1.37969	-1.65842	-0.875541	-2.14217	-1.66392	-1.4839	-1.39055	-1.60222	-1.56696
68	0	-0.581833	-0.846081	-0.874797	-0.793093	-1.10438	-1.5643	-1.34895	-0.317328	-1.06655	-0.368925	-0.202789	-0.628743	-0.673348	-0.72403	-1.21791	-0.767025	-0.704167	-0.932709	-1.00809	-1.22922	0.411331	-0.899473	-0.928902	-1.17282	-0.740248	-0.720253	-0.107735
69	0	-2.527	-4.12345	-3.87434	-4.04572	-4.54482	-4.75835	-4.17468	-3.29345	-4.27492	-3.69819	-4.37093	-3.30088	-4.58531	-3.77046	-4.28959	-2.84341	-4.41849	-3.94614	-4.30034	-4.69797	-3.68384	-5.01686	-3.89685	-3.88481	-3.17256	-3.44283	-2.86213
70	0	-0.783266	-1.68172	-1.35069	-1.18804	-1.66567	-1.98308	-1.75529	-1.06932	-1.33756	-0.857587	-1.38909	-1.28616	-0.67224	-0.046624	-1.66558	-1.15338	-1.6447	-1.64983	-1.55847	-1.92756	-1.28742	-1.72539	-1.74608	-1.3316	-1.20387	-1.22203	0.0515681
71	0	-0.193364	-0.457923	-0.44544	-0.235566	-0.738721	-1.02467	-1.15939	0.0513187	-0.396833	0.271657	-0.767539	-0.146649	0.717316	1.35142	-0.777606	-0.368154	-0.312021	-0.509071	-0.373666	-1.21093	-0.358441	1.50788	-0.804065	-0.297546	-0.420555	-0.311923	0.772947
72	0	-0.0536651	0.151462	-0.138116	-0.16453	-0.366022	-0.59284	-0.739693	0.223131	-0.173761	0.269393	0.511983	-0.0850406	0.289852	2.29912	-0.386367	0.0254527	0.236633	-0.461848	0.0535644	-0.70715	0.163862	1.09141	-0.246351	-0.117055	0.122546	0.00766262	0.582284
73	0	0.401379	0.33641	0.264748	0.44567	0.0513225	-0.0127846	-0.0615223	0.855573	-0.0407548	0.515467	1.48243	0.255375	0.995988	3.70131	0.19974	0.587613	0.00495042	-0.0713858	0.336671	-0.0295091	0.873961	8.10511	0.358109	0.0594475	0.703459	0.410844	0.503897
74	0	0.289419	0.359829	0.299679	0.408735	0.532849	0.365625	0.308974	0.855132	0.606407	0.524709	1.09365	0.181024	1.82306	5.00067	0.339919	0.759281	0.119069	0.0532283	0.236986	-0.0902004	0.886697	2.31383	0.175121	0.631881	0.386676	0.289986	0.231
75	0	0.208234	0.0867526	0.18662	0.243158	0.358209	0.121622	0.163891	0.261683	0.63568	0.417724	1.25266	0.101566	2.36017	6.44197	0.165002	0.342385	0.619106	0	0.267497	0	0.567264	0.245876	0.138113	0	0.17103	0	0.294261
76	0	0.256265	0.332957	-0.120625	0.318157	0.69071	-0.17869	-0.754871	0.406991	0.0167224	0.49093	0.340311	0.325456	2.45731	5.62527	-0.314107	0.505569	0.0650422	-0.105764	0.478648	0.215394	0.873433	-1.08899	-0.101591	-0.304182	0.451307	0.420143	0.885738
77	0	0.537083	0.579754	-0.0740379	1.15357	0.529565	0.660036	0.263831	-0.721294	-0.500454	-0.182524	0.461699	-0.313739	8.70107	6.38371	-0.6861	0.500254	-0.356643	-0.279451	0.662743	-1.2893	2.27201	0.0230454	-0.122614	-0.869154	0.000322044	0.155357	0.651186
78	0	1.52961	3.02424	4.87708	4.67559	9.93459	7.98821	7.93724	0.563624	0.0832739	3.73457	5.74993	5.97939	18.4005	10.7052	-0.519955	-0.113213	2.63516	6.4243	3.07976	2.42406	19.2458	8.00704	3.48876	1.92657	1.11748	3.63665	6.79518
79	0	7.41265	12.383	13.9381	17.4659	37.3069	56.5511	59.5095	2.60909	0.747938	2.50267	13.5473	10.3488	32.5342	2.61699	4.03657	0.514211	4.96075	19.5015	12.9031	14.9598	11.2137	39.7809	16.9174	2.02338	-0.545258	5.89368	2.6808
80	0	6.16066	16.3595	18.639	18.3518	40.6382	54.8161	50.5949	3.21953	1.65002	5.66036	16.7705	5.59586	37.5613	8.97346	9.26826	4.58591	6.42879	16.8358	16.7945	20.5122	12.1576	41.6845	12.7158	0.952083	4.1946	9.47134	1.66844
81	0	0.0834326	11.2234	15.5357	19.435	31.8089	44.4037	41.4401	1.06685	0.148603	4.72045	16.0132	11.0949	18.7708	8.48529	11.3436	8.08751	3.65086	12.6385	18.1767	18.4519	11.5196	38.6946	14.6157	3.06804	3.28752	6.65496	-1.5193
82	0	4.90254	11.2552	19.3399	14.9809	32.5501	38.054	36.0432	8.48873	5.59015	6.89014	11.9464	1.1762	7.61761	5.08384	9.24972	3.60762	4.47745	15.2922	18.6735	13.6143	13.1932	27.2207	7.11078	5.55154	11.8691	2.72397	6.13452
83	0	2.33392	10.6518	19.0769	10.8441	19.4858	26.8588	27.8635	0.392177	0.375243	2.27178	16.388	-1.39257	17.8317	5.60603	9.38056	3.74386	-1.09924	6.76038	11.8502	9.42301	9.07468	23.4662	3.67418	-2.59304	6.30091	0.682238	0.563861
84	0	4.22987	7.94785	14.6773	4.11669	14.6572	30.4724	24.0509	-2.26651	0.0310687	5.88464	8.27965	2.33087	11.1582	8.6773	11.622	9.01995	0.470357	2.66248	11.7765	11.7802	4.8367	20.672	3.80436	3.72978	1.76122	4.18822	1.7507
85	0	0.864712	21.6236	15.2404	14.2893	12.4891	59.3545	24.3635	-0.525112	1.36222	1.58221	5.49692	-0.389503	13.7129	7.56758	10.0341	7.94959	2.69259	2.60865	8.89578	8.43644	7.44024	18.5017	6.28205	4.5703	7.72925	1.5464	-0.473166
86	0	1.80473	13.9472	9.53932	5.79527	6.978	26.5895	15.9983	-0.020242	-0.931326	0.114673	3.42825	-0.54298	7.22707	6.93974	8.60624	1.26371	5.54674	-1.42887	9.51554	-0.241199	2.629	10.8546	1.28195	0.797151	2.45624	1.58868	1.25226
87	0	4.80886	9.70448	10.9153	7.90924	7.23445	11.9717	14.6095	2.18506	0.413783	3.10963	5.26658	3.83315	13.4903	7.8615	11.2711	3.36563	3.4998	1.01555	10.5329	2.57588	4.1794	4.15904	1.86246	-0.389305	4.18342	2.30923	6.15729
88	0	4.23109	5.43634	9.50071	7.51095	6.56616	12.6297	11.2251	8.17118	-2.4221	2.05307	15.9332	-2.14807	4.25416	7.28101	6.72252	-1.49007	1.80756	-2.98883	4.04508	-1.72052	3.98222	3.23995	-1.52741	-3.97624	5.20866	2.79617	1.49574
89	0	4.89984	13.9138	13.6381	7.60616	12.3515	10.1895	9.34133	4.15108	2.77402	2.05986	5.84996	4.09416	3.53646	12.812	10.4857	3.78099	3.11585	0.797881	6.75119	3.22851	4.35916	2.97802	2.95153	1.74303	7.39899	2.38913	5.29637
90	0	3.70779	8.07373	7.66144	0.685604	3.3374	0.724541	5.54303	2.21814	-0.832924	4.90841	-0.79675	-0.428793	0.313849	11.7086	7.10731	4.17162	-0.629025	-2.06402	6.85814	-1.3643	-0.0457013	-2.63393	-0.942425	3.96737	3.5437	-1.43145	2.56179
91	0	3.93219	8.96877	6.35998	3.98118	3.12212	9.5631	2.73668	-0.448788	-1.1936	4.72761	1.85687	1.86112	3.98006	8.8863	4.61982	2.29486	1.35287	-2.07076	2.45174	-1.00242	3.77339	-0.845956	1.33023	-2.66322	2.74879	-0.153102	5.80842
92	0	12.2889	1.6738	0.421937	2.27117	3.99211	0.395688	0.202359	-0.343952	-1.08786	-0.609272	0.254689	0.605445	1.01168	7.80784	3.70315	-1.03437	-1.04539	-1.75367	0.578972	-4.70346	-0.138683	-5.22903	-0.997839	-3.98395	-0.320659	-1.5993	4.51886
93	0	9.01624	4.67814	7.73051	3.91144	3.88765	3.88931	5.19749	3.08243	0.710558	4.56502	6.70034	7.30236	10.5318	13.3686	8.95301	1.56769	5.19778	3.24996	8.45477	-4.90084	3.06412	-0.847197	2.53476	-1.27543	1.49012	2.50001	2.93229
94	0	32.305	17.8914	19.4022	11.3247	10.7388	2.91069	-5.15338	5.85907	-30.5839	2.29386	15.2563	-42.0642	73.2172	14.6246	20.6872	-15.4144	19.0688	13.598	21.8368	-29.4854	-7.98532	-5.6518	-25.4818	-18.5623	-3.09374	-8.53935	-36.504
95	0	14.8335	-1.41786	10.5976	2.31354	7.33964	5.18608	2.77052	15.964	-3.81999	-1.45208	2.71852	-6.91777	13.3214	16.7851	12.347	-3.19326	0.820889	-0.228023	7.02853	-8.38876	-0.447236	-2.24906	-5.12907	6.5179	5.617	-1.40515	-1.41618
96	0	7.05648	8.92454	13.524	3.97901	1.99073	6.96806	2.79863	1.97441	0.473768	2.44074	5.60622	-0.802229	14.4961	20.4505	10.98	4.76077	-0.63584	-1.01967	6.65833	-1.24947	7.80903	-0.184842	0.911937	2.58954	2.48974	0.58003	-0.173347
97	0	8.33717	5.7699	5.33336	0.251396	-0.791575	-0.552669	0.0190987	-1.21322	-1.37002	-1.94339	5.65782	-2.76903	6.4044	27.89	5.97483	2.96025	-2.27706	3.717	-1.0318	-2.72637	2.11449	-4.70353	-2.77523	-2.18959	2.41066	3.19334	-5.27327
98	0	3.26703	6.46975	6.13113	8.35537	4.46798	3.78027	0.429073	4.83927	-0.115523	4.31248	5.18135	-0.297989	4.90168	15.0928	6.75897	8.16094	3.21051	2.2319	1.05572	-3.95217	1.23899	-4.43912	-0.0479373	1.95423	7.01475	0.736765	-1.59952
99	0	6.44116	7.98829	2.56586	7.74318	4.73978	4.07018	4.77772	2.07502	1.66469	4.61848	4.98349	2.47871	9.727	12.1111	7.18274	6.18346	4.15938	4.21612	4.11008	2.00106	1.71015	-0.856576	4.5778	3.20886	7.10534	5.19335	4.85241
100	0	5.08458	6.37362	5.28144	5.97502	3.15893	5.83677	8.13676	5.69421	3.70997	7.54439	7.61551	5.5031	13.6256	11.343	4.22812	6.46467	13.6246	12.5777	10.0582	6.45951	7.64935	2.63263	7.61687	7.03347	10.3479	5.59345	8.3144
101	0	4.74608	9.95501	11.3678	13.7637	9.13807	9.91649	19.2089	11.5806	6.22132	17.221	23.599	39.1435	31.8062	15.8235	7.8701	18.9349	20.514	21.5078	20.5273	23.83	9.99025	15.2929	51.4442	11.2049	11.52	12.689	1.08848
102	0	45.6314	36.8692	-2.65201	-5.41629	0.958244	-9.73188	100.304	-9.91339	-80.5946	27.7696	77.3208	-155.793	-2.90783	-69.8595	-20.32	125.777	-11.8203	60.9681	46.2914	96.901	-4.0559	93.6626	120.56	6.42035	-39.2913	-36.7138	-94.4624
103	0	3.83988	0.302062	4.84618	2.90385	-1.06153	3.32027	8.80645	-5.12843	-5.72238	3.64627	15.992	-11.9176	-1.48825	-1.29347	-2.2114	11.3346	2.63719	6.03977	4.18808	12.3064	3.11683	4.99139	3.02003	-4.84332	-2.11853	-5.24946	-8.54539
104	0	6.6548	5.29337	6.67046	2.24102	3.58601	7.6285	22.8646	-1.5978	-2.47572	-0.527413	0.919367	-4.13822	1.68549	1.25478	12.8255	2.59943	-0.984705	-1.33468	2.68914	0.257991	0.718324	-1.72792	2.2034	-2.39897	0.454593	-1.89489	-2.64101
105	0	5.82657	4.18398	8.6351	4.78368	5.23261	14.5268	31.1977	0.392597	-0.376131	0.299603	2.88302	-0.368123	2.37657	6.60438	33.5291	3.41981	1.1424	0.240251	4.84879	-0.645399	2.01567	2.47682	6.17175	-0.772227	2.30963	-0.819168	-1.22159
106	0	7.99324	6.23732	20.3551	7.15238	7.04424	18.2489	30.385	-0.655822	-1.27669	0.303832	5.93575	-2.0023	6.822	8.31947	44.9684	3.62425	0.705469	1.60831	7.66188	-0.45426	1.12052	2.81001	10.6838	-0.903817	1.77581	0.689815	-1.0974
107	0	23.217	-10.0977	2.17659	-5.65446	-10.6061	4.7449	53.5449	-26.6177	-33.1855	-30.2079	-16.625	-37.9663	-17.126	-18.2736	183.904	-18.8668	-24.552	-23.6545	-18.5592	-34.9328	-35.4165	-29.5595	-13.7239	-17.5706	-14.9869	-16.5016	-25.6771
108	0	8.49664	5.21051	24.4234	12.2697	3.24786	25.4298	12.4297	-0.738191	-0.418222	-1.36784	5.85498	3.7924	8.12916	9.45464	28.67	1.12051	0.144363	0.301279	5.52425	0.17515	1.09341	5.55069	2.48383	-1.06931	1.54349	0.473457	2.97573
109	0	3.47627	2.22479	6.05043	2.99581	2.31825	9.10552	7.14629	1.16343	0.653301	0.578077	1.83396	1.80133	3.63225	3.87861	11.3117	1.48998	0.509406	0	2.26216	0	1.42008	1.00678	4.15989	0	1.42739	0.52885	0.211061
110	0	0.946059	-0.865596	0.174782	-1.27168	-1.15329	1.39498	-0.199676	-0.55876	-2.14593	-1.96266	-1.57553	-0.285086	1.60019	-0.963835	1.56501	-0.190675	-2.77068	-2.85125	-1.44194	-2.62892	1.29034	-2.73204	0.242705	-1.98911	-0.330254	-1.80144	0.365628
111	0	0.181326	-2.89586	-2.78137	-3.45298	-3.43297	-2.50116	-4.18248	-2.65154	-3.38626	-3.50965	-3.84378	-0.729047	-1.12544	-3.73755	-4.14497	-2.24861	-3.39942	-4.28701	-3.11819	-4.92552	-3.35912	-5.14588	-4.62731	-3.91976	-2.41353	-3.20855	-2.86238
112	0	-1.57203	-5.98475	-6.12631	-6.88606	-6.5977	-5.66772	-5.60943	-5.58461	-6.74736	-6.99912	-6.95598	-5.1094	-5.51101	-6.71953	-6.34241	-5.27812	-7.17122	-7.67349	-6.74237	-8.02301	-6.99614	-8.17784	-6.92918	-6.97098	-5.41063	-6.60086	-6.45449
113	0	-0.994088	-4.66346	-4.81526	-5.54368	-5.08831	-4.58445	-1.0371	-5.0637	-5.92283	-5.95806	-5.6718	-5.08526	-5.2181	-4.95177	-2.72883	-3.27069	-6.38206	-6.15095	-5.44373	-6.11453	-5.02493	-5.76703	-2.32124	-5.9232	-4.44768	-5.40854	-5.52282
114	0	0.977175	-1.96398	-0.452788	-3.031	-2.42455	-1.62441	0.996455	-2.59089	-4.01725	-3.6585	-2.84479	-2.94876	-2.35336	-2.61913	0.210502	-1.34086	-4.20919	-3.50701	-2.42357	-3.46493	-2.48429	-0.987437	0.0780719	-3.59329	-2.49183	-3.51076	-3.48801
115	0	0.862355	-0.866546	0.805011	-2.24491	-1.91562	-1.09616	-2.29936	-1.98828	-3.63255	-2.55897	-1.10594	-2.11563	1.33273	-1.87	-2.75631	-1.12361	-2.62617	-1.53738	-1.25997	-1.64645	-1.09435	-0.588475	-3.55769	-2.63745	-2.43874	-2.93836	-2.57948
116	0	0.0717714	-3.27751	-3.17387	-4.51026	-4.05299	-3.63032	0.63401	-4.14	-5.05601	-4.63667	-4.0124	-5.0911	-2.60268	-2.90939	-2.16491	-2.65587	-4.9669	-4.64002	-4.03139	-4.54715	-3.16274	-4.3513	-2.27607	-5.04737	-4.1676	-5.00412	-5.07864
117	0	2.30047	-0.156618	0.357394	-1.63762	-0.400191	0.705797	0.234088	-1.50843	-2.99276	-1.85774	-0.299016	-3.01636	-0.180609	-0.329939	-1.3851	0.636967	-2.69363	-1.25077	-0.49697	-0.911183	-0.184148	0.668339	-1.45612	-2.07591	-1.95537	-2.63822	-3.01821
118	0	0.378468	-1.26204	-0.15401	-1.90498	-1.1284	-0.330467	0.18039	-1.93314	-2.63056	-2.37966	-1.6019	-2.52299	-0.831927	-0.79615	-0.299619	-1.0649	-2.81417	-2.25837	-1.55361	-2.10568	-1.01925	-1.17564	-0.784957	-2.77968	-2.25337	-2.61758	-2.7526
119	0	0.235897	-1.1308	-0.439195	-1.82077	-1.484	-1.15409	1.29238	-1.73359	-2.28322	-2.06386	-1.50493	-1.16272	-0.0241646	-0.874891	0.457318	-1.39154	-2.48484	-2.14429	-1.31865	-2.46273	-1.70124	-1.70816	-0.435107	-2.62642	-2.09152	-2.63275	-2.65772
120	0	0.738376	-0.802797	0.931112	-1.53328	-1.32429	-0.336066	-0.032585	-1.47737	-2.28478	-2.02363	-1.54542	-2.62924	-1.03001	-0.893826	-0.272991	-0.891619	-2.4571	-2.09659	-1.37886	-2.16402	-0.800293	-1.23099	-1.96749	-2.10838	-1.97046	-2.2901	-2.17201
121	0	0.357245	-1.33447	0.419925	-2.10247	-1.87243	-0.982967	0.138575	-1.80114	-3.08037	-2.36667	-2.01042	-1.83392	-0.841539	-1.00558	0.0788659	-1.58787	-2.99648	-2.98367	-1.99515	-2.82155	-1.83991	-1.93576	-0.760848	-2.63471	-2.13192	-2.53039	-2.44844
122	0	-1.02197	-2.55077	1.92363	-3.15152	-3.14773	-2.78653	-1.9179	-2.37407	-3.16047	-3.38551	-3.30727	-2.29533	-2.40364	-2.344	-2.07986	-2.23087	-3.62138	-3.5206	-2.20345	-3.63358	-2.95659	-3.56457	-2.30134	-3.68271	-3.23843	-3.55577	-3.12287
123	0	-15.7653	-24.2616	-7.28396	-26.9996	-27.1109	-25.9578	-26.4475	-21.8943	-28.3485	-27.1354	-26.6767	-27.9289	-28.01	-26.4324	-25.181	-21.601	-28.6393	-27.5673	-24.628	-27.1234	-26.3962	-26.8188	-27.5973	-26.7468	-25.2121	-26.4517	-23.4903
124	0	0.0240781	-2.37401	-0.241767	-2.73548	-2.37648	-2.03932	-1.32381	-2.08668	-3.33714	-3.29457	-2.96379	-3.35307	-2.81976	-2.01799	-1.46277	-2.02045	-3.34857	-3.7667	-2.80311	-3.97251	-2.84507	-3.68932	-3.377	-3.72195	-3.0639	-3.09126	-2.27169
125	0	0	0	0	0	0.00959214	0	0.231451	0	0.14328	0	0	0	0	0.621809	0.479156	0	0	0	0	0	0	0	0	0	0	0	0
126	0	-5.67896	-12.0637	-9.82942	-13.4995	-12.5764	-11.6363	-10.0539	-11.3214	-14.0162	-14.079	-13.1108	-13.5342	-15.1513	-10.7363	-12.027	-10.9689	-14.4331	-14.0551	-13.1587	-12.3551	-10.5274	-11.6028	-11.6493	-10.3935	-12.309	-13.3154	-6.29919
127	0	-0.143387	-3.67166	-3.94097	-5.15754	-4.37335	-2.81912	2.05436	-3.38146	-7.03144	-5.15586	-3.06547	-2.12107	-4.58179	-3.31766	-2.43859	-2.39042	-6.21563	-5.13396	-4.66745	-4.34112	-5.96911	-3.17164	0.748481	-5.05274	-5.78776	-5.98261	-5.28594
128	0	-2.54214	-6.57705	-6.69523	-7.29227	-6.54185	-6.77523	-5.78079	-5.6405	-7.81544	-7.28019	-6.86243	-6.92279	-7.35694	-2.23198	-6.0941	-5.0888	-7.79179	-8.02393	-7.51007	-7.39795	-7.53045	-6.9477	-6.16672	-7.25228	-6.68009	-7.30821	-6.83089
129	0	-4.90338	-12.1756	-12.6343	-13.5676	-13.6766	-11.9169	-10.8126	-10.2553	-14.9114	-13.7723	-12.4657	-13.8676	-13.9778	-3.57833	-12.2898	-10.0543	-13.8351	-14.3216	-13.8886	-13.3059	-14.0643	-12.0859	-12.5429	-12.8338	-12.4666	-13.0574	-13.0593
130	0	-2.9108	-7.42977	-7.25658	-8.0555	-8.54833	-6.92879	-6.01145	-6.47323	-9.05181	-8.5901	-7.91822	-7.43447	-8.33447	-0.271636	-7.19455	-6.05486	-8.72395	-8.80465	-8.08842	-8.37664	-8.09332	-7.52675	-7.49686	-8.38093	-7.74316	-8.31698	-8.41974
131	0	-2.54408	-6.64557	-6.62196	-7.79214	-7.77324	-3.20663	-1.22617	-6.34828	-10.7278	-8.80314	-7.24938	-9.14252	-10.1984	-4.5818	-3.57714	-6.21361	-9.07564	-8.37106	-7.52201	-7.77771	-9.72604	-6.02218	-5.96305	-8.84985	-8.50205	-9.02645	-9.16113
132	0	0.982846	0.392169	1.54165	1.47715	2.70712	9.2333	10.004	-2.04861	-4.2058	-2.91331	-0.22273	-3.51436	-2.75538	7.23881	3.30298	-1.04455	-3.12352	-0.778056	0.618797	-1.03025	-0.711036	3.31499	0.445034	-3.36911	-3.27221	-2.38495	-3.93889
133	0	-10.5607	-4.01961	5.02881	3.24504	35.2935	81.9578	102	-35.5452	-49.0447	-41.3058	-20.6648	-42.2235	-47.2499	-18.527	6.21202	-24.7921	-45.4057	-10.7146	-3.65231	-6.29699	10.9991	74.0862	-1.34616	-45.8513	-44.5599	-32.5349	-48.1381
134	0	-15.362	-32.3538	-14.85	-34.2081	-34.1339	-24.8011	-18.5579	-33.4041	-39.8835	-36.2187	-34.701	-36.3128	-39.0783	-34.3246	-28.9478	-28.2304	-39.1425	-36.1832	-35.6986	-34.2399	-34.3108	-29.7539	-33.0288	-7.63363	-33.3162	-33.0568	-28.7052
Panel B: CMCT clustering analysis
	WT	Lib1-T1A	Lib1-A2T	Lib1-A3T	Lib1-G4C	Lib1-T5A	Lib1-T6A	Lib1-C7G	Lib1-T8A	Lib1-C9G	Lib1-G10C	Lib1-A11T	Lib1-T12A	Lib1-C13G	Lib1-T14A	Lib1-T15A	Lib1-T16A	Lib1-A17T	Lib1-A18T	Lib1-A19T	Lib1-A20T	Lib1-T21A	Lib1-C22G	Lib1-G23C	Lib1-T24A	Lib1-T25A
26	0	-1.06322	-0.138876	-0.613454	-0.652212	-0.00432256	-0.668899	-0.968388	0.244715	0.376308	0.0658234	-0.549023	0.717135	-0.710011	-0.31855	-0.250456	0.266174	0.369761	-0.00391599	-0.162371	-0.617693	-0.730083	-0.605018	-0.228928	-0.0270296	0.125428
27	0	-11.9407	-4.78808	-3.92358	-2.70903	-4.60252	-6.60809	-8.32075	-1.915	0.562484	2.02264	-2.89401	7.72043	-7.54086	-1.74107	-4.98957	0.223819	0.574572	-1.57474	-0.715761	-5.24897	-6.1171	-5.1442	-1.6457	-0.346554	1.02559
28	0	-3.23364	3.88054	-1.30896	-1.56568	-1.41432	-1.99913	-2.75097	-0.823044	-0.804146	-0.139164	-1.48184	0.762481	-2.22009	-0.918599	-1.69016	-0.452454	-0.170532	-1.09215	-0.972805	-2.03339	-2.28808	-2.17831	-1.54728	-0.964006	0.315971
29	0	-0.735241	1.02888	2.90011	-0.232957	-0.156564	-0.561983	-0.722726	-0.150842	-0.0965282	0.782099	-0.121757	0.283586	-0.438121	0.165595	-0.153759	0.0800457	0.519353	-0.108686	-0.201583	-0.223947	-0.465514	-0.337227	-0.217055	-0.120456	0.295146
30	0	-0.475807	-0.0218473	0.914415	-0.174901	-0.317533	-0.185127	-0.768764	-0.283333	0.23717	3.53082	0.904162	-0.0313131	-0.533318	0.573742	-0.191916	-0.0371962	0.274717	0.0760037	-0.0750452	0.23342	0.0665809	0.190426	0.195028	-0.0827766	0.27015
31	0	-0.337031	-0.120714	0.527969	2.22825	-0.396314	0.687394	-0.637436	-0.420755	0.430088	3.58402	0.352293	-0.0601696	-0.492571	0.638952	-0.183993	-0.019024	0.303338	-0.0439904	0.0134461	0.772513	0.243504	0.592213	0.761172	-0.173438	0.0947006
32	0	-0.32509	-0.34468	0.362201	4.15599	-0.255113	-0.376323	-0.715186	-0.446598	0.614082	3.63712	0.388953	-0.0212392	-0.549411	0.644117	-0.311959	-0.0550253	0.15366	0.00324734	0.242417	1.58595	0.734673	1.01	1.26568	-0.317347	0.0714607
33	0	-0.250431	-0.218213	0.00709244	0.897191	-0.110798	-0.215226	-0.356595	-0.289565	0.278524	1.87354	0.341168	0.213468	-0.230556	0.236194	-0.109974	-0.0491544	0.234483	0.00759028	-0.0571267	0.0682843	0.0869124	0.250266	0.367797	-0.161826	0.111831
34	0	-0.340883	-0.505276	0.346264	0.731139	0.196973	-0.356307	-0.949486	-1.062	4.70132	1.5453	0.634892	1.7089	4.99589	0.2994	-0.307157	-0.260866	0.0767658	-0.25541	-0.283599	1.13726	1.19078	1.42883	4.35461	-0.549049	-0.254638
35	0	-0.112614	-0.117891	-0.00620072	0.175566	0.229205	-0.201451	-0.383449	-0.363472	3.69716	0.427079	0.294963	0.909049	0.925245	0.460736	0.0747063	0.00591031	0.280257	0.11098	0.0438531	0.200192	0.494523	0.268614	0.722241	-0.221885	0.0511904
36	0	-0.0328992	0.0574635	-0.00693891	-0.0741227	-0.0698206	-0.155787	-0.321883	-0.271137	1.28858	3.64145	0.986773	0.547888	0.034643	0.376977	0.167804	0.0595141	0.404274	0.192918	0.0530581	0.266394	0.25478	0.223601	0.469146	-0.0783786	0.198884
37	0	-0.0686154	-0.0499495	-0.0488056	0.0166516	-0.233944	-0.0974103	-0.342595	-0.224578	0.802319	3.44935	2.05163	0.262514	-0.201516	0.211628	-0.0074095	0.065103	0.354772	0.186322	0.0691534	0.419319	0.673808	0.245597	0.476327	-0.0929364	0.0893337
38	0	-0.169687	-0.133859	0.100763	0.600652	-0.519845	0.245622	-0.667092	-0.557178	1.41001	6.01706	1.56622	-0.446412	-0.68511	0.125753	-0.479868	-0.319176	0.378769	-0.0164367	0.0870014	2.95126	6.49071	1.2523	1.17635	-0.323111	-0.0953475
39	0	-0.147109	-0.00610067	-0.0055802	0.712123	-0.30869	0.0699848	-0.566561	-0.242506	1.45522	6.81174	0.831755	0.479393	0.473455	1.62617	-0.325707	-0.32698	1.33327	0.372725	0.32347	0.615031	1.02487	0.206689	0.717205	-0.408758	-0.168752
40	0	-0.236387	0.0840638	0.796442	3.61433	-0.483036	0.671816	-0.499237	-0.57151	2.29668	9.09084	0.929452	0.545492	0.905649	0.309186	-0.170867	-0.516551	1.84719	0.249069	0.30107	2.20814	1.04075	0.644559	1.69225	-0.440333	-0.174188
41	0	-0.577999	-1.35331	2.54798	9.82834	-0.699329	1.17635	-1.83595	-2.16389	2.8324	12.1712	0.938807	1.89418	5.29264	3.15203	-2.44424	-2.46396	1.53723	-0.504998	0.733978	2.27041	0.338153	-0.193014	1.26507	0.688546	0.97327
42	0	-1.35822	-0.954187	0.594108	5.53195	-1.94711	-0.413142	-2.59503	0.52561	6.18476	15.7045	1.73688	4.28317	-0.169452	5.57164	0.206324	-4.06387	19.8199	7.99627	9.59592	5.005	1.29546	0.681379	2.54189	-1.48326	-0.920536
43	0	-0.393093	-0.387898	0.0709784	1.01858	-0.77274	-0.294057	-1.12796	0.157224	1.93183	3.77923	0.546652	1.77877	-0.143411	2.11776	0.0177748	-1.26956	13.3105	3.28609	2.57244	0.776185	0.0645995	-0.304387	0.371099	-0.669238	-0.372445
44	0	-0.0710436	-0.024829	0.0713846	0.159964	-0.201874	-0.10201	-0.427106	0.0171782	1.13125	2.35753	0.333665	0.954118	0.230709	1.13969	0.291213	-0.323012	2.54708	16.4779	1.07959	0.298598	0.265238	0.00638179	0.395436	-0.275423	-0.0972614
45	0	0.0847734	0.0886793	0.162133	0.0721364	-0.0326839	0.0370992	-0.178248	-0.0542166	0.475627	1.0792	0.491318	0.458685	0.343556	0.693249	0.367362	-0.150555	1.0332	3.16104	17.212	0.262195	0.366781	0.0523979	0.257867	-0.0617137	0.0073807
46	0	-0.0678058	0.189337	0.00236255	0.0898806	-0.0500446	-0.120559	-0.395563	-0.0668884	0.48215	1.1907	0.323158	0.595743	0.181157	0.618102	0.282901	-0.210964	0.646939	0.77567	2.07173	3.95869	0.200993	-0.135808	0.24801	-0.347626	-0.112355
47	0	-0.129815	-0.190598	0.250812	0.675857	0.68336	0.151498	-0.47693	-0.504044	1.32704	5.76077	1.33131	1.04502	-0.163747	0.326685	-0.509833	-0.411088	0.0294698	0.0675012	0.282471	3.38022	-0.505192	0.110143	1.23923	-0.442223	-0.138024
48	0	0.0589231	-0.23982	0.0260625	0.42036	0.123908	-0.187328	-0.523193	-0.269086	1.17364	2.73385	0.61554	0.807062	-0.195015	0.408398	-0.181412	-0.331168	0.533709	0.317969	0.378795	0.631746	-0.148585	0.799195	0.309014	-0.417341	-0.4063
49	0	-0.0399927	-0.277622	-0.167297	0.514218	-0.04324	-0.420384	-0.684913	1.02453	1.99831	3.24441	0.317968	0.797947	-0.42834	0.539304	-0.224386	-0.296674	0.358581	0.21093	0.168657	0.37504	-0.0364439	-0.0405998	0.207175	-0.277931	-0.117537
50	0	-0.252708	-0.5876	0.515176	6.14403	0.682759	-0.146924	-0.761991	0.0255847	9.92318	9.61781	1.46774	2.49062	-0.736502	2.95827	-0.560791	-0.418921	0.727951	0.719857	0.87884	2.9697	2.10036	0.208463	3.23045	-1.45824	-0.659858
51	0	-1.40177	-3.79228	-2.43199	3.06552	-2.95567	-4.51884	-5.18124	3.32124	10.289	6.36337	-1.88626	3.48558	-5.71055	0.412274	-3.85007	-2.04118	-0.466315	-0.982555	-1.13657	-1.00925	-2.03193	-3.94691	4.77358	-0.937968	-7.06987
52	0	-0.420171	-1.19768	-1.21587	-0.597658	-1.31616	-1.81894	-1.769	0.298878	0.705622	-0.173151	-1.22396	0.217334	-1.69658	-0.286619	-1.24657	-0.725197	-0.288133	-0.686005	-0.85396	-1.02251	-1.23445	-1.64111	-0.0579019	-0.622346	-1.96216
53	0	-0.179613	-0.826321	-0.642378	-0.463886	-0.712137	-0.895976	-0.783041	-0.31353	-0.365606	-0.525578	-0.860803	0.379205	-0.835829	-0.410301	-0.729783	-0.497392	-0.134995	-0.557622	-0.557239	-0.695665	-0.72881	-0.757042	0.40162	-0.051876	-0.318939
54	0	-0.103287	-0.39446	-0.379274	-0.340715	-0.354811	-0.555915	-0.461538	-0.202092	-0.307436	-0.417887	-0.496071	-0.256674	-0.493865	-0.178051	-0.289698	-0.224917	-0.102371	-0.240675	-0.355095	-0.398673	-0.329329	-0.376174	-0.214787	-0.0511524	-0.195584
55	0	-0.0554101	-0.147144	-0.146402	-0.208238	-0.12285	-0.267805	-0.223247	-0.115827	-0.0892331	-0.163097	-0.263746	-0.043404	-0.154358	0.141686	-0.00155961	-0.0996114	-0.0673418	-0.000132854	-0.163675	-0.13339	-0.105141	-0.0319049	-0.0660726	-0.045932	-0.0815751
56	0	-0.0191871	-0.106894	-0.0779413	-0.136638	-0.102606	-0.172585	-0.12322	0.0273295	0.0643539	0.0352136	-0.148535	0.0576647	-0.104608	0.27072	0.0793118	-0.0687917	0.0280773	0.0717585	-0.0556621	-0.0678985	-0.128927	0.0205796	-0.00983591	-0.00471167	0.0219176
57	0	-0.0258535	-0.0179825	0.0397786	-0.039968	-0.0276519	-0.0445516	-0.0825548	0.0566153	0.0557454	0.107437	-0.0254244	0.0922882	-0.088371	0.0354668	-0.00550862	-0.0173451	0.0653548	0.0321893	0.0233531	-0.00532845	-0.088371	0.0539122	0.0196987	0.0850016	0.0208151
58	0	-0.30248	0.00447306	-0.323708	-0.341647	-0.553312	-0.480247	-0.383121	0.054621	-0.0564904	0.0745611	-0.224294	-0.0136985	-0.211551	-0.0107579	-0.158718	0.320664	0.513197	-0.0631346	-0.0640163	-0.281353	-0.463281	-0.249687	-0.0363236	-0.253996	-0.222982
59	0	-0.415173	-0.139173	-0.53099	-0.532432	-0.801537	-0.776262	-0.8553	0.754166	0.276759	0.368161	0.258441	1.26575	0.257152	-0.0273827	-0.423027	0.244262	0.607217	0.103591	-0.0766651	-0.32841	-0.705662	-0.114334	0.734486	-0.174643	-0.055456
60	0	-0.205282	-0.859723	-0.632122	-0.479129	-0.720588	-0.912109	-1.1259	0.101374	-0.152647	-0.23263	-0.108008	0.52827	-0.45648	-0.408789	-0.840018	-0.168961	0.326423	-0.218528	-0.209198	-0.638556	-0.829598	-0.447985	0.00238353	0.185634	0.314042
61	0	-0.25479	-1.05061	-0.719431	-0.745317	-0.883688	-1.32979	-1.50503	0.485482	0.422813	0.0762585	1.48694	0.971888	0.22588	-0.268486	-0.855754	-0.196516	0.88921	-0.0242839	-0.0374745	-0.635061	-0.641642	0.0585258	0.306632	0.133671	0.236957
62	0	-3.91433	-4.2883	-3.62005	-4.27004	-5.34157	-7.10024	-9.06303	-0.0723057	1.16954	1.25713	36.5449	4.16049	4.16763	-0.0519044	-4.93715	-0.289532	3.68496	-0.47508	1.35829	0.390054	-0.50209	13.7917	-0.569023	-1.99452	-3.44901
63	0	-2.05997	-3.77525	-3.21019	-2.45223	-3.97838	-5.24056	-5.89904	0.672567	1.49149	-0.217511	-0.172783	5.68775	1.12499	-0.944639	-3.66287	-1.54081	0.847368	-0.844261	-0.28681	-2.39986	-2.79668	-1.16206	3.55058	-1.01505	-0.361615
64	0	-0.209568	-1.12903	-1.27168	-1.10702	-1.42447	-1.93807	-1.98018	0.603581	0.0968871	-0.868903	0.944937	0.49975	-0.0937175	-0.546584	-1.0251	-0.353918	0.266159	-0.605114	-0.274107	-1.20869	-0.832085	-0.512279	-0.0558327	-0.0420851	0.29685
65	0	-0.209033	-0.28619	-0.373905	-0.309601	-0.318354	-0.714481	-0.693658	0.144644	0.236064	-0.265511	5.03863	-0.266085	0.33084	0.0175207	-0.0367077	-0.216705	0.401571	0.0467499	0.249071	-0.241461	-0.0215187	0.168521	-0.171206	0.0379941	0.146983
66	0	-0.157718	0.173979	-0.105696	0.0521891	-0.0572363	-0.237134	-0.243057	0.165538	0.688996	0.00840629	2.65256	0.0297773	1.30137	0.260323	0.323146	0.0141069	0.266141	0.216062	0.128244	0.0413559	0.254142	0.290516	0.0989958	0.0277991	0.0788272
67	0	-0.332732	3.83125	-0.129143	0.205541	-0.259413	-0.449737	-0.389395	0.944035	11.6021	4.50198	0.362371	1.56059	2.58211	2.66032	2.83154	0.923617	0.460156	3.31214	1.11116	0.342575	0.415468	-0.167836	0.150362	-0.424455	-0.265135
68	0	-0.176203	1.58278	-0.21932	-0.13612	-0.1829	-0.379217	-0.122359	1.11543	3.06761	1.08816	2.12478	0.483983	1.73263	0.948435	1.22172	0.424996	0.0339188	1.05448	0.161012	-0.054824	-0.125575	0.346993	0.314191	-0.232936	-0.185186
69	0	-1.25257	4.70218	-2.05076	-1.92144	-2.2841	-2.37251	-1.45629	7.68348	5.73088	1.19141	-2.071	0.438861	1.13067	1.10767	3.71628	3.00677	-1.26987	1.3891	-0.811058	-1.95932	-1.06629	0.794944	3.25536	-1.37316	-1.49328
70	0	-0.323906	0.910553	-0.80075	-0.696649	-0.956369	-0.988948	-0.839032	1.01371	0.245913	-0.104301	-0.853051	-0.575557	-0.471249	0.0939841	0.435405	0.265053	-0.765241	-0.408879	-0.670641	-0.778041	-0.686762	-0.0640039	-0.233394	-0.398906	-0.352616
71	0	-0.409327	-0.343867	-0.841058	-0.729199	-1.08174	-1.07307	-1.11876	-0.31319	-0.490617	-0.581851	-1.30319	-0.743608	-0.784752	-0.782301	-0.76954	-0.481879	-0.779507	-0.861518	-0.75638	-0.997148	-1.03874	-0.262296	-0.635734	-0.16828	-0.0379101
72	0	-0.198465	-0.202006	-0.439107	-0.418189	-0.536551	-0.543561	-0.610535	-0.21253	-0.30645	-0.231193	-0.431472	-0.428933	0.00864738	-0.449038	-0.425984	-0.297291	-0.107501	-0.439744	-0.448849	-0.468002	-0.498172	1.14255	-0.469704	0.0040854	-0.0385885
73	0	-0.132305	-0.0628402	-0.239317	-0.169493	-0.204321	-0.183181	-0.0698586	-0.0862083	-0.0223829	-0.164317	0.299265	-0.210619	-0.0336655	-0.175692	-0.176457	-0.086522	-0.162661	-0.189619	-0.170415	-0.169024	-0.0711519	1.25707	-0.116535	-0.0855247	0.0676057
74	0	-0.0874975	-0.0936777	-0.107572	-0.0504756	0.135975	0.0940585	0.142993	-0.0936259	0.318856	-0.108641	1.2573	-0.0949533	0.637805	0.0507523	0.0114338	-0.0427003	-0.0746101	-0.0750585	-0.0416526	-0.06832	0.0519553	6.00714	-0.063091	0.13242	0.0634931
75	0	-0.00577775	-0.124267	0.0263629	-0.0102188	0.164135	0.0934883	0.141553	-0.126842	0.309049	-0.143237	0.474588	-0.132923	0.251505	0.121296	-0.00526407	-0.0832026	0.059473	0.0045501	-0.0300977	0.185386	0.047619	0.933034	-0.12888	-0.174705	-0.110643
76	0	-0.426759	-0.664503	-0.469945	-0.554896	-0.127466	-0.535564	-0.719474	-0.427186	-0.563386	-0.427076	-0.297298	-0.493108	-0.132695	-0.596241	-0.809154	-0.620183	-0.151208	-0.421973	-0.451047	-0.326474	-0.292577	0.0366777	-0.619487	-0.451319	-0.294461
77	0	0.0214714	0.00467774	0.108502	0.452839	0.587558	0.277431	0.390558	0.0669853	0.275566	0.127953	0.449651	0.0122045	3.22573	0.825071	-0.0422912	0.0209088	0.247453	0.213507	0.463538	0.0343649	1.26456	0.748447	0.0262491	-0.21521	-0.240665
78	0	-1.45559	-2.69682	-0.95583	-1.15617	0.769304	-0.568488	1.06002	-1.98456	-2.34604	-0.696365	-1.18406	1.37677	3.5658	4.70906	-2.26514	-3.57742	-1.64953	-0.0461422	-1.588	-1.52669	6.06477	2.03129	-0.987896	-2.40228	-1.81212
79	0	7.178	-0.556658	8.9578	3.76804	6.84202	24.9223	30.3329	0.0943069	-0.384776	-0.551686	6.26164	6.77594	7.89908	9.29823	1.63159	-1.61007	-0.61778	5.21816	1.12968	11.1171	9.57514	30.6546	13.0717	-4.45835	-4.21407
80	0	8.97633	2.58762	10.7652	3.86334	11.8004	24.3291	27.7932	-3.36178	-4.46203	-2.3329	5.18252	-2.35662	10.0338	7.78224	3.62656	0.31832	-2.40702	3.061	1.6303	12.3364	7.47739	26.5217	4.37937	-5.59291	-3.27654
81	0	0.289101	1.35037	9.35174	7.76376	9.4111	21.9921	23.976	-2.4112	-2.32944	-0.944927	7.73291	0.425343	3.35122	10.6252	8.18812	3.49466	-1.87434	2.78153	5.86617	11.9566	10.7611	29.5075	6.4443	-3.00687	2.80438
82	0	2.86213	-0.845956	11.6126	3.6903	8.11658	19.2788	22.5248	0.659056	-5.96388	-2.34868	4.14085	-3.89728	-1.70689	8.76128	5.64026	-0.983931	-5.19101	4.81323	6.10208	9.80997	13.3762	25.8293	6.20145	-1.94676	-3.24379
83	0	0.988122	0.515705	9.38326	1.58169	2.1194	9.49653	12.385	-4.72859	-4.96197	-3.8157	9.19001	-3.22923	4.95935	3.67483	3.31997	-0.854692	-5.4665	-1.59175	0.419061	3.94079	3.34837	12.4988	-0.201595	-5.04462	-2.75491
84	0	1.75284	1.61926	8.28078	0.347452	3.20041	13.9144	12.4292	-2.58948	-0.60811	2.51	3.20429	0.459795	1.731	6.62747	6.43919	4.00913	-1.18579	0.423303	4.27236	8.15851	2.47222	12.4793	0.934738	2.06314	3.50207
85	0	-0.824	6.59677	7.78298	6.51879	2.25459	25.138	13.2342	-1.29585	0.185089	-0.270658	1.68331	-1.61766	3.47072	4.07611	4.64138	3.22311	-0.319599	0.118861	2.1524	5.59627	4.40797	10.6907	2.05084	2.37022	-0.979825
86	0	0.266543	4.03929	4.75785	1.18986	0.859883	13.2292	7.81296	-0.964312	-1.69097	-0.960626	0.393542	-1.42151	1.10249	2.038	3.43736	-0.775014	1.42104	-1.48448	3.36029	0.467211	0.259212	6.55044	-0.677973	0.498775	-0.884082
87	0	2.1107	3.62165	6.44121	4.01559	2.53965	5.9713	8.25304	0.920634	0.343911	1.63483	2.34817	2.46921	5.04381	2.70504	6.15109	1.05507	1.24603	1.54433	4.67218	3.22018	2.17947	3.51157	0.845981	0.747004	5.79955
88	0	1.6944	1.45181	4.38157	2.13851	0.8213	5.63929	7.07017	5.00301	-1.0352	0.634837	7.61568	-1.62289	1.58645	1.33955	3.16169	-2.17002	-0.4476	-1.00823	0.728165	0.122311	1.26308	2.50388	-1.0775	-1.94149	0.799206
89	0	1.45722	5.06804	6.82882	3.22415	3.71151	3.92252	4.62204	1.55762	1.72183	0.320334	1.9301	0.958167	0.889776	3.43893	4.9111	0.706087	0.235237	1.07278	1.75315	2.86556	1.18583	2.27187	0.691252	1.28429	4.45722
90	0	-0.200511	0.276443	2.41418	-1.05599	-0.848305	-1.72361	1.11449	0.100795	-1.48555	1.51257	-1.87889	-0.400334	-1.39996	-0.686158	1.15233	0.218511	-2.13303	-1.06078	1.56956	-0.684757	-1.61145	-1.49507	-1.9228	1.51096	-0.450623
91	0	-0.0213036	1.56338	4.5225	0.630989	0.0455008	3.37197	0.967906	-1.95759	-1.4755	1.38674	0.266031	-1.02412	0.584156	0.806955	0.356187	-0.49385	-0.415972	-1.12139	-0.480951	-0.305231	-0.511735	-0.392426	-0.885985	-1.58945	0.145658
92	0	2.67731	-1.59828	-0.81866	0.159657	0.905039	-0.799862	-1.15219	-1.72562	-1.5802	-2.07487	-1.09558	-1.73581	-0.806182	-0.349777	-0.04458	-2.5635	-2.12148	-0.664801	-1.62512	-1.95588	-1.67013	-2.10341	-1.94923	-1.94595	-1.87643
93	0	1.75665	-1.73082	0.809449	-1.11196	0.153286	0.44327	-0.40228	-0.777216	-0.577465	-0.305454	0.338171	7.7764	2.34232	0.0502529	-1.52596	-1.81934	-0.0366352	-0.488308	-0.173444	-1.77738	0.468198	-0.915986	-0.218029	-0.379088	-0.150934
94	0	1.83729	-10.7497	7.43384	-5.85849	-14.3551	-6.49102	-16.6626	5.69614	-21.089	-3.85913	3.54409	-27.9955	24.7981	11.1122	-4.24349	-16.0293	0.00111125	-1.68064	2.33508	-16.4482	-11.052	-10.4606	-19.578	-14.353	-8.88204
95	0	3.34561	-2.74064	4.96382	-0.804446	0.0640634	2.29841	0.393776	8.58241	-3.21582	-1.97272	-0.157381	-5.05284	3.79066	6.03615	2.24938	-3.74772	-1.80123	-1.06249	0.484283	-3.06949	-1.28057	0.298552	-3.60413	2.76204	1.68522
96	0	1.05405	1.76966	6.07576	0.575523	-0.108421	3.04146	1.21502	-0.668317	-0.266868	0.111357	2.17677	-1.63944	7.82931	3.24389	3.00861	1.12181	-1.25782	0.0449479	1.74164	0.765727	3.26357	2.8243	-0.348412	1.37785	-0.327117
97	0	4.40341	2.01607	0.381007	-1.24002	-1.47588	-1.21702	-0.657416	-1.59397	-1.21518	-1.95947	2.35211	-2.03899	7.78142	2.25366	3.60738	0.227882	-2.11336	3.47452	-1.61631	-0.106955	0.777593	-0.954679	-1.85243	-0.897085	-0.0657908
98	0	-1.69091	-0.785971	0.144148	0.593952	-1.30501	-0.00910484	-2.09891	-0.305153	-2.40581	-0.150664	0.231257	-3.15879	0.301108	0.0765088	0.613519	0.912902	-1.8732	0.131457	-2.0281	-1.88139	-1.62138	-2.90773	-1.86868	-1.11824	-0.027191
99	0	0.626113	0.988005	-0.336117	1.74757	1.10934	0.73536	0.961513	-1.21648	-0.53195	0.4195	2.08969	-0.37181	3.61265	1.51881	0.894832	0.728098	-0.595181	0.890974	0.370625	0.748269	0.356938	0.0109534	-0.0512211	1.01747	1.07433
100	0	0.11593	0.264283	1.69302	0.726141	1.5467	1.97601	2.73391	0.203539	0.273049	1.05858	2.75095	-0.871378	6.99305	1.83681	0.855998	0.311056	3.48747	3.29387	3.16158	1.46537	3.07572	0.258791	0.0989814	1.97454	1.71734
[truncated: 373 more rows]

[truncated: 3 more sheets: Supplemental Figure 6, Supplemental Figure 8, Supplemental Figure 9]
